# Supplementary material for: Exploring Molecular Signs of Sex in the Marine Diatom Skeletonema marinoi
Source: Genes (Basel). 2019 Jun 28;10(7):494. doi: 10.3390/genes10070494 (PMC6678668; doi:10.3390/genes10070494)
Supplement: Supplementary file 1 [file genes-10-00494-s001.zip]

Archive with 9 entries (8 files):
- Supplementary Material Final/
- Supplementary Material Final/Fig. S1_S2_S3_NEW.pdf
- Supplementary Material Final/Supplementary File 1.txt
- Supplementary Material Final/Table S1.xlsx
- Supplementary Material Final/Table S2.xlsx
- Supplementary Material Final/Table S3.xlsx
- Supplementary Material Final/Table S4.xlsx
- Supplementary Material Final/Table S5.xlsx
- Supplementary Material Final/Table S6.xlsx
