# Supplementary material for: Exploring Molecular Signs of Sex in the Marine Diatom Skeletonema marinoi
Source: Genes (Basel). 2019 Jun 28;10(7):494. doi: 10.3390/genes10070494 (PMC6678668; doi:10.3390/genes10070494)
Supplement: Supplementary file 1 [file genes-10-00494-s001.zip › Supplementary Material Final/Table S1.xlsx]

## Sheet: Sheet1
Table S1. Summary of the transcriptome assembly characteristics. Three different assemblies using paired-end reads, single-end reads or the two types combined, were performed. Redundant sequences were removed using Cd-hit and the remaining transcripts where vetted using Transrate (see Materials and Methods for further details).
Datasets	Number of single- or pair-end reads	Resulting number of transcripts	cd-hit (94%)	Transrate optimal assembly score	Transrate positive contig impact score	Total transrate vetted transcripts
Paired and unpaired reads combined	283131094	55670
Paired-end reads	117330602	72727
Single-end reads	165800492	33004
		Total: 161401	48799	26300	13360	39660
