# Supplementary material for: Exploring Molecular Signs of Sex in the Marine Diatom Skeletonema marinoi
Source: Genes (Basel). 2019 Jun 28;10(7):494. doi: 10.3390/genes10070494 (PMC6678668; doi:10.3390/genes10070494)
Supplement: Supplementary file 1 [file genes-10-00494-s001.zip › Supplementary Material Final/Table S2.xlsx]

## Sheet: S2a.Sex genes_T1
Table S2a. Enriched GO terms of differentially expressed SEX genes at sampling point T1 (-1>logFC>1, Padj<0.05).
GO_ID	definition	division	occ_deg	occ_transc	pval	padj
GO:0031338	regulation of vesicle fusion	P	5	7	0.000352218	0.0489584
GO:0007076	mitotic chromosome condensation	P	6	9	0.000118341	0.0165677
GO:0007018	microtubule-based movement	P	21	50	4.98864e-09	7.03398e-07
GO:0017137	Rab GTPase binding	F	7	9	6.98408e-06	0.00102666
GO:0003777	microtubule motor activity	F	17	43	4.7963e-07	7.09852e-05
GO:0005874	microtubule	C	15	52	0.000216505	0.0090932
GO:0005871	kinesin complex	C	10	17	1.53058e-06	6.58149e-05
GO:0000786	nucleosome	C	14	30	4.2131e-07	1.85376e-05

## Sheet: S2b.Sex genes_T2
Table S2b. Enriched GO terms of differentially expressed SEX genes at sampling point T2 (-1>logFC>1, Padj<0.05).
GO_ID	definition	division	occ_deg	occ_transc	pval	padj
GO:0000462	maturation of SSU-rRNA from tricistronic rRNA transcript (SSU-rRNA, 5.8S rRNA, LSU-rRNA)	P	11	16	0.000246705	0.0478608
GO:0006364	rRNA processing	P	20	43	0.000187097	0.0364838
GO:0006270	DNA-dependent DNA replication initiation	P	12	17	9.6954e-05	0.019003
GO:0010501	RNA secondary structure unwinding	P	22	42	1.46739e-05	0.00289075
GO:0003887	DNA-directed DNA polymerase activity	F	12	17	9.6954e-05	0.0165791
GO:0046872	metal ion binding	F	150	596	4.5789e-05	0.00787571
GO:0004004	ATP-dependent RNA helicase activity	F	27	58	1.38662e-05	0.00239885
GO:0005524	ATP binding	F	396	1496	7.68218e-14	1.3367e-11
GO:0009507	chloroplast	C	29	80	0.000530133	0.0371093
GO:0030286	dynein complex	C	12	14	1.43981e-05	0.00102227
GO:0032040	small-subunit processome	C	19	26	4.39163e-07	3.16197e-05
GO:0030687	preribosome, large subunit precursor	C	18	23	3.25408e-07	2.37548e-05
GO:0005634	nucleus	C	183	687	2.69328e-07	1.99302e-05
GO:0005730	nucleolus	C	42	73	1.04552e-10	7.84141e-09

## Sheet: S2c. SALT genes_T1
Table S2c. Enriched GO terms of differentially expressed SALT genes at sampling point T1 (-1>logFC>1, Padj<0.05).
GO_ID	definition	division	occ_deg	occ_transc	pval	padj
GO:0030488	tRNA methylation	P	4	11	0.000258327	0.039524
GO:0009416	response to light stimulus	P	8	42	0.000213519	0.0328819
GO:0009768	photosynthesis, light harvesting in photosystem I	P	8	41	0.000165438	0.025643
GO:0031167	rRNA methylation	P	3	5	0.0001555	0.024258
GO:0006479	protein methylation	P	5	16	0.000111696	0.0175363
GO:0007076	mitotic chromosome condensation	P	4	9	5.88119e-05	0.00929228
GO:0006099	tricarboxylic acid cycle	P	7	28	3.78859e-05	0.00602385
GO:0006221	pyrimidine nucleotide biosynthetic process	P	4	8	2.33536e-05	0.00373658
GO:0006207	'de novo' pyrimidine base biosynthetic process	P	6	18	8.75068e-06	0.00141761
GO:0006526	arginine biosynthetic process	P	6	18	8.75068e-06	0.00141761
GO:0006486	protein glycosylation	P	7	24	6.43462e-06	0.00104884
GO:0000463	maturation of LSU-rRNA from tricistronic rRNA transcript (SSU-rRNA, 5.8S rRNA, LSU-rRNA)	P	5	11	3.35992e-06	0.000551026
GO:0010501	RNA secondary structure unwinding	P	10	42	1.17689e-06	0.000194186
GO:0009116	nucleoside metabolic process	P	6	14	4.78231e-07	7.93863e-05
GO:0070682	proteasome regulatory particle assembly	P	4	5	4.31698e-07	7.20935e-05
GO:0000466	maturation of 5.8S rRNA from tricistronic rRNA transcript (SSU-rRNA, 5.8S rRNA, LSU-rRNA)	P	5	9	4.10466e-07	6.89582e-05
GO:0006364	rRNA processing	P	11	43	8.77487e-08	1.48295e-05
GO:0000462	maturation of SSU-rRNA from tricistronic rRNA transcript (SSU-rRNA, 5.8S rRNA, LSU-rRNA)	P	7	16	2.82128e-08	4.79618e-06
GO:0018298	protein-chromophore linkage	P	20	115	2.06315e-08	3.528e-06
GO:0031409	pigment binding	F	8	41	0.000165438	0.0276282
GO:0000166	nucleotide binding	F	18	151	0.000163377	0.0274474
GO:0003896	DNA primase activity	F	3	5	0.0001555	0.0262795
GO:0030515	snoRNA binding	F	4	10	0.000129907	0.0220842
GO:0005525	GTP binding	F	20	171	9.78834e-05	0.0167381
GO:0003676	nucleic acid binding	F	36	375	3.95976e-05	0.00681078
GO:0004004	ATP-dependent RNA helicase activity	F	11	58	1.19107e-05	0.00206056
GO:0016168	chlorophyll binding	F	17	114	5.67113e-06	0.000986777
GO:0005524	ATP binding	F	114	1496	7.12922e-07	0.000124761
GO:0004612	phosphoenolpyruvate carboxykinase (ATP) activity	F	5	5	4.96012e-10	8.72982e-08
GO:0004618	phosphoglycerate kinase activity	F	6	8	2.67869e-10	4.74128e-08
GO:0008168	methyltransferase activity	F	25	121	8.49203e-13	1.51158e-10
GO:0005829	cytosol	C	25	234	8.43599e-05	0.00489288
GO:0009535	chloroplast thylakoid membrane	C	18	134	2.14968e-05	0.00126831
GO:0005737	cytoplasm	C	56	652	1.49355e-05	0.000896129
GO:0000502	proteasome complex	C	6	16	2.33658e-06	0.000142531
GO:0016021	integral to membrane	C	268	4237	2.15631e-06	0.000133691
GO:0005654	nucleoplasm	C	8	25	3.10823e-07	1.95819e-05
GO:0005634	nucleus	C	67	687	1.0143e-08	6.49155e-07
GO:0008540	proteasome regulatory particle, base subcomplex	C	7	10	1.63001e-11	1.05951e-09
GO:0030687	preribosome, large subunit precursor	C	10	23	1.47056e-11	1e-09
GO:0032040	small-subunit processome	C	11	26	2.22394e-12	1.49004e-10
GO:0005730	nucleolus	C	28	73	6.29015e-28	4.2773e-26

## Sheet: S2d. SALT genes_T2
Table S2d. Enriched GO terms of differentially expressed SALT genes at sampling point T2 (-1>logFC>1, Padj<0.05).
GO_ID	definition	division	occ_deg	occ_transc	pval	padj
GO:0051603	proteolysis involved in cellular protein catabolic process	P	8	34	0.000295446	0.0484531
GO:0006002	fructose 6-phosphate metabolic process	P	4	8	0.000204033	0.0338695
GO:0019509	L-methionine salvage from methylthioadenosine	P	4	8	0.000204033	0.0338695
GO:0051301	cell division	P	6	19	0.000193605	0.032332
GO:0015992	proton transport	P	4	7	8.30595e-05	0.013954
GO:0006047	UDP-N-acetylglucosamine metabolic process	P	4	6	2.82835e-05	0.00477991
GO:0007076	mitotic chromosome condensation	P	5	9	8.49927e-06	0.00144488
GO:0006094	gluconeogenesis	P	11	43	5.35222e-06	0.000915229
GO:0006099	tricarboxylic acid cycle	P	9	28	2.38712e-06	0.000410584
GO:0006096	glycolysis	P	14	52	8.76138e-08	1.51572e-05
GO:0007017	microtubule-based process	P	8	13	1.12975e-09	1.97706e-07
GO:0055088	lipid homeostasis	P	8	13	1.12975e-09	1.97706e-07
GO:0033539	fatty acid beta-oxidation using acyl-CoA dehydrogenase	P	8	12	3.20151e-10	5.63465e-08
GO:0008295	spermidine biosynthetic process	P	14	37	5.40277e-11	9.5629e-09
GO:0007035	vacuolar acidification	P	9	10	7.24775e-14	1.2901e-11
GO:0015991	ATP hydrolysis coupled proton transport	P	20	34	1.2841e-22	2.29854e-20
GO:0005096	GTPase activator activity	F	7	25	0.000158434	0.0247157
GO:0000104	succinate dehydrogenase activity	F	4	7	8.30595e-05	0.0131234
GO:0004360	glutamine-fructose-6-phosphate transaminase (isomerizing) activity	F	4	7	8.30595e-05	0.0131234
GO:0009055	electron carrier activity	F	15	79	1.89599e-05	0.00301463
GO:0005200	structural constituent of cytoskeleton	F	6	13	5.24577e-06	0.000839323
GO:0050660	flavin adenine dinucleotide binding	F	20	110	1.77375e-06	0.000285574
GO:0004298	threonine-type endopeptidase activity	F	10	33	1.4241e-06	0.000230705
GO:0004029	aldehyde dehydrogenase (NAD) activity	F	6	10	3.09248e-07	5.04075e-05
GO:0003995	acyl-CoA dehydrogenase activity	F	8	17	6.33448e-08	1.03886e-05
GO:0004612	phosphoenolpyruvate carboxykinase (ATP) activity	F	5	5	3.36899e-08	5.55883e-06
GO:0015078	hydrogen ion transmembrane transporter activity	F	8	16	2.62895e-08	4.36406e-06
GO:0004618	phosphoglycerate kinase activity	F	6	8	2.37937e-08	3.97355e-06
GO:0008233	peptidase activity	F	13	42	1.90541e-08	3.20109e-06
GO:0016491	oxidoreductase activity	F	58	450	1.15435e-08	1.95084e-06
GO:0052890	oxidoreductase activity, acting on the CH-CH group of donors, with a flavin as acceptor	F	7	11	1.02734e-08	1.74647e-06
GO:0005452	inorganic anion exchanger activity	F	6	7	4.90624e-09	8.39e-07
GO:0000062	fatty-acyl-CoA binding	F	10	18	4.19386e-11	7.21344e-09
GO:0004014	adenosylmethionine decarboxylase activity	F	14	36	2.80139e-11	4.8464e-09
GO:0046961	proton-transporting ATPase activity, rotational mechanism	F	15	29	1.90142e-15	3.30847e-13
GO:0005524	ATP binding	F	183	1496	1.16704e-21	2.04232e-19
GO:0004672	protein kinase activity	F	64	273	2.42625e-26	4.27021e-24
GO:0005509	calcium ion binding	F	70	276	6.1561e-32	1.08963e-29
GO:0005886	plasma membrane	C	18	132	0.000668289	0.0374242
GO:0005839	proteasome core complex	C	7	24	0.000106703	0.00608206
GO:0008540	proteasome regulatory particle, base subcomplex	C	5	10	2.13696e-05	0.00123944
GO:0005737	cytoplasm	C	67	652	1.1358e-05	0.000670123
GO:0033179	proton-transporting V-type ATPase, V0 domain	C	5	9	8.49927e-06	0.000509956
GO:0031595	nuclear proteasome complex	C	4	5	7.59442e-06	0.000463259
GO:0033180	proton-transporting V-type ATPase, V1 domain	C	5	7	8.4778e-07	5.25624e-05
GO:0005829	cytosol	C	34	234	5.10617e-07	3.21689e-05
GO:0005634	nucleus	C	79	687	1.16732e-08	7.47082e-07
GO:0000220	vacuolar proton-transporting V-type ATPase, V0 domain	C	9	10	7.24775e-14	4.71104e-12
GO:0016021	integral to membrane	C	373	4237	1.22469e-14	8.08294e-13
GO:0000502	proteasome complex	C	12	16	2.09603e-16	1.40434e-14
