# Supplementary material for: Exploring Molecular Signs of Sex in the Marine Diatom Skeletonema marinoi
Source: Genes (Basel). 2019 Jun 28;10(7):494. doi: 10.3390/genes10070494 (PMC6678668; doi:10.3390/genes10070494)
Supplement: Supplementary file 1 [file genes-10-00494-s001.zip › Supplementary Material Final/Table S3.xlsx]

## Sheet: Sheet1
Table S3. S. marinoi tBLASTn hits using Leptocylindrus danicus flagellar proteins as queries.
Gene Name	Leptocylindrus danicus query sequence	Top hit in transcriptome	Confirmed homology to query	Presence in the genome
ARL3	MMETSP0321-20121206|7678_ORF|adp-ribosylation factor-like protein 3-like	MTRINITY_DN15574_c0_g2_i2	NO	NO
B9D1	MMETSP0321-20121206|7324_ORF|b9 domain-containing protein 1	STRINITY_DN10189_c0_g1_i1	YES	YES
B9D2	MMETSP0321-20121206|2242_ORF|b9 domain-containing protein 2	Pc5742_g1_i1	YES	YES
DYNC2H1	MMETSP0321-20121206|4747_ORF|cytoplasmic dynein 2 heavy chain 1	Pc25394_g1_i1	NO	NO
DNAH	MMETSP0321-20121206|25141_ORF|dynein heavy chain axonemal	MTRINITY_DN15634_c0_g1_i1	NO	NO
DYNLL1	MMETSP0321-20121206|13367_ORF|dynein light chain cytoplasmic	MTRINITY_DN19066_c1_g1_i1	NO	NO
ETF1	MMETSP0321-20121206|24414_ORF|eukaryotic peptide chain release factor subunit 1	MTRINITY_DN9823_c0_g1_i1	YES	YES
FAP	MMETSP0321-20121206|8139_ORF|flagellar associated protein	MTRINITY_DN3320_c0_g1_i1	YES	YES
GPA1	MMETSP0321-20121206|11868_ORF|g-protein alpha subunit 1	MTRINITY_DN17403_c0_g1_i3	NO	YES
IFT122	MMETSP0321-20121206|2921_ORF|intraflagellar transport protein 122	fragments	NO	NO
IFT122 homolog	MMETSP0321-20121206|23579_ORF|intraflagellar transport protein 122 homolog	fragments	NO	NO
IF140 homolog	MMETSP0321-20121206|15443_ORF|intraflagellar transport protein 140 homolog	fragments	NO	NO
IFT172 homolog	MMETSP0321-20121206|1233_ORF|intraflagellar transport protein 172 homolog	fragments	NO	NO
IFT52 homolog	>MMETSP0321-20121206|26112_ORF|intraflagellar transport protein 52 homolog	STRINITY_DN11553_c0_g1_i1	NO	YES
IFT80 homolog	MMETSP0321-20121206|2126_ORF|intraflagellar transport protein 80 homolog	fragments	NO	NO
IFT88 homolog	MMETSP0321-20121206|20740_ORF|intraflagellar transport protein 88 homolog	Pc31019_g2_i2	YES	YES
		MTRINITY_DN3365_c0_g1_i1
LRR family protein	MMETSP0321-20121206|2745_ORF|leucine rich repeat family protein	MTRINITY_DN13010_c0_g1_i1	YES	YES
LIS-1	MMETSP0321-20121206|4612_ORF|lissencephaly-1 homolog	MTRINITY_DN14922_c0_g1_i1	YES	YES
TTC26	MMETSP0321-20121206|25473_ORF|tetratricopeptide repeat protein 26 isoform 5	fragments	NO	NO
TTC30A-like	MMETSP0321-20121206|29637_ORF|tetratricopeptide repeat protein 30a-like	MTRINITY_DN3320_c0_g1_i1	YES	YES
TTL	MMETSP0321-20121206|9218_ORF|tubulin-tyrosine ligase family	STRINITY_DN10321_c0_g1_i1	NO	NO
TTL	MMETSP0321-20121206|1172_ORF|tubulin-tyrosine ligase family protein	STRINITY_DN10321_c0_g1_i1	NO	NO
