# Supplementary material for: Exploring Molecular Signs of Sex in the Marine Diatom Skeletonema marinoi
Source: Genes (Basel). 2019 Jun 28;10(7):494. doi: 10.3390/genes10070494 (PMC6678668; doi:10.3390/genes10070494)
Supplement: Supplementary file 1 [file genes-10-00494-s001.zip › Supplementary Material Final/Table S4.xlsx]

## Sheet: Sheet1
Table S4. Differentially expressed contigs of S.marinoi (-1>logFC>1) with significant BLAST hits to genes linked to the intial phase of sexual reproduction in P.multistriata (Enavalue < 1E-5).
S.marinoi_ContigId	ContigId_Annotation	P.multistriata_BlastxHit	BlastxHit_Annotation	Evalue	Bitscore	P.multistriata_tBlastnHit	tBlastnHit_Annotation	Evalue	Bitscore	NRHit	NRHit_Annotation	Evalue	Bitscore	SexT1 logFC	SexT1 Pvalue	SexT2 logFC	SexT2 Pvalue	SST1logFC	SST1Pvalue	SST2ogFC	SST2Pvalue
MTRINITY_DN10004_c1_g1_i1	-	PSNMU-V1.4_AUG-EV-PASAV3_0119220.1	-	4.08e-122	365	PSNMU-V1.4_AUG-EV-PASAV3_0119220.1	-	4.78e-131	389	OEU21438.1	hypothetical protein FRACYDRAFT_180502 [Fragilariopsis cylindrus CCMP1102]	6.59e-128	388	1.58467	0.000496984	-	-	-	-	-	-
MTRINITY_DN10312_c0_g1_i1	Multidrug resistance protein 1	PSNMU-V1.4_AUG-EV-PASAV3_0056660.1	Q8T9W4::ABC transporter B family member 3	1.8e-71	264	PSNMU-V1.4_AUG-EV-PASAV3_0056660.1	Q8T9W4::ABC transporter B family member 3	0	1320	OEU14210.1	Pnaloop containing nucleoside triphosphate hydrolase protein [Fragilariopsis cylindrus CCMP1102]	0	1453	5.84685	4.33492e-05	2.67444	0.00018668	-	-	-	-
MTRINITY_DN10535_c0_g1_i1	-	PSNMU-V1.4_AUG-EV-PASAV3_0120840.1	-	3.15e-63	212	PSNMU-V1.4_AUG-EV-PASAV3_0120840.1	-	4.49e-72	235	XP_002288780.1	predicted protein [Thalassiosira pseudonana CCMP1335]	1.02e-109	344	-1.03558	0.00160569	-	-	1.0663	0.0031746	-	-
MTRINITY_DN10914_c1_g1_i2	Protein SDA1 homolog	PSNMU-V1.4_AUG-EV-PASAV3_0112590.1	Q55DE2::Protein SDA1 homolog	0	634	PSNMU-V1.4_AUG-EV-PASAV3_0112590.1	Q55DE2::Protein SDA1 homolog	0	723	XP_002291141.1	hypothetical protein THAPSDRAFT_23187 [Thalassiosira pseudonana CCMP1335]	0	907	-	-	-1.93344	0.000585429	-	-	-	-
MTRINITY_DN11563_c0_g1_i1	-	PSNMU-V1.4_AUG-EV-PASAV3_0005300.1	-	4.24e-54	179	PSNMU-V1.4_AUG-EV-PASAV3_0005300.1	-	1.38e-44	155	EJK50676.1	hypothetical protein THAOC_30277 [Thalassiosira oceanica]	5.58e-77	247	-	-	-	-	4.90912	0.00194333	4.76338	0.000260185
MTRINITY_DN11639_c1_g1_i2	Cysteine dioxygenase type 1	PSNMU-V1.4_AUG-EV-PASAV3_0110270.1	Q6NWZ9::Cysteine dioxygenase type 1	5.26e-46	160	PSNMU-V1.4_AUG-EV-PASAV3_0110270.1	Q6NWZ9::Cysteine dioxygenase type 1	5.38e-46	160	XP_012209725.1	hypothetical protein SPRG_15158 [Saprolegnia parasitica CBS 223.65]	1.89e-44	166	-	-	1.16874	0.00151697	-	-	-	-
MTRINITY_DN11651_c0_g1_i1	Malonyl-CoA-acyl carrier protein transacylase mitochondrial	PSNMU-V1.4_AUG-EV-PASAV3_0053550.1	Q8R3F5::Malonyl-CoA-acyl carrier protein transacylase mitochondrial	0	529	PSNMU-V1.4_AUG-EV-PASAV3_0053550.1	Q8R3F5::Malonyl-CoA-acyl carrier protein transacylase mitochondrial	3.58e-173	504	XP_002290601.1	malonyl coanaacyl carrier protein transacylase [Thalassiosira pseudonana CCMP1335]	0	587	-	-	-	-	-	-	-1.71554	0.000175295
MTRINITY_DN11714_c1_g1_i1	Nitrate/nitrite transporter narU	PSNMU-V1.4_AUG-EV-PASAV3_0048930.1	P37758::Nitrate/nitrite transporter narU	0	869	PSNMU-V1.4_AUG-EV-PASAV3_0048930.1	P37758::Nitrate/nitrite transporter narU	0	890	EJK73455.1	hypothetical protein THAOC_04919 [Thalassiosira oceanica]	0	762	-	-	-	-	1.70695	0.00100654	-	-
MTRINITY_DN11868_c0_g1_i2	-	PSNMU-V1.4_AUG-EV-PASAV3_0082080.1	-	5e-119	360	PSNMU-V1.4_AUG-EV-PASAV3_0082080.1	-	5.08e-116	353	EJK74003.1	hypothetical protein THAOC_04348 [Thalassiosira oceanica]	4.11e-122	379	-	-	3.21082	2.38237e-06	-	-	-1.46653	0.00352881
MTRINITY_DN11869_c1_g1_i3	-	PSNMU-V1.4_AUG-EV-PASAV3_0015240.1	-	4.15e-92	281	PSNMU-V1.4_AUG-EV-PASAV3_0015240.1	-	1.12e-86	267	EJK51132.1	hypothetical protein THAOC_29728 [Thalassiosira oceanica]	2.9e-28	125	1.79101	0.000132851	-	-	-	-	-	-
MTRINITY_DN11907_c1_g1_i1	Phytochrome B	PSNMU-V1.4_AUG-EV-PASAV3_0116270.1	Q9ZS62::Phytochrome B1	1.76e-62	232	PSNMU-V1.4_AUG-EV-PASAV3_0116270.1	Q9ZS62::Phytochrome B1	5.47e-69	254	EJK47228.1	hypothetical protein THAOC_34070, partial [Thalassiosira oceanica]	0	1732	1.48622	4.64161e-05	-	-	-	-	-1.22084	0.000251862
MTRINITY_DN12117_c0_g1_i1	Leucine--tRNA ligase	PSNMU-V1.4_AUG-EV-PASAV3_0031170.1	A9EYY7::Leucine--tRNA ligase	0	1352	PSNMU-V1.4_AUG-EV-PASAV3_0031170.1	A9EYY7::Leucine--tRNA ligase	0	1373	EJK43720.1	hypothetical protein THAOC_37810 [Thalassiosira oceanica]	0	1437	-1.0552	0.00384138	-1.05368	0.00397192	-	-	-	-
MTRINITY_DN12132_c0_g1_i1	Dna topoisomerase 2-alpha	PSNMU-V1.4_AUG-EV-PASAV3_0039120.1	P08096::Dna topoisomerase 2	0	1361	PSNMU-V1.4_AUG-EV-PASAV3_0039120.1	P08096::DNA topoisomerase 2	0	1440	XP_002292682.1	Dna topoisomerase [Thalassiosira pseudonana CCMP1335]	0	1917	3.57541	6.43355e-08	-	-	-2.26211	9.66521e-06	-1.85156	3.59e-05
MTRINITY_DN12256_c0_g1_i1	-	PSNMU-V1.4_AUG-EV-PASAV3_0033620.1	-	3.35e-38	146	PSNMU-V1.4_AUG-EV-PASAV3_0033620.1	-	4.49e-42	158	EJK74426.1	hypothetical protein THAOC_03895 [Thalassiosira oceanica]	1.25e-173	519	0.930399	0.00332669	-	-	-	-	-1.33786	0.000205674
MTRINITY_DN12258_c1_g1_i2	Translation initiation factor IF-2	PSNMU-V1.4_AUG-EV-PASAV3_0047520.1	B0CK11::Translation initiation factor IF-2	0	819	PSNMU-V1.4_AUG-EV-PASAV3_0047520.1	B0CK11::Translation initiation factor IF-2	0	818	XP_002296348.1	bacterial protein translation initiation factor 2 [Thalassiosira pseudonana CCMP1335]	0	972	-2.04909	8.68812e-05	-2.09754	7.17914e-05	-	-	-	-
MTRINITY_DN12333_c0_g1_i1	Ribosomal RNA-processing protein 7	PSNMU-V1.4_AUG-EV-PASAV3_0058530.1	-	8.5e-18	86.3	PSNMU-V1.4_AUG-EV-PASAV3_0058530.1	-	7.93e-34	134	EJK67112.1	hypothetical protein THAOC_11891 [Thalassiosira oceanica]	3.92e-77	268	-	-	-	-	-1.71966	0.00200872	-	-
MTRINITY_DN12573_c0_g1_i1	Coiled-coil domain-containing protein 40	PSNMU-V1.4_AUG-EV-PASAV3_0015940.1	-	8.18e-10	58.9	PSNMU-V1.4_AUG-EV-PASAV3_0015940.1	-	1.31e-10	59.3	EJK71237.1	hypothetical protein THAOC_07342 [Thalassiosira oceanica]	1.25e-177	581	-	-	2.66237	7.72006e-06	-	-	-	-
MTRINITY_DN12770_c0_g1_i1	RuvB-like 2	PSNMU-V1.4_AUG-EV-PASAV3_0075580.1	Q44473::Pyruvate kinase	0	650	PSNMU-V1.4_AUG-EV-PASAV3_0075580.1	Q44473::Pyruvate kinase	0	666	XP_002288338.1	ruvbnalike protein [Thalassiosira pseudonana CCMP1335]	0	830	-1.32722	2.35005e-05	-	-	1.16395	0.000241598	-	-
MTRINITY_DN12903_c0_g1_i1	Ribosome assembly protein 4	PSNMU-V1.4_AUG-EV-PASAV3_0026270.1	-	5.3e-56	202	PSNMU-V1.4_AUG-EV-PASAV3_0026270.1	-	4.62e-59	214	XP_002295863.1	predicted protein [Thalassiosira pseudonana CCMP1335]	6.84e-157	468	-	-	1.76558	0.000241259	-	-	-	-
MTRINITY_DN12970_c0_g2_i1	-	PSNMU-V1.4_AUG-EV-PASAV3_0064480.1	-	1.84e-37	142	PSNMU-V1.4_AUG-EV-PASAV3_0064480.1	-	1.82e-35	138	XP_002295418.1	predicted protein [Thalassiosira pseudonana CCMP1335]	2.3e-81	271	-	-	-1.61125	5.68416e-05	-1.18909	0.00243624	-	-
MTRINITY_DN13314_c1_g2_i1	-	PSNMU-V1.4_AUG-EV-PASAV3_0118580.1	-	0	609	PSNMU-V1.4_AUG-EV-PASAV3_0118580.1	-	0	586	XP_002289686.1	predicted protein [Thalassiosira pseudonana CCMP1335]	0	884	2.23235	4.43871e-05	-	-	-	-	-	-
MTRINITY_DN13358_c0_g1_i1	Uncharacterized protein YqiK	PSNMU-V1.4_AUG-EV-PASAV3_0077830.1	-	4.99e-37	139	PSNMU-V1.4_AUG-EV-PASAV3_0077830.1	-	1.5e-34	133	XP_002179026.1	predicted protein [Phaeodactylum tricornutum CCAP 1055/1]	2.14e-80	261	1.98031	0.00139584	-	-	-	-	-	-
MTRINITY_DN13420_c0_g1_i2	-	PSNMU-V1.4_AUG-EV-PASAV3_0056760.1	-	1.48e-10	62.4	PSNMU-V1.4_AUG-EV-PASAV3_0056760.1	-	8.83e-10	60.5	EJK49287.1	hypothetical protein THAOC_31856 [Thalassiosira oceanica]	2.03e-73	249	-	-	-0.917533	0.00137213	-1.32732	4.55658e-05	-0.906594	0.00406244
MTRINITY_DN13760_c1_g1_i1	ATP-dependent DNA helicase PcrA	PSNMU-V1.4_AUG-EV-PASAV3_0116290.1	Q8CRT9::ATP-dependent DNA helicase PcrA	1.64e-175	563	PSNMU-V1.4_AUG-EV-PASAV3_0116290.1	Q8CRT9::ATP-dependent DNA helicase PcrA	7.23e-168	543	EJK59695.1	hypothetical protein THAOC_20049 [Thalassiosira oceanica]	0	843	-	-	-1.57296	0.0054319	-	-	-	-
MTRINITY_DN13778_c0_g1_i1	-	PSNMU-V1.4_AUG-EV-PASAV3_0104850.1	-	4.74e-48	175	PSNMU-V1.4_AUG-EV-PASAV3_0104850.1	-	9.85e-65	222	EJK73049.1	hypothetical protein THAOC_05353 [Thalassiosira oceanica]	2.47e-67	234	-	-	-1.08672	0.000793066	-	-	-	-
MTRINITY_DN13838_c0_g3_i4	Tricorn protease homolog 1	PSNMU-V1.4_AUG-EV-PASAV3_0101060.1	Q9RDE2::Tricorn protease homolog 1	0	792	PSNMU-V1.4_AUG-EV-PASAV3_0101060.1	Q9RDE2::Tricorn protease homolog 1	1.17e-154	522	XP_002295534.1	predicted protein [Thalassiosira pseudonana CCMP1335]	0	1446	-	-	-1.27942	0.00619313	-	-	-	-
MTRINITY_DN13993_c0_g2_i2	Ammonium transporter 1 member 2	PSNMU-V1.4_AUG-EV-PASAV3_0012680.1	Q9LK16::Putative ammonium transporter 1 member 5	3.05e-163	479	PSNMU-V1.4_AUG-EV-PASAV3_0012680.1	Q9LK16::Putative ammonium transporter 1 member 5	2e-149	444	EJK71331.1	hypothetical protein THAOC_07247 [Thalassiosira oceanica]	3.29e-178	533	-	-	-	-	1.43914	7.75139e-05	-	-
MTRINITY_DN14040_c1_g1_i1	Transducin beta-like protein 3	PSNMU-V1.4_AUG-EV-PASAV3_0093590.1	Q2KJJ5::Transducin beta-like protein 3	0	791	PSNMU-V1.4_AUG-EV-PASAV3_0093590.1	Q2KJJ5::Transducin beta-like protein 3	0	827	EJK47883.1	hypothetical protein THAOC_33368 [Thalassiosira oceanica]	0	1286	-	-	-1.26089	0.00208998	-	-	-	-
MTRINITY_DN14053_c0_g1_i4	-	PSNMU-V1.4_AUG-EV-PASAV3_0002850.1	-	5.43e-28	114	PSNMU-V1.4_AUG-EV-PASAV3_0002850.1	-	4.1e-28	114	XP_002290731.1	predicted protein [Thalassiosira pseudonana CCMP1335]	2.08e-73	269	8.45789	7.22793e-05	5.67803	0.000178389	-	-	-	-
MTRINITY_DN14140_c0_g1_i1	Asparagine synthetase glutamine-hydrolyzing 2	PSNMU-V1.4_AUG-EV-PASAV3_0025080.1	Q9LV77::Asparagine synthetase glutamine-hydrolyzing 2	0	1713	PSNMU-V1.4_AUG-EV-PASAV3_0025080.1	Q9LV77::Asparagine synthetase glutamine-hydrolyzing 2	0	1712	OEU16276.1	glutaminenahydrolyzing asparagine synthase [Fragilariopsis cylindrus CCMP1102]	0	1028	-1.04683	0.000206511	-1.35751	4.017e-06	-	-	1.207	0.000154973
MTRINITY_DN14216_c0_g1_i1	Replication protein A 70 kDa DNA-binding subunit	PSNMU-V1.4_AUG-EV-PASAV3_0122360.1	P27694::Replication protein A 70 kDa DNA-binding subunit	1.21e-166	505	PSNMU-V1.4_AUG-EV-PASAV3_0122360.1	P27694::Replication protein A 70 kDa DNA-binding subunit	5.19e-170	514	XP_002292068.1	replication protein a [Thalassiosira pseudonana CCMP1335]	0	786	-	-	1.13602	0.000117802	-	-	-	-
MTRINITY_DN14511_c0_g1_i1	Protein gar2	PSNMU-V1.4_AUG-EV-PASAV3_0022310.1	Q7XTT4::Nucleolin 2	1.37e-44	164	PSNMU-V1.4_AUG-EV-PASAV3_0022310.1	Q7XTT4::Nucleolin 2	1.46e-42	159	EJK69314.1	hypothetical protein THAOC_09441 [Thalassiosira oceanica]	4.07e-112	352	-	-	-	-	-1.53578	0.000890857	-	-
MTRINITY_DN14651_c0_g3_i1	Isochorismatase family protein 1B	PSNMU-V1.4_AUG-EV-PASAV3_0091880.1	-	1.47e-58	209	PSNMU-V1.4_AUG-EV-PASAV3_0091880.1	-	1.42e-58	210	XP_002288394.1	predicted protein [Thalassiosira pseudonana CCMP1335]	1.47e-98	316	2.41289	0.00020901	-	-	-	-	-	-
MTRINITY_DN14742_c0_g1_i1	-	PSNMU-V1.4_AUG-EV-PASAV3_0124300.1	-	7.61e-87	305	PSNMU-V1.4_AUG-EV-PASAV3_0124300.1	-	3.46e-38	155	XP_002286053.1	predicted protein [Thalassiosira pseudonana CCMP1335]	0	660	-	-	-1.18049	0.000761705	-1.28821	0.000990498	-	-
MTRINITY_DN14814_c0_g1_i2	Cryptochrome-like protein cry2	PSNMU-V1.4_AUG-EV-PASAV3_0018780.1	Q9KS67::Cryptochrome-like protein cry2	2.04e-143	455	PSNMU-V1.4_AUG-EV-PASAV3_0018780.1	Q9KS67::Cryptochrome-like protein cry2	8.49e-129	418	XP_002288474.1	predicted protein [Thalassiosira pseudonana CCMP1335]	2.15e-173	509	-	-	1.29249	0.00281346	-	-	-	-
MTRINITY_DN14925_c1_g1_i2	-	PSNMU-V1.4_AUG-EV-PASAV3_0015380.1	-	0.000195	43.5	PSNMU-V1.4_AUG-EV-PASAV3_0015380.1	-	4.91e-06	49.7	XP_002294312.1	predicted protein [Thalassiosira pseudonana CCMP1335]	1.87e-99	328	-	-	3.28499	0.00163505	-	-	-	-
MTRINITY_DN15040_c0_g1_i2	-	PSNMU-V1.4_AUG-EV-PASAV3_0025590.1	-	4.18e-14	75.5	PSNMU-V1.4_AUG-EV-PASAV3_0025590.1	-	3.55e-08	58.2	XP_002289177.1	predicted protein [Thalassiosira pseudonana CCMP1335]	2.85e-131	417	2.11377	0.00295257	-1.2875	0.0139323	-2.49769	0.00141437	-	-
MTRINITY_DN15107_c0_g1_i1	-	PSNMU-V1.4_AUG-EV-PASAV3_0000630.1	-	6.13e-07	53.1	PSNMU-V1.4_AUG-EV-PASAV3_0000630.1	-	5.17e-12	69.7	XP_002289495.1	predicted protein [Thalassiosira pseudonana CCMP1335]	1.25e-170	561	1.66782	0.00363782	3.13592	1.04788e-05	-	-	-	-
MTRINITY_DN15281_c0_g1_i1	Periodic tryptophan protein 2 homolog	PSNMU-V1.4_AUG-EV-PASAV3_0038170.1	Q15269::Periodic tryptophan protein 2 homolog	0	1050	PSNMU-V1.4_AUG-EV-PASAV3_0038170.1	Q15269::Periodic tryptophan protein 2 homolog	0	1041	EJK65643.1	hypothetical protein THAOC_13477 [Thalassiosira oceanica]	0	1572	-	-	-1.36936	0.00250504	-1.58179	0.00250411	-	-
MTRINITY_DN15334_c1_g1_i1	GPN-loop GTPase 3	PSNMU-V1.4_AUG-EV-PASAV3_0005000.1	Q54NK8::GPN-loop GTPase 3 homolog	3.2e-111	340	PSNMU-V1.4_AUG-EV-PASAV3_0005000.1	Q54NK8::GPN-loop GTPase 3 homolog	1.09e-114	349	EJK49350.1	hypothetical protein THAOC_31780 [Thalassiosira oceanica]	3.06e-159	474	-	-	-	-	-1.20877	0.00112772	-	-
MTRINITY_DN15335_c1_g1_i4	Aspartate aminotransferase	PSNMU-V1.4_AUG-EV-PASAV3_0087510.1	P14909::Aspartate aminotransferase	0	567	PSNMU-V1.4_AUG-EV-PASAV3_0087510.1	P14909::Aspartate aminotransferase	0	568	OEU15228.1	aminotransferase, classes I and II superfamily [Fragilariopsis cylindrus CCMP1102]	0	678	-	-	-	-	-	-	-1.0709	0.000898894
MTRINITY_DN15626_c0_g1_i1	(S)-coclaurine N-methyltransferase	PSNMU-V1.4_AUG-EV-PASAV3_0017190.1	Q5C9L6::(S)-coclaurine N-methyltransferase	9.69e-162	474	PSNMU-V1.4_AUG-EV-PASAV3_0017190.1	Q5C9L6::(S)-coclaurine N-methyltransferase	3.23e-159	468	EJK64649.1	hypothetical protein THAOC_14596 [Thalassiosira oceanica]	0	650	1.48051	0.000965542	-	-	-	-	-	-
MTRINITY_DN15769_c0_g1_i1	Guanine nucleotide-binding protein-like 3 homolog	PSNMU-V1.4_AUG-EV-PASAV3_0002610.1	Q54KS4::Guanine nucleotide-binding protein-like 3 homolog	2.53e-168	491	PSNMU-V1.4_AUG-EV-PASAV3_0002610.1	Q54KS4::Guanine nucleotide-binding protein-like 3 homolog	7.89e-173	503	EJK46603.1	hypothetical protein THAOC_34725 [Thalassiosira oceanica]	0	744	-	-	-1.42638	0.00488511	-	-	-	-
MTRINITY_DN15773_c0_g1_i1	SPX domain-containing membrane protein Os02g45520	PSNMU-V1.4_AUG-EV-PASAV3_0010980.1	-	2.22e-78	288	PSNMU-V1.4_AUG-EV-PASAV3_0010980.1	-	1.96e-70	263	EJK52616.1	hypothetical protein THAOC_28088 [Thalassiosira oceanica]	3.16e-131	465	-	-	1.09905	0.000399293	-	-	-	-
MTRINITY_DN16010_c0_g1_i1	Nitrite reductase NAD(P)H	PSNMU-V1.4_AUG-EV-PASAV3_0016780.1	P22944::Nitrite reductase NAD(P)H	0	1456	PSNMU-V1.4_AUG-EV-PASAV3_0016780.1	P22944::Nitrite reductase NAD(P)H	0	1476	EJK46104.1	hypothetical protein THAOC_35252 [Thalassiosira oceanica]	0	1806	1.23391	6.28468e-05	-	-	2.48319	1.3867e-07	-	-
MTRINITY_DN16024_c0_g1_i1	Nucleolar protein 4	PSNMU-V1.4_AUG-EV-PASAV3_0052820.1	O74400::Uncharacterized RNA-binding protein C4F6.14	9.58e-84	287	PSNMU-V1.4_AUG-EV-PASAV3_0052820.1	O74400::Uncharacterized RNA-binding protein C4F6.14	5.52e-94	316	EJK57407.1	hypothetical protein THAOC_22551 [Thalassiosira oceanica]	2.21e-47	192	-	-	-1.74489	0.00060053	-1.5862	0.00323273	-	-
MTRINITY_DN16074_c0_g1_i1	-	PSNMU-V1.4_AUG-EV-PASAV3_0122630.1	-	1.17e-15	79.7	PSNMU-V1.4_AUG-EV-PASAV3_0122630.1	-	1.9e-15	79.3	XP_002293125.1	predicted protein [Thalassiosira pseudonana CCMP1335]	3.68e-36	158	1.9205	0.00175388	-	-	-2.77106	0.000162814	-	-
MTRINITY_DN1615_c0_g1_i1	-	PSNMU-V1.4_AUG-EV-PASAV3_0059370.1	-	1.19e-19	90.9	PSNMU-V1.4_AUG-EV-PASAV3_0059370.1	-	2.17e-19	91.3	XP_002183673.1	predicted protein [Phaeodactylum tricornutum CCAP 1055/1]	4.32e-29	129	6.95803	1.25895e-07	6.34882	1.77136e-07	-	-	-	-
MTRINITY_DN16153_c1_g1_i1	-	PSNMU-V1.4_AUG-EV-PASAV3_0094550.1	-	1.5e-59	201	PSNMU-V1.4_AUG-EV-PASAV3_0094550.1	-	3.35e-59	201	EJK66433.1	hypothetical protein THAOC_12649 [Thalassiosira oceanica]	1.33e-128	393	-	-	-0.995125	0.00114675	-1.16034	0.000896797	-	-
MTRINITY_DN16188_c0_g1_i2	-	PSNMU-V1.4_AUG-EV-PASAV3_0006970.1	-	2.75e-87	294	PSNMU-V1.4_AUG-EV-PASAV3_0006970.1	-	6.12e-80	275	XP_002291565.1	predicted protein [Thalassiosira pseudonana CCMP1335]	2.79e-169	521	1.92983	0.00377504	-1.55576	0.00426847	-2.61099	0.000658027	-	-
MTRINITY_DN16354_c0_g1_i1	ATP-dependent RNA helicase A-like protein	PSNMU-V1.4_AUG-EV-PASAV3_0020350.1	Q9H2U1::ATP-dependent RNA helicase DHX36	0	1032	PSNMU-V1.4_AUG-EV-PASAV3_0020350.1	Q9H2U1::ATP-dependent RNA helicase DHX36	0	926	OEU11681.1	Pnaloop containing nucleoside triphosphate hydrolase protein [Fragilariopsis cylindrus CCMP1102]	0	1043	-1.0772	0.000430381	-1.20529	0.000158591	-	-	0.908203	0.00358158
MTRINITY_DN16429_c0_g1_i1	Nucleoside-diphosphatase mig-23	PSNMU-V1.4_AUG-EV-PASAV3_0049350.1	P40009::Golgi apyrase	3.65e-132	407	PSNMU-V1.4_AUG-EV-PASAV3_0049350.1	P40009::Golgi apyrase	7.96e-132	408	XP_002178857.1	predicted protein [Phaeodactylum tricornutum CCAP 1055/1]	3.62e-174	523	-	-	1.31391	0.00250347	-	-	-	-
MTRINITY_DN16471_c0_g1_i1	Anaphase spindle elongation protein 1	PSNMU-V1.4_AUG-EV-PASAV3_0081680.1	Q9HDY1::Anaphase spindle elongation protein 1	1.13e-104	344	PSNMU-V1.4_AUG-EV-PASAV3_0081680.1	Q9HDY1::Anaphase spindle elongation protein 1	1.01e-86	295	XP_002291798.1	predicted protein [Thalassiosira pseudonana CCMP1335]	0	767	2.77655	5.879e-06	-	-	-	-	-1.44894	0.000268456
MTRINITY_DN16597_c1_g1_i1	rRNA biogenesis protein RRP5	PSNMU-V1.4_AUG-EV-PASAV3_0103200.1	Q14690::Protein RRP5 homolog	0	759	PSNMU-V1.4_AUG-EV-PASAV3_0103200.1	Q14690::Protein RRP5 homolog	0	768	EJK66030.1	hypothetical protein THAOC_13070 [Thalassiosira oceanica]	0	852	-	-	-1.53921	0.00121726	-	-	-	-
MTRINITY_DN16739_c0_g1_i5	Bifunctional purine biosynthetic protein ADE1	PSNMU-V1.4_AUG-EV-PASAV3_0025170.1	Q167K4::Phosphoribosylformylglycinamidine cyclonaligase	0	1543	PSNMU-V1.4_AUG-EV-PASAV3_0025170.1	Q167K4::Phosphoribosylformylglycinamidine cyclonaligase	0	1520	XP_002285953.1	predicted protein [Thalassiosira pseudonana CCMP1335]	0	1799	-0.798886	0.00484173	-1.1106	7.79705e-05	-	-	-	-
MTRINITY_DN16741_c0_g1_i1	Cohesin subunit SA-3	PSNMU-V1.4_AUG-EV-PASAV3_0079350.1	O13816::Cohesin subunit psc3	2.86e-163	538	PSNMU-V1.4_AUG-EV-PASAV3_0079350.1	O13816::Cohesin subunit psc3	2.81e-164	543	XP_002296427.1	predicted protein [Thalassiosira pseudonana CCMP1335]	0	1355	-	-	3.44832	4.65133e-07	-	-	-	-
MTRINITY_DN16782_c2_g7_i1	Deoxyuridine 5'-triphosphate nucleotidohydrolase	PSNMU-V1.4_AUG-EV-PASAV3_0024560.1	P32518::Deoxyuridine 5'-triphosphate nucleotidohydrolase	7.47e-65	211	PSNMU-V1.4_AUG-EV-PASAV3_0024560.1	P32518::Deoxyuridine 5'-triphosphate nucleotidohydrolase	1.41e-55	189	EJK48686.1	hypothetical protein THAOC_32496 [Thalassiosira oceanica]	8.24e-84	257	-	-	1.70792	7.98482e-05	-	-	-	-
MTRINITY_DN16882_c0_g1_i1	Threonine--tRNA ligase chloroplastic/mitochondrial 2	PSNMU-V1.4_AUG-EV-PASAV3_0120720.1	Q3AYC6::Threonine--tRNA ligase	0	1055	PSNMU-V1.4_AUG-EV-PASAV3_0120720.1	Q3AYC6::Threonine--tRNA ligase	0	1021	XP_002288503.1	threonylnatrna synthetase [Thalassiosira pseudonana CCMP1335]	0	1122	-	-	-1.1181	0.000844888	-	-	-	-
MTRINITY_DN16900_c1_g2_i1	Long-chain-fatty-acid--CoA ligase FadD15	PSNMU-V1.4_AUG-EV-PASAV3_0040210.1	Q8LKS5::Long chain acyl-CoA synthetase 7 peroxisomal	0	660	PSNMU-V1.4_AUG-EV-PASAV3_0040210.1	Q8LKS5::Long chain acyl-CoA synthetase 7 peroxisomal	0	685	XP_002295107.1	predicted protein [Thalassiosira pseudonana CCMP1335]	0	892	-	-	-1.2477	0.00365557	-	-	-	-
MTRINITY_DN16936_c0_g1_i1	Regulator of nonsense transcripts 1	PSNMU-V1.4_AUG-EV-PASAV3_0122230.1	Q9FJR0::Regulator of nonsense transcripts 1 homolog	0	672	PSNMU-V1.4_AUG-EV-PASAV3_0122230.1	Q9FJR0::Regulator of nonsense transcripts 1 homolog	0	657	EJK75950.1	hypothetical protein THAOC_02313 [Thalassiosira oceanica]	0	759	-1.08236	0.000467634	-	-	-	-	-	-
MTRINITY_DN17063_c0_g1_i3	Sister chromatid cohesion protein PDS5 homolog A	PSNMU-V1.4_AUG-EV-PASAV3_0089060.1	-	6.04e-140	480	PSNMU-V1.4_AUG-EV-PASAV3_0089060.1	-	4.22e-146	499	EJK75768.1	hypothetical protein THAOC_02496 [Thalassiosira oceanica]	0	1021	1.15562	0.00519089	2.51438	1.18759e-05	-	-	-	-
MTRINITY_DN17106_c0_g1_i1	Acetyl-CoA carboxylase 1	PSNMU-V1.4_AUG-EV-PASAV3_0084140.1	Q13085::Acetyl-CoA carboxylase 1	0	2777	PSNMU-V1.4_AUG-EV-PASAV3_0084140.1	Q13085::Acetyl-CoA carboxylase 1	0	2747	XP_002287470.1	predicted protein [Thalassiosira pseudonana CCMP1335]	0	3638	-1.21405	1.93253e-05	-0.765111	0.00733886	-	-	-	-
MTRINITY_DN17135_c0_g1_i1	-	PSNMU-V1.4_AUG-EV-PASAV3_0060490.1	-	1.13e-09	60.8	PSNMU-V1.4_AUG-EV-PASAV3_0060490.1	-	2.13e-10	61.6	EJK55145.1	hypothetical protein THAOC_25149 [Thalassiosira oceanica]	4.87e-155	526	1.28992	2.12703e-05	-	-	-	-	-	-
MTRINITY_DN17191_c0_g2_i1	Ribosomal RNA processing protein 1 homolog B	PSNMU-V1.4_AUG-EV-PASAV3_0119100.1	-	5.31e-84	293	PSNMU-V1.4_AUG-EV-PASAV3_0119100.1	-	5.68e-86	300	XP_002289972.1	predicted protein [Thalassiosira pseudonana CCMP1335]	0	600	-0.779417	0.00593334	-1.61497	7.85894e-06	-	-	-	-
MTRINITY_DN17288_c0_g1_i1	-	PSNMU-V1.4_AUG-EV-PASAV3_0094320.1	-	0	727	PSNMU-V1.4_AUG-EV-PASAV3_0094320.1	-	0	711	XP_002293448.1	ABC transporter [Thalassiosira pseudonana CCMP1335]	0	916	6.20381	0.000255255	-	-	-	-	-	-
MTRINITY_DN17333_c0_g1_i2	Xanthine dehydrogenase	PSNMU-V1.4_AUG-EV-PASAV3_0068380.1	Q54FB7::Xanthine dehydrogenase	0	1522	PSNMU-V1.4_AUG-EV-PASAV3_0068380.1	Q54FB7::Xanthine dehydrogenase	0	1504	EJK46199.1	hypothetical protein THAOC_35149 [Thalassiosira oceanica]	0	1927	-	-	-	-	2.19638	1.637e-06	-1.01251	0.00236559
MTRINITY_DN17367_c1_g1_i1	Helicase SEN1	PSNMU-V1.4_AUG-EV-PASAV3_0040890.1	Q86AS0::Probable helicase DDB_G0274399	0	883	PSNMU-V1.4_AUG-EV-PASAV3_0040890.1	Q86AS0::Probable helicase DDB_G0274399	0	855	XP_002293398.1	predicted protein [Thalassiosira pseudonana CCMP1335]	0	1354	-	-	-	-	1.56593	0.000691861	-	-
MTRINITY_DN17371_c1_g1_i2	Formin-like protein 5	PSNMU-V1.4_AUG-EV-PASAV3_0038220.1	Q8H8K7::Formin-like protein 4	3.8e-86	314	PSNMU-V1.4_AUG-EV-PASAV3_0038220.1	Q8H8K7::Formin-like protein 4	1.12e-71	268	EJK47036.1	hypothetical protein THAOC_34273 [Thalassiosira oceanica]	0	1029	2.91193	8.02436e-06	-	-	-	-	-	-
MTRINITY_DN17464_c0_g1_i1	Fucoxanthin-chlorophyll a-c binding protein chloroplastic	PSNMU-V1.4_AUG-EV-PASAV3_0063630.1	Q39709::Fucoxanthin-chlorophyll a-c binding protein chloroplastic	2.98e-78	238	PSNMU-V1.4_AUG-EV-PASAV3_0063630.1	Q39709::Fucoxanthin-chlorophyll a-c binding protein chloroplastic	1.33e-80	244	XP_002287075.1	fucoxanthin chlorophyll a/c protein, LI818 clade [Thalassiosira pseudonana CCMP1335]	7.29e-102	307	-	-	-	-	-	-	-2.12056	0.00371197
MTRINITY_DN20750_c0_g1_i1	G2/mitotic-specific cyclin S13-6	PSNMU-V1.4_AUG-EV-PASAV3_0081540.1	P25011::G2/mitotic-specific cyclin S13-6	2.31e-44	160	PSNMU-V1.4_AUG-EV-PASAV3_0081540.1	P25011::G2/mitotic-specific cyclin S13-6	3.4e-42	155	EJK71784.1	hypothetical protein THAOC_06745 [Thalassiosira oceanica]	5.72e-145	429	-	-	1.21941	0.000109951	-	-	-	-
MTRINITY_DN2432_c0_g1_i1	-	PSNMU-V1.4_AUG-EV-PASAV3_0122650.1	-	1.11e-87	275	PSNMU-V1.4_AUG-EV-PASAV3_0122650.1	-	1.56e-87	275	XP_002296673.1	predicted protein [Thalassiosira pseudonana CCMP1335]	2.94e-168	491	-1.47928	5.66311e-05	-	-	-	-	-2.40705	3.29213e-06
MTRINITY_DN2766_c0_g1_i1	Protein DJna1 homolog B	PSNMU-V1.4_AUG-EV-PASAV3_0001970.1	Q6P2M8::Calcium/calmodulinnadependent protein kinase type 1B	1.58e-43	168	PSNMU-V1.4_AUG-EV-PASAV3_0001970.1	Q6P2M8::Calcium/calmodulinnadependent protein kinase type 1B	4.53e-48	183	EJK71085.1	hypothetical protein THAOC_07507, partial [Thalassiosira oceanica]	1.93e-93	314	-	-	-0.843855	0.00287769	-	-	-1.50541	6.07379e-05
MTRINITY_DN3482_c0_g1_i1	Mitochondrial nuclease	PSNMU-V1.4_AUG-EV-PASAV3_0080590.1	P08466::Mitochondrial nuclease	3.81e-42	156	PSNMU-V1.4_AUG-EV-PASAV3_0080590.1	P08466::Mitochondrial nuclease	4.4e-53	187	XP_002293382.1	predicted protein [Thalassiosira pseudonana CCMP1335]	1.3e-85	285	1.05438	0.00577981	-	-	-	-	-	-
MTRINITY_DN3739_c0_g2_i1	Heat stress transcription factor B-2b	PSNMU-V1.4_AUG-EV-PASAV3_0036500.1	P38889::Transcription factor SKN7	1.79e-41	153	PSNMU-V1.4_AUG-EV-PASAV3_0036500.1	P38889::Transcription factor SKN7	1.29e-41	154	XP_002289467.1	predicted protein [Thalassiosira pseudonana CCMP1335]	4.38e-75	259	-	-	-1.27091	0.000246624	-	-	-	-
MTRINITY_DN4029_c0_g2_i1	Structural maintenance of chromosomes protein 3	PSNMU-V1.4_AUG-EV-PASAV3_0079810.1	Q9CW03::Structural maintenance of chromosomes protein 3	0	1231	PSNMU-V1.4_AUG-EV-PASAV3_0079810.1	Q9CW03::Structural maintenance of chromosomes protein 3	0	751	EJK63391.1	hypothetical protein THAOC_15956 [Thalassiosira oceanica]	0	1843	1.06374	0.00379004	3.00291	6.74702e-07	-	-	-	-
MTRINITY_DN4959_c0_g1_i1	COBW domain-containing protein 2	PSNMU-V1.4_AUG-EV-PASAV3_0113130.1	Q8IUF1::COBW domain-containing protein 2	0	555	PSNMU-V1.4_AUG-EV-PASAV3_0113130.1	Q8IUF1::COBW domain-containing protein 2	0	536	EJK53942.1	hypothetical protein THAOC_26523 [Thalassiosira oceanica]	0	607	-	-	3.55868	0.00834077	-	-	-	-
MTRINITY_DN5099_c0_g1_i1	-	PSNMU-V1.4_AUG-EV-PASAV3_0061390.1	Q8K2T1::NmrA-like family domain-containing protein 1	1.33e-77	240	PSNMU-V1.4_AUG-EV-PASAV3_0061390.1	Q8K2T1::NmrA-like family domain-containing protein 1	4.52e-85	260	OEU10277.1	naD(P)nabinding protein [Fragilariopsis cylindrus CCMP1102]	1.93e-123	369	-	-	-1.21294	0.00170116	-	-	-	-
MTRINITY_DN6235_c0_g1_i1	-	PSNMU-V1.4_AUG-EV-PASAV3_0062420.1	-	4.93e-27	114	PSNMU-V1.4_AUG-EV-PASAV3_0062420.1	-	2.51e-29	122	XP_002292877.1	predicted protein [Thalassiosira pseudonana CCMP1335]	8.9e-57	197	-	-	-	-	-	-	-2.55558	3.89158e-07
MTRINITY_DN6672_c0_g1_i1	-	PSNMU-V1.4_AUG-EV-PASAV3_0124000.1	-	1.2e-19	85.1	PSNMU-V1.4_AUG-EV-PASAV3_0124000.1	-	1.06e-19	85.9	XP_002291051.1	hypothetical protein THAPSDRAFT_269066 [Thalassiosira pseudonana CCMP1335]	3.63e-32	132	-1.08929	0.00188072	-	-	-	-	-	-
MTRINITY_DN6857_c0_g1_i1	Importin subunit alpha-6	PSNMU-V1.4_AUG-EV-PASAV3_0031160.1	P52292::Importin subunit alpha-1	1.01e-120	370	PSNMU-V1.4_AUG-EV-PASAV3_0031160.1	P52292::Importin subunit alpha-1	1.83e-118	365	XP_002286935.1	hypothetical protein THAPSDRAFT_26082 [Thalassiosira pseudonana CCMP1335]	0	648	2.08421	1.41961e-05	-	-	-1.15934	0.00310672	-1.44695	0.000430835
MTRINITY_DN6988_c0_g1_i1	-	PSNMU-V1.4_AUG-EV-PASAV3_0026990.1	-	2.41e-53	182	PSNMU-V1.4_AUG-EV-PASAV3_0026990.1	-	1.79e-54	186	XP_002289107.1	predicted protein [Thalassiosira pseudonana CCMP1335]	7.96e-108	333	-	-	1.08072	0.002876	-	-	-	-
MTRINITY_DN7716_c0_g1_i1	GTP-binding protein TypA/BipA homolog	PSNMU-V1.4_AUG-EV-PASAV3_0044870.1	P72749::GTP-binding protein TypA/BipA homolog	0	843	PSNMU-V1.4_AUG-EV-PASAV3_0044870.1	P72749::GTP-binding protein TypA/BipA homolog	0	805	XP_002296519.1	predicted protein [Thalassiosira pseudonana CCMP1335]	0	1091	-1.46164	8.07807e-05	-0.86904	0.00512722	-	-	-	-
MTRINITY_DN7753_c0_g1_i1	Protein phosphatase 1B	PSNMU-V1.4_AUG-EV-PASAV3_0007280.1	P36993::Protein phosphatase 1B	1.36e-75	252	PSNMU-V1.4_AUG-EV-PASAV3_0007280.1	P36993::Protein phosphatase 1B	2.56e-75	252	XP_002294231.1	predicted protein [Thalassiosira pseudonana CCMP1335]	2.06e-99	319	2.09308	0.00549517	-	-	-	-	-	-
MTRINITY_DN8006_c0_g2_i1	-	PSNMU-V1.4_AUG-EV-PASAV3_0067970.1	-	2.47e-11	67.8	PSNMU-V1.4_AUG-EV-PASAV3_0067970.1	-	3.39e-08	58.5	XP_002291366.1	predicted protein [Thalassiosira pseudonana CCMP1335]	1.48e-55	224	3.11139	4.37941e-05	-	-	-1.98495	0.00318801	-	-
MTRINITY_DN8100_c0_g1_i1	Nephrocystin-3	PSNMU-V1.4_AUG-EV-PASAV3_0037110.1	P46825::Kinesin light chain	9.35e-94	329	PSNMU-V1.4_AUG-EV-PASAV3_0037110.1	P46825::Kinesin light chain	1.18e-93	330	EJK74371.1	hypothetical protein THAOC_03955, partial [Thalassiosira oceanica]	5.83e-176	539	1.43609	0.00024045	-	-	-	-	-	-
MTRINITY_DN811_c0_g1_i1	Transcriptional activator Myb	PSNMU-V1.4_AUG-EV-PASAV3_0061620.1	P10242::Transcriptional activator Myb	7.18e-77	258	PSNMU-V1.4_AUG-EV-PASAV3_0061620.1	P10242::Transcriptional activator Myb	1.5e-78	263	EJK47776.1	hypothetical protein THAOC_33484 [Thalassiosira oceanica]	2.16e-80	276	2.50639	0.000658553	-1.30563	0.0080219	-	-	-	-
MTRINITY_DN8379_c0_g1_i1	-	PSNMU-V1.4_AUG-EV-PASAV3_0009770.1	-	0.002	38.5	PSNMU-V1.4_AUG-EV-PASAV3_0009770.1	-	0.002	38.9	XP_002295290.1	predicted protein [Thalassiosira pseudonana CCMP1335]	2.15e-24	105	1.50431	0.00267116	-1.10435	0.00838556	-	-	-	-
MTRINITY_DN8414_c0_g2_i1	-	PSNMU-V1.4_AUG-EV-PASAV3_0076960.1	Q55F94::Dynamin-like protein A	6.14e-95	301	PSNMU-V1.4_AUG-EV-PASAV3_0076960.1	Q55F94::Dynamin-like protein A	1.77e-95	304	EJK63210.1	hypothetical protein THAOC_16148 [Thalassiosira oceanica]	3.98e-149	451	2.08969	0.00165494	1.69245	0.00142	-	-	-	-
MTRINITY_DN8674_c0_g1_i1	-	PSNMU-V1.4_AUG-EV-PASAV3_0116330.1	-	4.52e-80	288	PSNMU-V1.4_AUG-EV-PASAV3_0116330.1	-	4.51e-83	299	XP_002296463.1	predicted protein [Thalassiosira pseudonana CCMP1335]	0	685	-	-	1.00194	0.000570919	1.2231	0.000122641	-	-
MTRINITY_DN8888_c0_g2_i1	Carbon catabolite repressor protein 4 homolog 4	PSNMU-V1.4_AUG-EV-PASAV3_0009640.1	Q5B778::Glucose-repressible alcohol dehydrogenase transcriptio-l effector	2.21e-81	282	PSNMU-V1.4_AUG-EV-PASAV3_0009640.1	Q5B778::Glucose-repressible alcohol dehydrogenase transcriptio-l effector	2.11e-82	286	EJK44713.1	hypothetical protein THAOC_36723 [Thalassiosira oceanica]	0	709	-0.919743	0.0051013	-	-	1.27768	0.000813322	-	-
MTRINITY_DN8920_c0_g1_i1	Delta(12) fatty acid desaturase	PSNMU-V1.4_AUG-EV-PASAV3_0046610.1	P59668::Delta(12) fatty acid desaturase	0	599	PSNMU-V1.4_AUG-EV-PASAV3_0046610.1	P59668::Delta(12) fatty acid desaturase	0	598	XP_002288176.1	microsomal omegana6 fatty acid desaturase [Thalassiosira pseudonana CCMP1335]	0	743	-0.887951	0.00268931	-0.86803	0.00322493	-	-	1.0489	0.00192011
MTRINITY_DN9343_c0_g1_i2	-	PSNMU-V1.4_AUG-EV-PASAV3_0061540.1	-	4.63e-25	110	PSNMU-V1.4_AUG-EV-PASAV3_0061540.1	-	3.53e-24	110	KGE86779.1	hypothetical protein IX84_19245, partial [Phaeodactylibacter xiamenensis]	2.63e-47	183	3.4239	3.37948e-09	2.67783	2.58662e-08	-	-	-	-
MTRINITY_DN9582_c0_g4_i1	-	PSNMU-V1.4_AUG-EV-PASAV3_0048670.1	-	3.4e-16	77	PSNMU-V1.4_AUG-EV-PASAV3_0048670.1	-	9.05e-07	49.7	EJK76836.1	hypothetical protein THAOC_01379 [Thalassiosira oceanica]	1.26e-40	154	-	-	-	-	1.61097	0.000623797	-	-
MTRINITY_DN9652_c0_g1_i1	Foldase protein PrsA	PSNMU-V1.4_AUG-EV-PASAV3_0006980.1	Q8R760::Foldase protein PrsA	3.21e-52	171	PSNMU-V1.4_AUG-EV-PASAV3_0006980.1	Q8R760::Foldase protein PrsA	7.62e-52	171	XP_002287940.1	predicted protein [Thalassiosira pseudonana CCMP1335]	6.46e-93	285	2.73408	0.00275911	-	-	-2.99117	0.00227498	-	-
MTRINITY_DN9740_c0_g1_i1	Arogenate dehydrogenase 2 chloroplastic	PSNMU-V1.4_AUG-EV-PASAV3_0020750.1	Q9LMR3::Arogenate dehydrogenase 2 chloroplastic	1.41e-133	394	PSNMU-V1.4_AUG-EV-PASAV3_0020750.1	Q9LMR3::Arogenate dehydrogenase 2 chloroplastic	1.16e-139	410	XP_002291499.1	predicted protein [Thalassiosira pseudonana CCMP1335]	6.49e-176	507	-0.780644	0.00534894	-1.03452	0.000211407	-	-	-	-
MTRINITY_DN9955_c0_g1_i1	Acetate CoA-transferase YdiF	PSNMU-V1.4_AUG-EV-PASAV3_0029360.1	-	7.18e-05	45.8	PSNMU-V1.4_AUG-EV-PASAV3_0029360.1	-	2.95e-05	47	XP_002286110.1	propionate coanatransferase [Thalassiosira pseudonana CCMP1335]	0	721	-	-	-1.60501	0.00823823	-2.80261	0.00132137	-	-
MTRINITY_DN9990_c0_g1_i1	-	PSNMU-V1.4_AUG-EV-PASAV3_0106150.1	-	3.51e-19	90.9	PSNMU-V1.4_AUG-EV-PASAV3_0106150.1	-	6.27e-15	79.3	XP_002289914.1	hypothetical protein THAPSDRAFT_268745 [Thalassiosira pseudonana CCMP1335]	3.81e-105	332	-	-	-1.40122	0.000350052	-	-	-	-
Pc10962_g1_i1	cAMP-dependent protein kinase regulatory subunit	PSNMU-V1.4_AUG-EV-PASAV3_0010670.1	Q5ZM91::cAMP-dependent protein ki-se type I-alpha regulatory subunit	5.22e-160	485	PSNMU-V1.4_AUG-EV-PASAV3_0010670.1	Q5ZM91::cAMP-dependent protein kinase type I-alpha regulatory subunit	3.98e-169	509	OEU07305.1	hypothetical protein FRACYDRAFT_251108 [Fragilariopsis cylindrus CCMP1102]	2.27e-160	498	-	-	-	-	1.51375	0.00217682	-	-
Pc14157_g1_i1	Leucine-rich repeat receptor-like protein kinase TDR	PSNMU-V1.4_AUG-EV-PASAV3_0018920.1	Q94AG2::Somatic embryogenesis receptor kinase 1	1.4e-51	181	PSNMU-V1.4_AUG-EV-PASAV3_0018920.1	Q94AG2::Somatic embryogenesis receptor kinase 1	3.17e-51	181	XP_002293906.1	predicted protein [Thalassiosira pseudonana CCMP1335]	8.92e-62	223	-	-	4.19391	0.000325013	-	-	-	-
Pc15065_g1_i1	-	PSNMU-V1.4_AUG-EV-PASAV3_0009930.1	-	2.08e-25	103	PSNMU-V1.4_AUG-EV-PASAV3_0009930.1	-	7.31e-25	103	XP_002289221.1	predicted protein [Thalassiosira pseudonana CCMP1335]	3.38e-107	325	4.09694	9.39021e-05	2.19419	0.00554428	-	-	-	-
Pc16143_g1_i2	-	PSNMU-V1.4_AUG-EV-PASAV3_0074130.1	-	5.84e-27	108	PSNMU-V1.4_AUG-EV-PASAV3_0074130.1	-	1.16e-26	108	XP_002184438.1	predicted protein [Phaeodactylum tricornutum CCAP 1055/1]	3.28e-26	117	-	-	-1.22053	0.00651192	-	-	-	-
Pc18516_g1_i1	-	PSNMU-V1.4_AUG-EV-PASAV3_0067000.1	-	5.09e-08	52.4	PSNMU-V1.4_AUG-EV-PASAV3_0067000.1	-	0.000746	41.2	EJK76838.1	hypothetical protein THAOC_01381 [Thalassiosira oceanica]	1.83e-30	123	-	-	-	-	-1.31806	0.00130519	-1.66784	2.187e-05
Pc19236_g1_i3	Anaphase-promoting complex subunit cdc20	PSNMU-V1.4_AUG-EV-PASAV3_0095480.1	Q54MZ3::Anaphase-promoting complex subunit cdc20	0	602	PSNMU-V1.4_AUG-EV-PASAV3_0095480.1	Q54MZ3::Anaphase-promoting complex subunit cdc20	0	620	XP_002287004.1	predicted protein [Thalassiosira pseudonana CCMP1335]	0	719	4.49329	2.82551e-05	2.3166	0.000850009	-	-	-	-
Pc20585_g1_i1	PXMP2/4 family protein 4	PSNMU-V1.4_AUG-EV-PASAV3_0112840.1	-	3.88e-66	215	PSNMU-V1.4_AUG-EV-PASAV3_0112840.1	-	3.1e-66	216	XP_002291879.1	predicted protein [Thalassiosira pseudonana CCMP1335]	5.99e-67	221	-	-	-1.24383	0.000506756	-1.25221	0.00137917	-	-
Pc20762_g1_i1	-	PSNMU-V1.4_AUG-EV-PASAV3_0086350.1	-	2.44e-44	145	PSNMU-V1.4_AUG-EV-PASAV3_0086350.1	-	3.43e-44	145	XP_002290384.1	predicted protein [Thalassiosira pseudonana CCMP1335]	4.47e-68	216	-	-	-1.1585	0.000654488	-	-	-1.52855	0.000180898
Pc22708_g1_i1	Structural maintenance of chromosomes protein 2-1	PSNMU-V1.4_AUG-EV-PASAV3_0096310.1	Q9C5Y4::Structural maintenance of chromosomes protein 2-1	0	1013	PSNMU-V1.4_AUG-EV-PASAV3_0096310.1	Q9C5Y4::Structural maintenance of chromosomes protein 2-1	0	1056	EJK66002.1	hypothetical protein THAOC_13093 [Thalassiosira oceanica]	0	1809	3.32624	4.62926e-09	-	-	-1.41133	0.000102623	-1.30559	4.11439e-05
Pc22772_g2_i1	Vacuolar-sorting receptor 1	PSNMU-V1.4_AUG-EV-PASAV3_0028030.1	P93484::Vacuolar-sorting receptor 1	0	652	PSNMU-V1.4_AUG-EV-PASAV3_0028030.1	P93484::Vacuolar-sorting receptor 1	0	636	XP_002294135.1	predicted protein [Thalassiosira pseudonana CCMP1335]	0	857	2.29816	0.000241918	-	-	-	-	-	-
Pc25950_g1_i1	-	PSNMU-V1.4_AUG-EV-PASAV3_0103550.1	-	2.56e-20	85.1	PSNMU-V1.4_AUG-EV-PASAV3_0103550.1	-	7.02e-20	84.7	XP_002296946.1	predicted protein [Thalassiosira pseudonana CCMP1335]	5.89e-66	214	-	-	-1.10438	0.00115052	-	-	-	-
Pc26624_g1_i2	-	PSNMU-V1.4_AUG-EV-PASAV3_0117790.1	Q9NYH9::U3 small nucleolar RNA-associated protein 6 homolog	7.6e-83	277	PSNMU-V1.4_AUG-EV-PASAV3_0117790.1	Q9NYH9::U3 small nucleolar RNA-associated protein 6 homolog	1.23e-83	280	XP_002296691.1	predicted protein [Thalassiosira pseudonana CCMP1335]	0	578	-	-	-1.54424	0.000384239	-1.39317	0.00241954	-	-
Pc26629_g1_i3	Putative methyltransferase C9orf114 homolog	PSNMU-V1.4_AUG-EV-PASAV3_0030890.1	Q3UHX9::Uncharacterized protein C9orf114 homolog	2.07e-132	393	PSNMU-V1.4_AUG-EV-PASAV3_0030890.1	Q3UHX9::Uncharacterized protein C9orf114 homolog	6.37e-130	388	EJK49808.1	hypothetical protein THAOC_31275, partial [Thalassiosira oceanica]	0	535	-	-	-1.53142	0.000216127	-1.82457	0.000203577	-	-
Pc26735_g2_i3	-	PSNMU-V1.4_AUG-EV-PASAV3_0079640.1	-	1.67e-20	97.1	PSNMU-V1.4_AUG-EV-PASAV3_0079640.1	-	5.78e-19	93.6	XP_002291653.1	predicted protein [Thalassiosira pseudonana CCMP1335]	9.38e-100	355	5.70093	4.49747e-06	3.52751	3.11463e-05	-	-	-	-
Pc26832_g1_i1	-	PSNMU-V1.4_AUG-EV-PASAV3_0093610.1	-	2.74e-05	43.1	PSNMU-V1.4_AUG-EV-PASAV3_0093610.1	-	5.9e-05	43.1	XP_002286529.1	predicted protein [Thalassiosira pseudonana CCMP1335]	3.02e-25	108	3.22664	0.0011528	3.49662	0.0018996	-	-	-	-
Pc27448_g3_i1	Structural maintenance of chromosomes protein 1	PSNMU-V1.4_AUG-EV-PASAV3_0116990.1	Q6Q1P4::Structural maintenance of chromosomes protein 1	0	1057	PSNMU-V1.4_AUG-EV-PASAV3_0116990.1	Q6Q1P4::Structural maintenance of chromosomes protein 1	0	965	XP_002296149.1	smc1 [Thalassiosira pseudonana CCMP1335]	0	1273	-	-	2.70743	3.79161e-06	-	-	-	-
Pc27494_g1_i1	Protein BONZAI 3	PSNMU-V1.4_AUG-EV-PASAV3_0055830.1	Q2KHY1::Copine-6	5.94e-136	415	PSNMU-V1.4_AUG-EV-PASAV3_0055830.1	Q2KHY1::Copine-6	8.45e-132	405	EJK62942.1	hypothetical protein THAOC_16428 [Thalassiosira oceanica]	0	951	1.04132	0.00321079	-	-	-	-	-	-
Pc28150_g2_i1	Cell division cycle 20.1 cofactor of APC complex	PSNMU-V1.4_AUG-EV-PASAV3_0105680.1	Q54MZ3::Anaphase-promoting complex subunit cdc20	7.51e-165	489	PSNMU-V1.4_AUG-EV-PASAV3_0105680.1	Q54MZ3::Anaphase-promoting complex subunit cdc20	4.17e-162	482	EJK63225.1	hypothetical protein THAOC_16131 [Thalassiosira oceanica]	0	706	-	-	1.51738	0.000446403	-	-	-	-
Pc28241_g1_i1	Zinc finger protein 36 C3H1 type-like 1	PSNMU-V1.4_AUG-EV-PASAV3_0076260.1	-	3.63e-07	51.6	PSNMU-V1.4_AUG-EV-PASAV3_0076260.1	-	2.82e-07	51.6	XP_002296381.1	predicted protein [Thalassiosira pseudonana CCMP1335]	0	722	0.984403	0.00438178	1.39268	8.95651e-05	-	-	-	-
Pc28519_g2_i5	Protein KRI1 homolog	PSNMU-V1.4_AUG-EV-PASAV3_0027650.1	Q8N9T8::Protein KRI1 homolog	2.87e-85	286	PSNMU-V1.4_AUG-EV-PASAV3_0027650.1	Q8N9T8::Protein KRI1 homolog	9.65e-77	264	EJK52105.1	hypothetical protein THAOC_28658 [Thalassiosira oceanica]	8.22e-151	468	-	-	-1.56139	0.00220395	-	-	-	-
Pc29361_g2_i1	-	PSNMU-V1.4_AUG-EV-PASAV3_0074970.1	-	3.11e-128	378	PSNMU-V1.4_AUG-EV-PASAV3_0074970.1	-	4.92e-127	376	XP_002288868.1	predicted protein [Thalassiosira pseudonana CCMP1335]	1.36e-132	397	1.46479	0.000178712	2.67944	4.19174e-07	-	-	-	-
Pc29373_g1_i1	-	PSNMU-V1.4_AUG-EV-PASAV3_0086340.1	-	9.17e-41	142	PSNMU-V1.4_AUG-EV-PASAV3_0086340.1	-	1.45e-41	144	XP_002290829.1	predicted protein [Thalassiosira pseudonana CCMP1335]	4.58e-58	199	-	-	-0.699418	0.0133225	-	-	-1.69333	7.99739e-07
Pc29475_g5_i4	FK506-binding protein 4	PSNMU-V1.4_AUG-EV-PASAV3_0053490.1	O74191::FK506-binding protein 39 kDa	1.21e-31	123	PSNMU-V1.4_AUG-EV-PASAV3_0053490.1	O74191::FK506-binding protein 39 kDa	3.83e-25	103	XP_002286762.1	predicted protein [Thalassiosira pseudonana CCMP1335]	1.68e-49	186	-	-	-1.28623	0.000160174	-1.17163	0.00109587	-	-
Pc29686_g1_i1	DNA repair protein RAD51 homolog 3	PSNMU-V1.4_AUG-EV-PASAV3_0104040.1	Q8R2J9::DNA repair protein RAD51 homolog 3	3.97e-62	219	PSNMU-V1.4_AUG-EV-PASAV3_0104040.1	Q8R2J9::DNA repair protein RAD51 homolog 3	1.84e-58	209	EJK73108.1	hypothetical protein THAOC_05289, partial [Thalassiosira oceanica]	4.22e-137	427	-	-	1.4294	6.282e-05	-	-	-	-
Pc29769_g1_i3	-	PSNMU-V1.4_AUG-EV-PASAV3_0091480.1	-	1.46e-38	140	PSNMU-V1.4_AUG-EV-PASAV3_0091480.1	-	5.01e-40	145	OEU18308.1	hypothetical protein FRACYDRAFT_236586 [Fragilariopsis cylindrus CCMP1102]	2.08e-50	183	1.55564	0.0015187	-1.32124	3.6985e-05	-	-	-1.22041	0.000191722
Pc30152_g1_i1	Structural maintenance of chromosomes protein 5	PSNMU-V1.4_AUG-EV-PASAV3_0102810.1	Q805A1::Structural maintenance of chromosomes protein 5	0	590	PSNMU-V1.4_AUG-EV-PASAV3_0102810.1	Q805A1::Structural maintenance of chromosomes protein 5	0	604	XP_002293941.1	smcnalike protein [Thalassiosira pseudonana CCMP1335]	0	1150	-	-	2.23993	1.2497e-05	-	-	-	-
Pc31066_g2_i3	Phospholipid--sterol O-acyltransferase	PSNMU-V1.4_AUG-EV-PASAV3_0011190.1	Q4VCM1::Phospholipid--sterol O-acyltransferase	0	636	PSNMU-V1.4_AUG-EV-PASAV3_0011190.1	Q4VCM1::Phospholipid--sterol O-acyltransferase	1.85e-127	425	gi|224008328|ref|XP_002293123.1|	predicted protein [Thalassiosira pseudonana CCMP1335]	0	1143	-1.00099	0.00140611	-0.971913	0.00304746	-	-	1.92143	5.04634e-05
Pc31191_g1_i1	Acyl-lipid (8-3)-desaturase B	PSNMU-V1.4_AUG-EV-PASAV3_0113330.1	O74212::Delta(5) fatty acid desaturase	1.34e-39	153	PSNMU-V1.4_AUG-EV-PASAV3_0113330.1	O74212::Delta(5) fatty acid desaturase	2.07e-41	159	XP_002290058.1	predicted protein [Thalassiosira pseudonana CCMP1335]	0	584	-1.23143	0.000677416	-	-	-	-	-	-
Pc31265_g4_i1	Phosphoglucomutase/phosphomannomutase	PSNMU-V1.4_AUG-EV-PASAV3_0049910.1	P40390::Phosphoglucomutase	9.53e-115	358	PSNMU-V1.4_AUG-EV-PASAV3_0049910.1	P40390::Phosphoglucomutase	6.69e-114	356	XP_002294894.1	hypothetical protein THAPSDRAFT_25753 [Thalassiosira pseudonana CCMP1335]	0	853	1.81105	0.00615115	-	-	-	-	-	-
Pc31452_g1_i1	Probable inactive protein kinase At3g63330	PSNMU-V1.4_AUG-EV-PASAV3_0114040.1	Q8RXY0::Probable inactive protein kinase At3g63330	0	712	PSNMU-V1.4_AUG-EV-PASAV3_0114040.1	Q8RXY0::Probable inactive protein kinase At3g63330	0	714	EJK67635.1	hypothetical protein THAOC_11306 [Thalassiosira oceanica]	3.12e-158	491	-	-	-	-	-	-	1.8197	5.42767e-07
Pc31762_g1_i1	-	PSNMU-V1.4_AUG-EV-PASAV3_0045550.1	-	3.61e-130	389	PSNMU-V1.4_AUG-EV-PASAV3_0045550.1	-	4.45e-137	407	OEU18517.1	hypothetical protein FRACYDRAFT_260427 [Fragilariopsis cylindrus CCMP1102]	2.81e-135	416	6.76827	0.00195783	-	-	-	-	-	-
Pc32058_g1_i4	-	PSNMU-V1.4_AUG-EV-PASAV3_0113100.1	-	3.48e-22	102	PSNMU-V1.4_AUG-EV-PASAV3_0113100.1	-	1.49e-15	82.4	XP_002292321.1	predicted protein [Thalassiosira pseudonana CCMP1335]	1.08e-157	504	2.68027	2.17114e-05	-1.1195	0.00491641	-2.46717	8.1901e-05	1.41913	0.0023777
Pc32418_g2_i1	Ferredoxin-dependent glutamate synthase 2	PSNMU-V1.4_AUG-EV-PASAV3_0102470.1	P55038::Ferredoxin-dependent glutamate synthase 2	0	2557	PSNMU-V1.4_AUG-EV-PASAV3_0102470.1	P55038::Ferredoxin-dependent glutamate synthase 2	0	2513	EJK65817.1	hypothetical protein THAOC_13288 [Thalassiosira oceanica]	0	2924	-0.811307	0.00448815	-0.747168	0.00893298	-	-	1.22877	0.000132761
Pc32801_g1_i1	Midasin	PSNMU-V1.4_AUG-EV-PASAV3_0044040.1	Q869L3::Midasin	0	1772	PSNMU-V1.4_AUG-EV-PASAV3_0044040.1	Q869L3::Midasin	0	2578	EJK77168.1	hypothetical protein THAOC_01019 [Thalassiosira oceanica]	0	5021	-	-	-	-	-	-	2.03973	0.000622202
Pc36417_g1_i1	Regulator of nonsense transcripts 1 homolog	PSNMU-V1.4_AUG-EV-PASAV3_0046810.1	Q9HEH1::Regulator of nonsense transcripts 1 homolog	9.87e-166	503	PSNMU-V1.4_AUG-EV-PASAV3_0046810.1	Q9HEH1::Regulator of nonsense transcripts 1 homolog	6.96e-179	538	EJK46925.1	hypothetical protein THAOC_34389 [Thalassiosira oceanica]	0	699	-	-	2.006	1.52038e-05	-	-	-1.17415	0.00265063
Pc38363_g1_i1	Transcriptional activator Myb	PSNMU-V1.4_AUG-EV-PASAV3_0066390.1	P52550::Myb-related protein A	4.09e-68	235	PSNMU-V1.4_AUG-EV-PASAV3_0066390.1	P52550::Myb-related protein A	2.65e-77	261	XP_002292176.1	predicted protein [Thalassiosira pseudonana CCMP1335]	2.44e-75	274	1.06858	0.000531235	-	-	-	-	-	-
STRINITY_DN10082_c0_g1_i1	-	PSNMU-V1.4_AUG-EV-PASAV3_0055440.1	-	0.00015	45.1	PSNMU-V1.4_AUG-EV-PASAV3_0055440.1	-	3.5e-08	58.9	EJK63757.1	hypothetical protein THAOC_15569 [Thalassiosira oceanica]	7.98e-138	465	4.73207	2.8923e-06	6.47354	6.47261e-07	-	-	-	-
STRINITY_DN10254_c0_g1_i2	Calcium/calmodulin-dependent protein kinase type 1	PSNMU-V1.4_AUG-EV-PASAV3_0081880.1	Q63450::Calcium/calmodulin-dependent protein kinase type 1	6.73e-167	519	PSNMU-V1.4_AUG-EV-PASAV3_0081880.1	Q63450::Calcium/calmodulin-dependent protein kinase type 1	2.14e-169	526	XP_002295928.1	predicted protein [Thalassiosira pseudonana CCMP1335]	1.64e-138	456	-	-	-	-	-1.13506	0.00241869	-	-
STRINITY_DN10353_c0_g1_i1	Transmembrane protein 2	PSNMU-V1.4_AUG-EV-PASAV3_0070860.1	Q54KF6::Protein DDB_G0287365	3.74e-50	194	PSNMU-V1.4_AUG-EV-PASAV3_0070860.1	Q54KF6::Protein DDB_G0287365	1.24e-52	202	XP_002290908.1	predicted protein [Thalassiosira pseudonana CCMP1335]	0	1503	1.29663	0.000231749	-	-	-	-	-	-
STRINITY_DN10530_c0_g1_i1	Uncharacterized transporter C4B3.13	PSNMU-V1.4_AUG-EV-PASAV3_0075040.1	-	1e-74	264	PSNMU-V1.4_AUG-EV-PASAV3_0075040.1	-	1.7e-64	236	XP_002287080.1	predicted protein [Thalassiosira pseudonana CCMP1335]	8.78e-146	458	-	-	1.054	0.00496865	-	-	-2.09853	3.35346e-05
STRINITY_DN10621_c0_g1_i1	Ribosomal RNA-processing protein 12	PSNMU-V1.4_AUG-EV-PASAV3_0073360.1	Q12754::Ribosomal RNA-processing protein 12	5e-133	442	PSNMU-V1.4_AUG-EV-PASAV3_0073360.1	Q12754::Ribosomal RNA-processing protein 12	8.59e-125	418	gi|223996966|ref|XP_002288156.1|	predicted protein [Thalassiosira pseudonana CCMP1335]	0	1313	-	-	-1.57556	0.000760455	-	-	-	-
STRINITY_DN10662_c0_g1_i1	DEAD-box ATP-dependent RNA helicase 47 mitochondrial	PSNMU-V1.4_AUG-EV-PASAV3_0102200.1	Q8W4E1::DEAD-box ATP-dependent RNA helicase 47 mitochondrial	5.76e-35	137	PSNMU-V1.4_AUG-EV-PASAV3_0102200.1	Q8W4E1::DEAD-box ATP-dependent RNA helicase 47 mitochondrial	3.59e-29	120	EJK45997.1	hypothetical protein THAOC_35363 [Thalassiosira oceanica]	1.75e-180	537	-	-	-1.25947	1.95923e-05	-	-	-	-
STRINITY_DN11187_c0_g1_i1	Ribonucleoside-diphosphate reductase large subunit	PSNMU-V1.4_AUG-EV-PASAV3_0064210.1	Q03604::Ribonucleoside-diphosphate reductase large subunit	0	1192	PSNMU-V1.4_AUG-EV-PASAV3_0064210.1	Q03604::Ribonucleoside-diphosphate reductase large subunit	0	1166	XP_002290484.1	ribonucleoside reductase [Thalassiosira pseudonana CCMP1335]	0	1420	-	-	-1.17003	0.000501261	-1.43651	0.000324986	-	-
STRINITY_DN11535_c0_g1_i1	-	PSNMU-V1.4_AUG-EV-PASAV3_0091220.1	-	1.03e-98	310	PSNMU-V1.4_AUG-EV-PASAV3_0091220.1	-	9.95e-94	298	XP_002286458.1	predicted protein [Thalassiosira pseudonana CCMP1335]	1.99e-174	509	-	-	1.66482	4.62494e-05	-	-	-1.25854	0.000910009
STRINITY_DN11544_c0_g1_i1	Uncharacterized protein At3g06530	PSNMU-V1.4_AUG-EV-PASAV3_0064310.1	Q9H583::HEAT repeat-containing protein 1	3.23e-126	445	PSNMU-V1.4_AUG-EV-PASAV3_0064310.1	Q9H583::HEAT repeat-containing protein 1	3.52e-130	459	EJK45182.1	hypothetical protein THAOC_36216, partial [Thalassiosira oceanica]	2.59e-108	382	-	-	-	-	-1.44138	0.00113012	-	-
STRINITY_DN11677_c0_g1_i1	Probable ATP-dependent RNA helicase DDX47	PSNMU-V1.4_AUG-EV-PASAV3_0070420.1	Q9H0S4::Probable ATP-dependent RNA helicase DDX47	0	634	PSNMU-V1.4_AUG-EV-PASAV3_0070420.1	Q9H0S4::Probable ATP-dependent RNA helicase DDX47	0	632	gi|223999113|ref|XP_002289229.1|	atpnadepedent helicase [Thalassiosira pseudonana CCMP1335]	0	744	-	-	-1.40935	0.000236814	-1.50221	0.000403283	-	-
STRINITY_DN11848_c1_g1_i1	-	PSNMU-V1.4_AUG-EV-PASAV3_0039300.1	-	3.86e-37	139	PSNMU-V1.4_AUG-EV-PASAV3_0039300.1	-	2.11e-40	149	XP_002285946.1	predicted protein [Thalassiosira pseudonana CCMP1335]	5.19e-102	321	-	-	-1.32975	0.00178392	-2.10161	0.000141684	-	-
STRINITY_DN12109_c0_g1_i1	-	PSNMU-V1.4_AUG-EV-PASAV3_0072090.1	-	0.000144	43.9	PSNMU-V1.4_AUG-EV-PASAV3_0072090.1	-	8.72e-07	50.4	XP_002288945.1	predicted protein [Thalassiosira pseudonana CCMP1335]	1.26e-66	249	-	-	-1.4165	0.00127641	-1.9003	0.000466945	-	-
STRINITY_DN12342_c0_g1_i1	-	PSNMU-V1.4_AUG-EV-PASAV3_0052010.1	-	9e-42	160	PSNMU-V1.4_AUG-EV-PASAV3_0052010.1	-	5.74e-56	200	gi|224003129|ref|XP_002291236.1|	predicted protein [Thalassiosira pseudonana CCMP1335]	5e-134	427	-	-	-	-	2.04996	6.80546e-05	1.84017	0.00022798
STRINITY_DN12510_c0_g1_i1	Probable nucleolar complex protein 14	PSNMU-V1.4_AUG-EV-PASAV3_0077420.1	P78316::Nucleolar protein 14	1.42e-169	528	PSNMU-V1.4_AUG-EV-PASAV3_0077420.1	P78316::Nucleolar protein 14	9.56e-171	533	XP_002295105.1	predicted protein [Thalassiosira pseudonana CCMP1335]	0	843	-	-	-1.45252	0.0057357	-	-	-	-
STRINITY_DN12692_c0_g1_i1	-	PSNMU-V1.4_AUG-EV-PASAV3_0010180.1	-	5e-58	210	PSNMU-V1.4_AUG-EV-PASAV3_0010180.1	-	9.51e-63	224	gi|223998116|ref|XP_002288731.1|	predicted protein [Thalassiosira pseudonana CCMP1335]	6e-114	378	5.67864	1.26295e-09	5.70422	1.29788e-09	-	-	-	-
STRINITY_DN13066_c0_g1_i2	Serine/threonine-protein kinase AtPK1/AtPK6	PSNMU-V1.4_AUG-EV-PASAV3_0030530.1	P42818::Serine/threonine-protein kinase AtPK1/AtPK6	9e-170	525	PSNMU-V1.4_AUG-EV-PASAV3_0030530.1	P42818::Serine/threonine-protein kinase AtPK1/AtPK6	7.94e-167	514	gi|397610637|gb|EJK60939.1|	hypothetical protein THAOC_18641, partial [Thalassiosira oceanica]	7e-174	532	-0.835424	0.00270798	-	-	-	-	-1.66071	7.11454e-07
STRINITY_DN13087_c0_g1_i1	DNA-directed RNA polymerase I subunit RPA1	PSNMU-V1.4_AUG-EV-PASAV3_0016430.1	O35134::DNA-directed RNA polymerase I subunit RPA1	0	1673	PSNMU-V1.4_AUG-EV-PASAV3_0016430.1	O35134::DNA-directed RNA polymerase I subunit RPA1	0	1628	EJK45326.1	hypothetical protein THAOC_36058 [Thalassiosira oceanica]	0	2685	-	-	-1.1427	0.00310748	-	-	-	-
STRINITY_DN13193_c0_g1_i1	Pleckstrin homology domain-containing family A member 8	PSNMU-V1.4_AUG-EV-PASAV3_0005620.1	-	1e-129	444	PSNMU-V1.4_AUG-EV-PASAV3_0005620.1	-	5.5e-131	447	gi|397586320|gb|EJK53575.1|	hypothetical protein THAOC_26959 [Thalassiosira oceanica]	0	1402	-0.942326	0.000807068	-1.11143	7.40957e-05	-	-	-	-
STRINITY_DN15004_c0_g1_i1	DEAD-box ATP-dependent RNA helicase 17	PSNMU-V1.4_AUG-EV-PASAV3_0094440.1	Q9H8H2::Probable ATP-dependent RNA helicase DDX31	6.58e-172	527	PSNMU-V1.4_AUG-EV-PASAV3_0094440.1	Q9H8H2::Probable ATP-dependent RNA helicase DDX31	1.22e-172	530	XP_002293624.1	predicted protein [Thalassiosira pseudonana CCMP1335]	0	982	-	-	-1.81372	0.0074394	-	-	-	-
STRINITY_DN1502_c0_g1_i1	NAD(P) transhydrogenase mitochondrial	PSNMU-V1.4_AUG-EV-PASAV3_0072980.1	Q13423::NAD(P) transhydrogenase mitochondrial	0	1390	PSNMU-V1.4_AUG-EV-PASAV3_0072980.1	Q13423::NAD(P) transhydrogenase mitochondrial	0	1389	gi|224007497|ref|XP_002292708.1|	hypothetical protein THAPSDRAFT_8524 [Thalassiosira pseudonana CCMP1335]	0	1657	-	-	-0.75805	0.00707241	-	-	-1.04026	0.00095304
STRINITY_DN1604_c0_g1_i1	-	PSNMU-V1.4_AUG-EV-PASAV3_0085150.1	-	7e-70	230	PSNMU-V1.4_AUG-EV-PASAV3_0085150.1	-	5.13e-59	198	gi|223992619|ref|XP_002285993.1|	predicted protein [Thalassiosira pseudonana CCMP1335]	2e-89	291	-	-	-1.23407	0.0100551	-	-	-	-
STRINITY_DN16622_c0_g1_i1	-	PSNMU-V1.4_AUG-EV-PASAV3_0044340.1	-	0.002	41.6	PSNMU-V1.4_AUG-EV-PASAV3_0044340.1	-	1.95e-08	57.8	EJK66566.1	hypothetical protein THAOC_12511 [Thalassiosira oceanica]	1.47e-56	218	-	-	1.67273	1.17082e-05	-	-	-	-
STRINITY_DN1757_c0_g2_i1	Protein-L-isoaspartate(D-aspartate) O-methyltransferase	PSNMU-V1.4_AUG-EV-PASAV3_0022820.1	Q27869::Protein-L-isoaspartate(D-aspartate) O-methyltransferase	6.9e-51	174	PSNMU-V1.4_AUG-EV-PASAV3_0022820.1	Q27869::Protein-L-isoaspartate(D-aspartate) O-methyltransferase	1.11e-44	159	XP_002293795.1	predicted protein [Thalassiosira pseudonana CCMP1335]	2e-97	298	-	-	-	-	-	-	-4.15623	8.13219e-06
STRINITY_DN18137_c0_g1_i1	-	PSNMU-V1.4_AUG-EV-PASAV3_0037000.1	-	2e-08	52.4	PSNMU-V1.4_AUG-EV-PASAV3_0037000.1	-	3.96e-12	63.9	gi|224010000|ref|XP_002293958.1|	predicted protein [Thalassiosira pseudonana CCMP1335]	3e-06	58.9	-	-	-	-	-	-	-1.88317	0.000252842
STRINITY_DN18160_c0_g1_i1	Protein pyrABCN	PSNMU-V1.4_AUG-EV-PASAV3_0003300.1	P20054::Protein PYR1-3	0	1560	PSNMU-V1.4_AUG-EV-PASAV3_0003300.1	P20054::Protein PYR1-3	0	1651	EJK75978.1	hypothetical protein THAOC_02285 [Thalassiosira oceanica]	0	1811	-1.18166	8.42188e-05	-1.2272	5.75983e-05	-0.979643	0.00216591	-	-
STRINITY_DN1980_c0_g1_i1	-	PSNMU-V1.4_AUG-EV-PASAV3_0110540.1	-	1.76e-19	90.1	PSNMU-V1.4_AUG-EV-PASAV3_0110540.1	-	3.44e-11	65.9	EJK46022.1	hypothetical protein THAOC_35333 [Thalassiosira oceanica]	3.58e-78	257	-	-	-1.4358	0.00153819	-1.67634	0.00144361	-	-
STRINITY_DN3012_c0_g1_i1	rRNA methyltransferase 1 mitochondrial	PSNMU-V1.4_AUG-EV-PASAV3_0048680.1	O94631::rRNA methyltransferase mitochondrial	1.41e-90	295	PSNMU-V1.4_AUG-EV-PASAV3_0048680.1	O94631::rRNA methyltransferase mitochondrial	3.65e-78	263	XP_002294311.1	ribose methyltransferase [Thalassiosira pseudonana CCMP1335]	1.17e-105	332	-	-	-1.54169	0.000126217	-	-	-	-
STRINITY_DN3143_c0_g2_i1	rRNA-processing protein UTP23 homolog	PSNMU-V1.4_AUG-EV-PASAV3_0040680.1	-	3.93e-06	47.4	PSNMU-V1.4_AUG-EV-PASAV3_0040680.1	-	9.04e-06	47.8	XP_002293806.1	predicted protein [Thalassiosira pseudonana CCMP1335]	1.33e-106	322	-	-	-0.840864	0.00533668	-1.62728	3.79147e-05	-	-
STRINITY_DN441_c0_g3_i1	-	PSNMU-V1.4_AUG-EV-PASAV3_0057410.1	-	4.53e-22	100	PSNMU-V1.4_AUG-EV-PASAV3_0057410.1	-	5.97e-16	83.2	XP_002293420.1	predicted protein [Thalassiosira pseudonana CCMP1335]	3.15e-52	206	2.75986	6.87075e-05	-	-	-	-	-	-
STRINITY_DN4471_c0_g1_i1	L-galactono-1 4-lactone dehydrogenase mitochondrial	PSNMU-V1.4_AUG-EV-PASAV3_0001040.1	Q9SU56::L-galactono-1 4-lactone dehydrogenase mitochondrial	1.83e-89	284	PSNMU-V1.4_AUG-EV-PASAV3_0001040.1	Q9SU56::L-galactono-1 4-lactone dehydrogenase mitochondrial	5.39e-94	296	XP_002289008.1	probable glactonolatone dehydrogenase [Thalassiosira pseudonana CCMP1335]	0	793	-	-	0.809808	0.0117117	-	-	-1.17369	0.000722162
STRINITY_DN4486_c0_g1_i1	Sodium-dependent phosphate transport protein 2A	PSNMU-V1.4_AUG-EV-PASAV3_0083590.1	Q28620::Sodium-dependent phosphate transport protein 2A	1e-178	524	PSNMU-V1.4_AUG-EV-PASAV3_0083590.1	Q28620::Sodium-dependent phosphate transport protein 2A	1.45e-163	481	gi|224008010|ref|XP_002292964.1|	sodium phosphate cotransporter, na/Pi cotransport system protein [Thalassiosira pseudonana CCMP1335]	0	750	-	-	-	-	-	-	1.6516	0.000315187
STRINITY_DN5368_c0_g1_i1	-	PSNMU-V1.4_AUG-EV-PASAV3_0100360.1	-	6e-41	156	PSNMU-V1.4_AUG-EV-PASAV3_0100360.1	-	6.45e-38	147	gi|224009866|ref|XP_002293891.1|	predicted protein [Thalassiosira pseudonana CCMP1335]	4e-71	252	1.12103	0.00451409	2.94507	1.77046e-06	-	-	-	-
STRINITY_DN5414_c0_g1_i1	Probable aspartyl aminopeptidase	PSNMU-V1.4_AUG-EV-PASAV3_0059290.1	B9RAJ0::Probable aspartyl aminopeptidase	0	587	PSNMU-V1.4_AUG-EV-PASAV3_0059290.1	B9RAJ0::Probable aspartyl aminopeptidase	0	589	XP_002290694.1	probable aspartyl aminopeptidase [Thalassiosira pseudonana CCMP1335]	0	789	-1.00451	0.000291947	-	-	-	-	-1.17545	0.000200238
STRINITY_DN6226_c0_g1_i1	Procollagen-lysine 2-oxoglutarate 5-dioxygenase	PSNMU-V1.4_AUG-EV-PASAV3_0087400.1	Q20679::Procollagen-lysine 2-oxoglutarate 5-dioxygenase	2.71e-66	224	PSNMU-V1.4_AUG-EV-PASAV3_0087400.1	Q20679::Procollagen-lysine 2-oxoglutarate 5-dioxygenase	5.65e-63	216	XP_002291892.1	predicted protein [Thalassiosira pseudonana CCMP1335]	1.56e-176	520	1.14037	0.00105354	-	-	-	-	-	-
STRINITY_DN6233_c0_g1_i1	Exosome complex component ski6	PSNMU-V1.4_AUG-EV-PASAV3_0001340.1	Q921I9::Exosome complex component RRP41	4.82e-83	254	PSNMU-V1.4_AUG-EV-PASAV3_0001340.1	Q921I9::Exosome complex component RRP41	1.32e-68	218	XP_002290174.1	predicted protein [Thalassiosira pseudonana CCMP1335]	1.15e-106	320	-	-	-1.05142	0.000217812	-	-	-	-
STRINITY_DN6306_c0_g1_i1	Compactin diketide synthase mokB	PSNMU-V1.4_AUG-EV-PASAV3_0112790.1	-	4.42e-23	103	PSNMU-V1.4_AUG-EV-PASAV3_0112790.1	-	9.2e-23	105	EJK58854.1	hypothetical protein THAOC_20989 [Thalassiosira oceanica]	3.98e-154	469	3.01723	1.28081e-05	-	-	-1.90932	0.0011132	-	-
STRINITY_DN6503_c0_g1_i1	Probable importin subunit beta-4	PSNMU-V1.4_AUG-EV-PASAV3_0017010.1	O60100::Probable importin subunit beta-4	0	1204	PSNMU-V1.4_AUG-EV-PASAV3_0017010.1	O60100::Probable importin subunit beta-4	0	1237	EJK49994.1	hypothetical protein THAOC_31080 [Thalassiosira oceanica]	0	1558	-	-	-1.28769	5.84456e-05	-1.58338	2.81505e-05	-	-
STRINITY_DN6567_c0_g1_i1	Probable formate transporter	PSNMU-V1.4_AUG-EV-PASAV3_0112320.1	Q50568::Probable formate transporter	5e-124	375	PSNMU-V1.4_AUG-EV-PASAV3_0112320.1	Q50568::Probable formate transporter	6.44e-126	376	gi|223997254|ref|XP_002288300.1|	formate/nitrite transporter family member [Thalassiosira pseudonana CCMP1335]	4e-151	453	-	-	-	-	1.76094	0.000394067	-	-
STRINITY_DN7661_c0_g1_i1	DEAD-box ATP-dependent RNA helicase 14	PSNMU-V1.4_AUG-EV-PASAV3_0057100.1	Q9LYJ9::DEAD-box ATP-dependent RNA helicase 46	0	619	PSNMU-V1.4_AUG-EV-PASAV3_0057100.1	Q9LYJ9::DEAD-box ATP-dependent RNA helicase 46	0	655	XP_002286266.1	predicted protein [Thalassiosira pseudonana CCMP1335]	0	669	-	-	-1.69459	0.00357585	-	-	-	-
STRINITY_DN7679_c0_g1_i1	-	PSNMU-V1.4_AUG-EV-PASAV3_0013880.1	-	1.33e-101	324	PSNMU-V1.4_AUG-EV-PASAV3_0013880.1	-	4.02e-97	313	XP_002297110.1	predicted protein [Thalassiosira pseudonana CCMP1335]	2.36e-160	484	-	-	-1.00057	0.00815764	-	-	-	-
STRINITY_DN8209_c0_g1_i1	Small subunit processome component 20 homolog	PSNMU-V1.4_AUG-EV-PASAV3_0076190.1	O75691::Small subunit processome component 20 homolog	0	1435	PSNMU-V1.4_AUG-EV-PASAV3_0076190.1	O75691::Small subunit processome component 20 homolog	0	1421	gi|397572966|gb|EJK48491.1|	hypothetical protein THAOC_32707, partial [Thalassiosira oceanica]	0	2156	-	-	-1.25253	0.00180322	-1.70288	0.000491128	-	-
STRINITY_DN8561_c3_g1_i1	-	PSNMU-V1.4_AUG-EV-PASAV3_0040850.1	Q2UUI3::Glucosenarepressible alcohol dehydrogenase transcriptional effector	1.01e-25	113	PSNMU-V1.4_AUG-EV-PASAV3_0040850.1	Q2UUI3::Glucosenarepressible alcohol dehydrogenase transcriptional effector	1.07e-19	95.1	XP_002292571.1	predicted protein [Thalassiosira pseudonana CCMP1335]	1.85e-20	107	-1.00117	0.00445028	-1.3935	0.000353771	-	-	-	-
STRINITY_DN8766_c0_g1_i1	Sodium/pyruvate cotransporter BASS2 chloroplastic	PSNMU-V1.4_AUG-EV-PASAV3_0043160.1	Q5VRB2::Probable sodium/metabolite cotransporter BASS2 chloroplastic	2.18e-180	507	PSNMU-V1.4_AUG-EV-PASAV3_0043160.1	Q5VRB2::Probable sodium/metabolite cotransporter BASS2 chloroplastic	2.1e-167	475	XP_002179421.1	predicted protein [Phaeodactylum tricornutum CCAP 1055/1]	5.23e-171	492	-1.02919	0.00251801	-	-	-	-	-	-
STRINITY_DN9440_c0_g1_i1	ATPase family AAA domain-containing protein 3-A	PSNMU-V1.4_AUG-EV-PASAV3_0102190.1	Q20748::ATPase family AAA domain-containing protein 3	9e-101	318	PSNMU-V1.4_AUG-EV-PASAV3_0102190.1	Q20748::ATPase family AAA domain-containing protein 3	1.96e-90	287	gi|397636628|gb|EJK72353.1|	hypothetical protein THAOC_06126 [Thalassiosira oceanica]	0	1068	-	-	-1.04275	0.000719924	-	-	-	-
STRINITY_DN9479_c0_g1_i1	RNA polymerase sigma factor SigA	PSNMU-V1.4_AUG-EV-PASAV3_0046690.1	P26683::RNA polymerase sigma factor SigA	9.61e-171	490	PSNMU-V1.4_AUG-EV-PASAV3_0046690.1	P26683::RNA polymerase sigma factor SigA	4.77e-166	479	XP_002289172.1	Rna polymerase [Thalassiosira pseudonana CCMP1335]	0	594	-	-	-1.33323	0.000144278	-1.30708	0.000491896	-1.02366	0.00288471
STRINITY_DN9631_c0_g1_i1	Ribosome biogenesis regulatory protein homolog	PSNMU-V1.4_AUG-EV-PASAV3_0035070.1	Q9SH88::Ribosome biogenesis regulatory protein homolog	1e-76	253	PSNMU-V1.4_AUG-EV-PASAV3_0035070.1	Q9SH88::Ribosome biogenesis regulatory protein homolog	7.86e-81	262	gi|224015354|ref|XP_002297333.1|	predicted protein [Thalassiosira pseudonana CCMP1335]	2e-154	465	-	-	-1.6069	0.00117161	-1.77839	0.00150352	-	-
