# Supplementary material for: Exploring Molecular Signs of Sex in the Marine Diatom Skeletonema marinoi
Source: Genes (Basel). 2019 Jun 28;10(7):494. doi: 10.3390/genes10070494 (PMC6678668; doi:10.3390/genes10070494)
Supplement: Supplementary file 1 [file genes-10-00494-s001.zip › Supplementary Material Final/Table S5.xlsx]

## Sheet: Sheet1
Table S5. Thalassiosira weissflogii (Tw) Sex Induced Genes (SIG) homologs in S. marinoi (Sm)
Tw	Tw protein ID	Sm hit ID	LogFC Sex_T1	LogFC Sex_T2
SIG1	AAD41093.1	MTRINITY_DN15924_c3_g1_i1	4.97763	4.26653
SIG2	AAD41094.1	STRINITY_DN10113_c0_g1_i1	1.40721	2.23837
		Pc31825_g1_i2	-	5.17504
SIG3	AAD41095.1	MTRINITY_DN15054_c0_g1_i2	1.39012	4.33012
		Pc32406_g1_i3	-	3.66872
		Pc32406_g1_i4		3.70948
