# Supplementary material for: Exploring Molecular Signs of Sex in the Marine Diatom Skeletonema marinoi
Source: Genes (Basel). 2019 Jun 28;10(7):494. doi: 10.3390/genes10070494 (PMC6678668; doi:10.3390/genes10070494)
Supplement: Supplementary file 1 [file genes-10-00494-s001.zip › Supplementary Material Final/Table S6.xlsx]

## Sheet: S6a.SEX_T1
Table S6a. Expression level and annotation results of differentially expressed genes in small cells vs large cells under salinity treatment at T1.
ContigId	logFC	FDR	Annotation	Length	EnzymeIds	EnzymeDescs	HSPNameUf	HSPLengthUf	DescriptionUf	BPId	BPDesc	MFId	MFDesc	CCId	CCDesc
MTRINITY_DN15680_c0_g1_i1	11.9213	6.736e-06	Meiotic recombination protein SPO11-2	2209	-	-	UniRef90_K0RG96	1173	Uncharacterized protein	GO:0000737	DNA catabolic process, endonucleolytic	GO:0005524]---[GO:0003824]---[GO:0003677	ATP binding]---[catalytic activity]---[DNA binding	GO:0005694	chromosome
STRINITY_DN15608_c0_g1_i1	11.9189	1.14128e-05	Phosphatidylinositol 4-phosphate 5-kinase 9	625	2.7.1.68	1-phosphatidylinositol-4-phosphate 5-kinase.	UniRef90_A9UUR2	234	Predicted protein (Fragment)	-	-	-	-	-	-
Pc10586_g2_i1	11.4945	4.51172e-05	High mobility group protein 1 homolog	2523	-	-	UniRef90_Q08TK5	939	Uncharacterized protein	-	-	-	-	-	-
Pc32807_g1_i2	11.387	0.000231522	-	833	-	-	UniRef90_K0T106	711	Uncharacterized protein	-	-	GO:0046872	metal ion binding	-	-
Pc1248_g1_i1	11.1889	2.43777e-05	-	468	-	-	-	-	-	-	-	-	-	-	-
MTRINITY_DN9351_c0_g1_i2	11.0403	0.000603614	-	718	-	-	UniRef90_F4PJI6	318	Putative uncharacterized protein	-	-	-	-	-	-
STRINITY_DN13824_c0_g1_i1	10.861	2.60033e-05	-	791	-	-	-	-	-	-	-	-	-	-	-
MTRINITY_DN4600_c0_g1_i1	10.7539	4.92474e-05	-	1089	-	-	UniRef90_A0A024TRW2	714	Uncharacterized protein	-	-	-	-	-	-
MTRINITY_DN5429_c0_g1_i1	10.5644	9.82298e-05	-	493	-	-	-	-	-	-	-	-	-	-	-
STRINITY_DN12542_c0_g2_i2	10.473	0.000184007	Protein NLRC5	1633	-	-	UniRef90_K0SBD4	1194	Uncharacterized protein	-	-	-	-	-	-
Pc28102_g2_i3	10.426	0.00536552	-	1866	-	-	-	-	-	-	-	-	-	-	-
STRINITY_DN11572_c0_g1_i1	10.4215	1.75082e-05	-	392	-	-	UniRef90_K0TDZ0	162	Uncharacterized protein (Fragment)	-	-	-	-	-	-
Pc38389_g1_i1	10.3686	0.000225153	-	205	-	-	-	-	-	-	-	-	-	-	-
STRINITY_DN7016_c0_g1_i1	10.2888	0.000149842	-	2200	-	-	UniRef90_B8C8Y6	1110	Uncharacterized protein	-	-	-	-	-	-
STRINITY_DN4575_c0_g1_i1	9.98818	0.000104909	-	971	-	-	UniRef90_K0TC88	798	Uncharacterized protein	-	-	-	-	-	-
STRINITY_DN3022_c0_g1_i1	9.96433	0.000981511	-	629	-	-	-	-	-	-	-	-	-	-	-
MTRINITY_DN18928_c0_g1_i1	9.85258	0.0117358	-	332	-	-	UniRef90_A0A0P5ESP9	141	Uncharacterized protein	-	-	-	-	-	-
STRINITY_DN16655_c0_g1_i1	9.79673	0.00011048	-	368	-	-	-	-	-	-	-	-	-	-	-
Pc29422_g1_i2	9.75632	9.27363e-05	Non-histone chromosomal protein 6	1070	-	-	UniRef90_L8HKZ9	549	HMG (High mobility group) box domain containing protein	-	-	-	-	-	-
STRINITY_DN17917_c0_g1_i1	9.69632	2.08533e-06	-	1234	-	-	UniRef90_K0T0Z1	261	Uncharacterized protein	-	-	-	-	-	-
STRINITY_DN1039_c0_g1_i1	9.66256	0.000135074	Phosphatidylinositol 4-phosphate 5-kinase 8	409	2.7.1.68	1-phosphatidylinositol-4-phosphate 5-kinase.	UniRef90_A0A0M0JQV9	141	Morn repeat protein	-	-	-	-	-	-
MTRINITY_DN375_c0_g2_i1	9.64742	0.00106671	Protein NLRC5	2787	-	-	UniRef90_K0SBD4	1629	Uncharacterized protein	-	-	-	-	-	-
MTRINITY_DN2951_c0_g1_i1	9.60459	0.000124041	-	1686	-	-	UniRef90_B8LDE6	1053	Putative uncharacterized protein	-	-	-	-	-	-
MTRINITY_DN1202_c0_g1_i1	9.59695	0.000822793	Adenylate kinase chloroplastic	429	2.7.4.3	Adenylate kinase.	UniRef90_K0S9C9	282	Uncharacterized protein	-	-	GO:0004017]---[GO:0005524	adenylate kinase activity]---[ATP binding	-	-
MTRINITY_DN10340_c0_g1_i1	9.59657	0.00348982	-	984	-	-	-	-	-	-	-	-	-	-	-
STRINITY_DN19381_c0_g1_i1	9.58583	0.000742597	Dynein 18 kDa light chain flagellar outer arm	561	-	-	UniRef90_B8C0A4	447	EF hand-containing protein	-	-	GO:0005509	calcium ion binding	-	-
STRINITY_DN562_c0_g1_i1	9.48262	0.000234145	-	980	-	-	UniRef90_K0RR00	390	Uncharacterized protein	-	-	GO:0046872	metal ion binding	-	-
Pc7676_g1_i1	9.476	6.07887e-05	-	331	-	-	-	-	-	-	-	-	-	-	-
MTRINITY_DN7490_c0_g1_i1	9.4698	0.000202387	TD and POZ domain-containing protein 1-like	1406	-	-	UniRef90_K0RH91	1182	Uncharacterized protein	-	-	-	-	-	-
STRINITY_DN4543_c0_g1_i1	9.27176	0.000208451	-	531	-	-	UniRef90_B8C8L0	333	Uncharacterized protein	-	-	-	-	-	-
STRINITY_DN9819_c0_g1_i1	9.25654	0.00620774	-	1571	-	-	UniRef90_B8C7Y7	1440	Uncharacterized protein	-	-	-	-	-	-
MTRINITY_DN13725_c3_g3_i7	9.20258	0.000299752	-	1003	-	-	UniRef90_K8EH27	468	Nucleosome binding protein	-	-	-	-	-	-
MTRINITY_DN10079_c0_g1_i1	9.1323	6.736e-06	Splicing factor U2af large subunit A	1778	-	-	UniRef90_K0TB36	675	Uncharacterized protein	-	-	-	-	-	-
Pc29422_g1_i6	9.12946	0.000431532	High mobility group protein homolog NHP1	840	-	-	UniRef90_A0A078BAY3	423	High mobility group protein	-	-	-	-	-	-
MTRINITY_DN4668_c0_g3_i1	9.05246	0.000164485	-	640	-	-	-	-	-	-	-	-	-	-	-
STRINITY_DN12542_c0_g1_i2	8.98259	0.000234076	-	1249	-	-	UniRef90_K0SBD4	582	Uncharacterized protein	-	-	-	-	-	-
MTRINITY_DN5947_c0_g1_i1	8.92206	0.000658361	-	579	-	-	UniRef90_K0RVA5	540	Uncharacterized protein (Fragment)	-	-	-	-	-	-
STRINITY_DN5744_c0_g1_i1	8.9097	5.81069e-06	-	553	-	-	-	-	-	-	-	-	-	-	-
STRINITY_DN10046_c0_g1_i1	8.90467	0.00523575	-	1493	-	-	UniRef90_B5YLX2	1443	Predicted protein	-	-	-	-	-	-
STRINITY_DN21832_c0_g1_i1	8.8836	0.00895373	-	382	-	-	-	-	-	-	-	-	-	-	-
MTRINITY_DN12771_c0_g1_i2	8.87868	4.29462e-05	-	1028	-	-	UniRef90_B5YP78	759	Predicted protein	GO:0006298	mismatch repair	GO:0016887]---[GO:0003697	ATPase activity]---[single-stranded DNA binding	GO:0032389	MutLalpha complex
Pc32244_g1_i8	8.8518	9.27363e-05	-	2602	-	-	UniRef90_K0T8S7	1191	Uncharacterized protein (Fragment)	-	-	-	-	GO:0016021	integral to membrane
STRINITY_DN12000_c0_g1_i1	8.82462	0.00137819	-	426	-	-	-	-	-	-	-	-	-	-	-
Pc19832_g1_i1	8.82459	0.000535705	-	472	-	-	UniRef90_B8BX96	306	Uncharacterized protein	-	-	-	-	-	-
STRINITY_DN8549_c0_g1_i1	8.8185	6.736e-06	-	980	-	-	-	-	-	-	-	-	-	-	-
Pc26735_g3_i2	8.76032	0.000157497	-	1139	-	-	-	-	-	-	-	-	-	-	-
MTRINITY_DN12771_c0_g2_i1	8.71298	0.000398717	-	425	-	-	-	-	-	-	-	-	-	-	-
STRINITY_DN10549_c1_g1_i1	8.68467	5.81069e-06	-	2928	-	-	UniRef90_K0SBD4	1812	Uncharacterized protein	-	-	-	-	-	-
STRINITY_DN12000_c1_g1_i1	8.64316	1.24439e-05	Non-histone chromosomal protein 6	1177	-	-	UniRef90_A0A0G4KN10	552	Uncharacterized protein	GO:0006281]---[GO:0006355]---[GO:0006351	DNA repair]---[regulation of transcription, DNA-dependent]---[transcription, DNA-dependent	GO:0003677	DNA binding	GO:0005694]---[GO:0005634	chromosome]---[nucleus
STRINITY_DN4109_c0_g1_i1	8.63413	0.00595441	-	471	-	-	-	-	-	-	-	-	-	-	-
STRINITY_DN21574_c0_g1_i1	8.61104	0.000475258	-	834	-	-	-	-	-	-	-	-	-	-	-
STRINITY_DN12542_c0_g1_i1	8.53133	0.00263398	-	1234	-	-	UniRef90_K0SBD4	492	Uncharacterized protein	-	-	-	-	-	-
MTRINITY_DN17397_c0_g1_i5	8.50627	0.0298478	-	940	-	-	-	-	-	-	-	-	-	-	-
STRINITY_DN4455_c0_g1_i1	8.50434	0.000103368	-	948	-	-	UniRef90_K0SL70	720	Uncharacterized protein (Fragment)	-	-	-	-	-	-
STRINITY_DN15305_c0_g1_i1	8.459	1.40564e-05	-	2447	-	-	-	-	-	-	-	-	-	-	-
MTRINITY_DN14053_c0_g1_i4	8.45789	0.00220945	-	2515	-	-	UniRef90_B8C319	534	Uncharacterized protein	-	-	GO:0008270	zinc ion binding	-	-
STRINITY_DN6393_c1_g1_i1	8.44298	0.000898347	-	540	-	-	-	-	-	-	-	-	-	-	-
MTRINITY_DN9191_c0_g1_i2	8.40639	0.000514206	Nucleotide-binding oligomerization domain-containing protein 2	1041	-	-	UniRef90_A0A061SLP4	648	Protein nlrc3-like	-	-	-	-	-	-
STRINITY_DN4118_c0_g1_i1	8.37468	0.00472837	-	293	-	-	-	-	-	-	-	-	-	-	-
MTRINITY_DN4362_c0_g1_i1	8.37104	0.00177694	-	205	-	-	-	-	-	-	-	-	-	-	-
MTRINITY_DN4703_c0_g1_i1	8.36821	0.00249084	-	396	-	-	-	-	-	-	-	-	-	-	-
Pc27287_g1_i1	8.35659	0.00320785	-	956	-	-	-	-	-	-	-	-	-	-	-
STRINITY_DN12648_c0_g1_i1	8.34167	0.001819	-	748	-	-	-	-	-	-	-	-	-	-	-
STRINITY_DN15398_c0_g1_i1	8.31409	0.00134645	MORN repeat-containing protein 1	455	-	-	UniRef90_A0BRH6	450	Uncharacterized protein	-	-	-	-	-	-
MTRINITY_DN11185_c0_g1_i4	8.30102	0.0484457	-	567	-	-	UniRef90_B8BWW8	420	Uncharacterized protein	-	-	-	-	-	-
MTRINITY_DN13064_c0_g1_i1	8.29919	0.000903281	Non-histone chromosomal protein 6	2010	-	-	UniRef90_A0A0N4UW67	243	Uncharacterized protein	GO:0006281]---[GO:0006355]---[GO:0006351	DNA repair]---[regulation of transcription, DNA-dependent]---[transcription, DNA-dependent	GO:0003677	DNA binding	GO:0005694]---[GO:0005829]---[GO:0005634	chromosome]---[cytosol]---[nucleus
STRINITY_DN6393_c2_g1_i1	8.2959	0.00132226	Leucine-rich repeat-containing protein 45	363	-	-	UniRef90_A0A086TIM8	318	Uncharacterized protein	-	-	-	-	-	-
MTRINITY_DN11536_c0_g1_i1	8.2949	0.000511156	-	778	-	-	-	-	-	-	-	-	-	-	-
MTRINITY_DN17828_c1_g1_i1	8.26257	0.000724329	-	579	-	-	UniRef90_K0R352	573	Uncharacterized protein	-	-	-	-	-	-
Pc17309_g1_i1	8.25318	6.736e-06	-	1275	-	-	UniRef90_B8C7Z8	465	Uncharacterized protein	-	-	-	-	-	-
STRINITY_DN16582_c0_g1_i1	8.20413	1.55663e-05	Radial spoke head 10 homolog B	960	-	-	UniRef90_A0A0B5JD10	537	Morn repeat protein	-	-	-	-	-	-
MTRINITY_DN8592_c0_g1_i1	8.17647	6.736e-06	-	1402	-	-	UniRef90_B8C943	402	Uncharacterized protein	-	-	-	-	GO:0016021	integral to membrane
STRINITY_DN13326_c0_g1_i2	8.15678	0.00125171	-	221	-	-	-	-	-	-	-	-	-	-	-
STRINITY_DN16436_c0_g1_i1	8.07259	0.00952316	-	1372	-	-	-	-	-	-	-	-	-	-	-
STRINITY_DN12046_c0_g3_i1	8.03874	0.00568442	-	693	-	-	UniRef90_B8CES3	423	Uncharacterized protein	-	-	-	-	-	-
Pc12700_g1_i1	8.03757	0.0481641	-	775	-	-	UniRef90_K0REW1	519	Uncharacterized protein	GO:0055114]---[GO:0006801	oxidation-reduction process]---[superoxide metabolic process	GO:0046872	metal ion binding	-	-
MTRINITY_DN17182_c0_g1_i5	7.98095	0.000559164	-	1263	-	-	UniRef90_K0SCH4	243	Uncharacterized protein	-	-	-	-	-	-
STRINITY_DN431_c0_g1_i1	7.94527	0.0161734	-	367	-	-	UniRef90_K0TLT6	327	Uncharacterized protein	-	-	-	-	-	-
STRINITY_DN154_c0_g1_i1	7.87153	1.23398e-05	-	725	-	-	-	-	-	-	-	-	-	-	-
MTRINITY_DN15680_c0_g1_i3	7.87032	0.03505	Topoisomerase 6 subunit A3	262	5.99.1.3	DNA topoisomerase (ATP-hydrolyzing).	UniRef90_B8C807	261	Spo11-like protein (Fragment)	GO:0000737	DNA catabolic process, endonucleolytic	GO:0005524]---[GO:0003824]---[GO:0003677	ATP binding]---[catalytic activity]---[DNA binding	GO:0005694	chromosome
MTRINITY_DN21238_c0_g1_i1	7.86215	0.00254661	-	286	-	-	-	-	-	-	-	-	-	-	-
Pc14893_g1_i1	7.86202	6.736e-06	-	739	-	-	UniRef90_B8C7Z8	465	Uncharacterized protein	-	-	-	-	-	-
STRINITY_DN967_c0_g1_i1	7.85175	0.00225829	-	287	-	-	-	-	-	-	-	-	-	-	-
MTRINITY_DN2447_c0_g2_i1	7.85022	0.00263211	Flagellar radial spoke protein 1	322	-	-	UniRef90_L1JU96	282	Uncharacterized protein	-	-	-	-	-	-
MTRINITY_DN8125_c0_g1_i1	7.84541	0.00176611	-	286	-	-	UniRef90_K0RER5	261	Uncharacterized protein (Fragment)	-	-	-	-	-	-
MTRINITY_DN4005_c0_g1_i1	7.8351	0.00408751	-	749	-	-	-	-	-	-	-	-	-	-	-
MTRINITY_DN20051_c0_g1_i1	7.83492	0.0012298	-	351	-	-	UniRef90_K0SBJ7	327	Uncharacterized protein	-	-	-	-	-	-
Pc15054_g1_i3	7.81975	0.00161357	-	610	-	-	UniRef90_B5YN44	105	Predicted protein	-	-	-	-	-	-
MTRINITY_DN4530_c0_g1_i1	7.80896	0.000981511	-	748	-	-	-	-	-	-	-	-	-	-	-
MTRINITY_DN13001_c2_g1_i1	7.8055	0.00100903	-	977	-	-	-	-	-	-	-	-	-	-	-
STRINITY_DN21065_c0_g1_i1	7.80438	0.00829471	ATPase family AAA domain-containing protein 3	1484	-	-	UniRef90_B8C325	951	Uncharacterized protein (Fragment)	-	-	GO:0005524	ATP binding	-	-
STRINITY_DN2252_c0_g1_i1	7.80338	4.96568e-06	-	662	-	-	UniRef90_B8C7Z8	465	Uncharacterized protein	-	-	-	-	-	-
STRINITY_DN7215_c0_g2_i1	7.79097	0.000171439	Cilia- and flagella-associated protein 52	2114	-	-	UniRef90_K0S6T1	1911	Uncharacterized protein	-	-	-	-	-	-
MTRINITY_DN14261_c4_g9_i2	7.7791	0.000186752	SMC5-SMC6 complex localization factor protein 1	536	-	-	UniRef90_K0SLY0	309	Uncharacterized protein (Fragment)	-	-	-	-	-	-
STRINITY_DN16785_c0_g1_i1	7.75725	0.00107952	-	696	-	-	-	-	-	-	-	-	-	-	-
MTRINITY_DN21183_c0_g1_i1	7.75566	0.00804033	-	482	-	-	-	-	-	-	-	-	-	-	-
STRINITY_DN13661_c0_g1_i1	7.74173	0.0105777	-	563	-	-	-	-	-	-	-	-	-	-	-
STRINITY_DN14447_c0_g1_i1	7.71184	0.00296248	-	292	-	-	-	-	-	-	-	-	-	-	-
MTRINITY_DN13725_c3_g3_i3	7.70416	0.000158789	-	1112	-	-	UniRef90_Q8T114	450	Mitochondrial DNA packaging protein	-	-	-	-	-	-
MTRINITY_DN12863_c0_g1_i1	7.69048	0.000974218	Rab-like protein 2A	1182	-	-	UniRef90_B8LC09	642	Predicted protein	GO:0007264	small GTPase mediated signal transduction	GO:0005525	GTP binding	GO:0005622	intracellular
MTRINITY_DN4364_c0_g2_i1	7.67178	0.0152299	-	852	-	-	-	-	-	-	-	-	-	-	-
Pc31606_g1_i4	7.66015	0.000829118	-	1889	-	-	UniRef90_B8BTT9	1347	Uncharacterized protein	-	-	-	-	-	-
STRINITY_DN10438_c0_g1_i1	7.6557	0.000208451	-	1479	-	-	UniRef90_K0SDR3	1098	Uncharacterized protein	-	-	-	-	-	-
MTRINITY_DN6256_c0_g1_i2	7.65441	0.00288584	-	215	-	-	-	-	-	-	-	-	-	-	-
MTRINITY_DN531_c0_g1_i1	7.65348	0.00279848	Phosphatidylinositol 4-phosphate 5-kinase 1	578	2.7.1.68	1-phosphatidylinositol-4-phosphate 5-kinase.	UniRef90_A0A0Q6T9A9	213	Uncharacterized protein	-	-	-	-	-	-
MTRINITY_DN12281_c0_g1_i1	7.64145	0.0331763	Magnesium-chelatase subunit ChlI homolog	2603	-	-	UniRef90_J3HVM6	2115	Cobaltochelatase subunit	-	-	-	-	-	-
MTRINITY_DN21982_c0_g1_i1	7.63073	0.0016234	-	401	-	-	-	-	-	-	-	-	-	-	-
Pc30689_g3_i1	7.61596	0.000935347	-	615	-	-	UniRef90_K0SUA3	465	Uncharacterized protein	-	-	-	-	-	-
MTRINITY_DN20333_c0_g1_i1	7.61271	0.00918626	-	388	-	-	UniRef90_A0A0P6CBA2	252	Uncharacterized protein	-	-	-	-	-	-
STRINITY_DN9204_c3_g1_i1	7.61158	0.000981511	Putative surface protein bspA-like	318	-	-	UniRef90_UPI0005777432	300	hypothetical protein	-	-	-	-	-	-
Pc15801_g1_i3	7.60843	0.0061779	-	533	-	-	UniRef90_K0S9L0	513	Uncharacterized protein (Fragment)	-	-	-	-	-	-
Pc38463_g1_i1	7.59382	2.54842e-05	-	1754	-	-	-	-	-	-	-	-	-	-	-
MTRINITY_DN9_c0_g1_i1	7.58265	0.00120609	Radial spoke head 1 homolog	331	-	-	UniRef90_A0A0S4JKW1	300	Phosphatidylinositol-4-phosphate 5-kinase-like putative	GO:0007018	microtubule-based movement	GO:0005524]---[GO:0016301]---[GO:0003777	ATP binding]---[kinase activity]---[microtubule motor activity	GO:0016021	integral to membrane
Pc32711_g4_i1	7.57646	0.00273614	-	459	-	-	-	-	-	-	-	-	-	-	-
STRINITY_DN2054_c0_g1_i1	7.56472	0.0223525	-	950	-	-	UniRef90_K0RL36	834	Uncharacterized protein (Fragment)	GO:0006281	DNA repair	GO:0035312]---[GO:0005524]---[GO:0003677]---[GO:0004672	5'-3' exodeoxyribonuclease activity]---[ATP binding]---[DNA binding]---[protein kinase activity	-	-
STRINITY_DN9541_c1_g1_i1	7.55797	1.05474e-05	-	1789	-	-	-	-	-	-	-	-	-	-	-
STRINITY_DN14404_c0_g1_i1	7.52511	0.00384633	-	221	-	-	-	-	-	-	-	-	-	-	-
STRINITY_DN1616_c0_g1_i1	7.51396	0.000209223	-	1123	-	-	-	-	-	-	-	-	-	-	-
Pc21981_g1_i3	7.49557	0.00911642	-	764	-	-	UniRef90_A0A164YW27	195	Uncharacterized protein	-	-	-	-	-	-
STRINITY_DN10722_c0_g1_i1	7.49311	0.00248707	Phosphatidylinositol 4-phosphate 5-kinase 7	1507	2.7.1.68	1-phosphatidylinositol-4-phosphate 5-kinase.	UniRef90_UPI0006B152FB	354	PREDICTED radial spoke head 1 homolog	-	-	-	-	-	-
MTRINITY_DN8910_c1_g1_i2	7.4776	0.000458706	-	1133	-	-	UniRef90_B8BQT1	240	Uncharacterized protein	-	-	-	-	-	-
MTRINITY_DN3778_c0_g2_i1	7.47263	0.0111061	-	1121	-	-	-	-	-	-	-	-	-	-	-
MTRINITY_DN10056_c0_g1_i1	7.46583	0.00597467	Putative surface protein bspA-like	792	-	-	UniRef90_K0R1Z2	444	Uncharacterized protein (Fragment)	-	-	-	-	-	-
MTRINITY_DN9168_c2_g1_i1	7.45855	1.40564e-05	-	663	-	-	UniRef90_K0RYE5	204	Uncharacterized protein (Fragment)	-	-	-	-	-	-
MTRINITY_DN9606_c0_g2_i1	7.45505	0.00107762	-	223	-	-	UniRef90_K0SYY1	105	Uncharacterized protein	-	-	GO:0008270	zinc ion binding	-	-
STRINITY_DN5363_c0_g2_i1	7.45437	0.00521363	-	497	-	-	-	-	-	-	-	-	-	-	-
STRINITY_DN20037_c0_g1_i1	7.44082	0.00948019	-	704	-	-	-	-	-	-	-	-	-	-	-
STRINITY_DN14500_c0_g1_i1	7.43918	0.0159727	-	879	-	-	UniRef90_B8C204	444	Uncharacterized protein	GO:0008152	metabolic process	GO:0016846	carbon-sulfur lyase activity	-	-
MTRINITY_DN16994_c2_g2_i27	7.40999	0.0021951	-	2126	-	-	UniRef90_K0R5E6	1194	Uncharacterized protein	-	-	-	-	-	-
Pc29422_g1_i1	7.38337	0.00569957	-	300	-	-	-	-	-	-	-	-	-	-	-
MTRINITY_DN168_c0_g1_i1	7.38032	0.0145856	-	720	-	-	-	-	-	-	-	-	-	-	-
STRINITY_DN6224_c0_g1_i1	7.37453	0.000536968	-	317	-	-	-	-	-	-	-	-	-	-	-
MTRINITY_DN13725_c3_g3_i2	7.37064	1.88994e-05	Non-histone chromosomal protein 6	1764	-	-	UniRef90_A0A0G4KN10	603	Uncharacterized protein	-	-	-	-	-	-
STRINITY_DN12000_c2_g1_i1	7.36536	0.000127364	Non-histone chromosomal protein 6	431	-	-	UniRef90_K3WX01	405	Uncharacterized protein	-	-	-	-	-	-
STRINITY_DN9204_c1_g1_i3	7.3553	5.05314e-05	Putative surface protein bspA-like	531	-	-	UniRef90_K0R8H3	429	Uncharacterized protein	-	-	-	-	-	-
STRINITY_DN14898_c0_g1_i1	7.35477	0.0297943	-	640	-	-	-	-	-	-	-	-	-	-	-
STRINITY_DN4828_c0_g1_i1	7.34572	0.0431128	-	650	-	-	UniRef90_K0SCL3	324	Uncharacterized protein	-	-	GO:0008233	peptidase activity	-	-
Pc31346_g3_i5	7.32983	0.00108466	-	1214	-	-	-	-	-	-	-	-	-	-	-
MTRINITY_DN8412_c0_g2_i2	7.31654	0.0124435	-	853	-	-	-	-	-	-	-	-	-	-	-
Pc9344_g1_i2	7.30416	0.00443111	-	1198	-	-	-	-	-	-	-	-	-	-	-
Pc23231_g1_i1	7.30189	0.00396153	-	1558	-	-	UniRef90_K0SME4	840	Uncharacterized protein	-	-	-	-	-	-
MTRINITY_DN13282_c1_g1_i1	7.2938	0.000152672	-	3218	-	-	-	-	-	-	-	-	-	-	-
MTRINITY_DN8475_c0_g3_i1	7.27756	0.00340572	Secretory immunoglobulin A-binding protein EsiB	352	-	-	UniRef90_K0R3F7	285	Uncharacterized protein	-	-	-	-	-	-
MTRINITY_DN15732_c1_g5_i2	7.27417	0.00117373	-	392	-	-	-	-	-	-	-	-	-	-	-
Pc32437_g1_i1	7.26601	0.0147189	-	359	-	-	UniRef90_K0TD77	243	Uncharacterized protein	-	-	-	-	-	-
STRINITY_DN7529_c0_g1_i1	7.26143	0.000138748	cGMP-dependent protein kinase 2	1996	2.7.11.12	cGMP-dependent protein kinase.	UniRef90_K0R993	1563	Uncharacterized protein	-	-	GO:0005524]---[GO:0004674	ATP binding]---[protein serine/threonine kinase activity	-	-
STRINITY_DN18281_c0_g1_i1	7.25696	0.00285821	-	257	-	-	UniRef90_A5ZLI2	183	Uncharacterized protein	-	-	-	-	-	-
STRINITY_DN3658_c0_g2_i1	7.25609	1.85021e-05	Phosphatidylinositol 4-phosphate 5-kinase 4	626	2.7.1.68	1-phosphatidylinositol-4-phosphate 5-kinase.	UniRef90_UPI000289045C	198	morn repeat-containing protein	-	-	-	-	-	-
MTRINITY_DN10528_c0_g1_i3	7.25258	0.00829471	-	1001	-	-	UniRef90_T0R3Q7	648	Uncharacterized protein	-	-	-	-	-	-
MTRINITY_DN10528_c0_g1_i2	7.2498	0.0082475	-	1025	-	-	UniRef90_T0R3Q7	672	Uncharacterized protein	-	-	-	-	-	-
MTRINITY_DN17397_c0_g1_i6	7.23812	0.00576834	-	2741	-	-	UniRef90_B7FYY1	2082	Ferric reductase 1	-	-	GO:0016491]---[GO:0008270	oxidoreductase activity]---[zinc ion binding	GO:0016021	integral to membrane
STRINITY_DN13326_c0_g1_i1	7.21246	4.92474e-05	mRNA decay factor CTH2	2607	-	-	UniRef90_K0T106	1845	Uncharacterized protein	-	-	GO:0046872	metal ion binding	-	-
MTRINITY_DN8144_c0_g1_i2	7.2089	7.50649e-05	-	484	-	-	-	-	-	-	-	-	-	-	-
STRINITY_DN4028_c0_g1_i1	7.20793	0.00254295	-	425	-	-	-	-	-	-	-	-	-	-	-
STRINITY_DN11864_c1_g1_i8	7.19295	0.0022413	-	416	-	-	-	-	-	-	-	-	-	-	-
MTRINITY_DN7507_c0_g1_i1	7.17828	0.00591442	-	352	-	-	-	-	-	-	-	-	-	-	-
STRINITY_DN19714_c0_g1_i1	7.17303	0.000142951	-	764	-	-	UniRef90_F4PJI6	297	Putative uncharacterized protein	-	-	-	-	-	-
MTRINITY_DN8515_c0_g2_i1	7.168	0.00547611	-	255	-	-	UniRef90_K0SB23	126	Uncharacterized protein	-	-	GO:0008270	zinc ion binding	-	-
MTRINITY_DN10207_c0_g1_i2	7.15904	0.000624012	tRNA pseudouridine synthase A	2109	5.4.99.12	tRNA pseudouridine(38-40) synthase.	UniRef90_B8CEY6	843	Uncharacterized protein	-	-	GO:0008146	sulfotransferase activity	GO:0016021	integral to membrane
Pc36843_g1_i1	7.15539	0.00375853	-	325	-	-	-	-	-	-	-	-	-	-	-
STRINITY_DN1599_c0_g1_i1	7.145	0.00578205	-	498	-	-	-	-	-	-	-	-	-	-	-
MTRINITY_DN13183_c0_g1_i1	7.12618	3.99122e-05	-	1723	-	-	-	-	-	-	-	-	-	-	-
MTRINITY_DN1205_c0_g1_i1	7.09373	7.7703e-06	-	536	-	-	-	-	-	-	-	-	-	-	-
Pc32807_g1_i1	7.08854	4.77486e-05	mRNA decay factor CTH2	2780	-	-	UniRef90_K0T106	1833	Uncharacterized protein	-	-	GO:0046872	metal ion binding	-	-
STRINITY_DN4258_c0_g1_i2	7.072	0.0140343	-	406	-	-	-	-	-	-	-	-	-	-	-
Pc9291_g1_i1	7.06483	0.0365989	-	404	-	-	-	-	-	-	-	-	-	-	-
Pc28102_g2_i1	7.04674	0.000962597	-	2345	-	-	UniRef90_B8CD45	429	Uncharacterized protein	-	-	-	-	-	-
STRINITY_DN1199_c0_g1_i1	7.02995	0.00306853	-	286	-	-	-	-	-	-	-	-	-	-	-
STRINITY_DN6779_c0_g1_i1	7.02721	7.7703e-06	-	1462	-	-	UniRef90_B8BTZ8	690	Uncharacterized protein	GO:0071480]---[GO:0071481]---[GO:0032508]---[GO:0006310]---[GO:0006303]---[GO:0000723	cellular response to gamma radiation]---[cellular response to X-ray]---[DNA duplex unwinding]---[DNA recombination]---[double-strand break repair via nonhomologous end joining]---[telomere maintenance	GO:0004003]---[GO:0003684]---[GO:0042162	ATP-dependent DNA helicase activity]---[damaged DNA binding]---[telomeric DNA binding	GO:0043564]---[GO:0000784	Ku70:Ku80 complex]---[nuclear chromosome, telomeric region
MTRINITY_DN7861_c0_g1_i2	7.02352	4.51172e-05	High mobility group protein 1 homolog	2657	-	-	UniRef90_Q08TK5	939	Uncharacterized protein	-	-	-	-	-	-
MTRINITY_DN1378_c0_g1_i1	7.012	0.00313774	-	379	-	-	-	-	-	-	-	-	-	-	-
Pc29422_g1_i7	7.00682	6.736e-06	Non-histone chromosomal protein 6	1922	-	-	UniRef90_K3WLW4	768	Uncharacterized protein	-	-	-	-	-	-
MTRINITY_DN17234_c6_g6_i22	6.98702	0.00547611	-	278	-	-	-	-	-	-	-	-	-	-	-
Pc36348_g1_i1	6.98284	0.0055618	-	228	-	-	-	-	-	-	-	-	-	-	-
MTRINITY_DN9502_c1_g1_i1	6.96263	0.00227115	-	244	-	-	-	-	-	-	-	-	-	-	-
MTRINITY_DN1615_c0_g1_i1	6.95803	4.00248e-05	-	1723	-	-	UniRef90_B7G8Y8	444	Predicted protein	-	-	-	-	-	-
STRINITY_DN6823_c0_g1_i1	6.94447	7.71567e-05	-	616	-	-	UniRef90_B8BW77	501	Uncharacterized protein	-	-	-	-	-	-
Pc20151_g1_i1	6.942	0.0071007	-	748	-	-	UniRef90_B8LE67	555	Predicted protein	-	-	-	-	-	-
STRINITY_DN12648_c0_g2_i4	6.91328	0.00258035	-	326	-	-	UniRef90_K0SCH4	255	Uncharacterized protein	-	-	-	-	-	-
MTRINITY_DN5730_c0_g2_i1	6.91155	0.00829471	-	395	-	-	UniRef90_K0RI99	354	Uncharacterized protein	-	-	-	-	-	-
STRINITY_DN501_c0_g1_i1	6.90932	0.003201	-	503	-	-	-	-	-	-	-	-	-	-	-
Pc22688_g1_i1	6.90352	0.0151494	Radial spoke head 1 homolog	718	-	-	UniRef90_A0BRH6	309	Uncharacterized protein	-	-	-	-	-	-
MTRINITY_DN12792_c1_g1_i1	6.8993	0.0133637	-	309	-	-	-	-	-	-	-	-	-	-	-
MTRINITY_DN16606_c0_g2_i1	6.89746	0.041	-	232	-	-	-	-	-	-	-	-	-	-	-
MTRINITY_DN14503_c0_g1_i4	6.89277	0.0016234	-	1528	-	-	-	-	-	-	-	-	-	-	-
Pc36483_g1_i1	6.88564	0.00469351	-	365	-	-	-	-	-	-	-	-	-	-	-
Pc31800_g1_i3	6.88064	0.000690221	-	3665	-	-	UniRef90_B8CFZ3	726	Uncharacterized protein	-	-	-	-	-	-
MTRINITY_DN8000_c0_g1_i1	6.86769	0.00148362	-	604	-	-	UniRef90_K0R5A3	582	Uncharacterized protein	-	-	-	-	-	-
MTRINITY_DN13902_c5_g5_i1	6.86072	0.0024582	-	432	-	-	UniRef90_K0SFU6	366	Uncharacterized protein (Fragment)	-	-	-	-	-	-
MTRINITY_DN16994_c2_g2_i11	6.84323	0.00176473	-	1558	-	-	-	-	-	-	-	-	-	-	-
STRINITY_DN1005_c1_g1_i1	6.81062	0.00573398	-	323	-	-	-	-	-	-	-	-	-	-	-
MTRINITY_DN1477_c0_g1_i1	6.80016	0.00221737	-	1135	-	-	UniRef90_G4YMP6	1050	Putative uncharacterized protein	-	-	-	-	-	-
Pc30751_g2_i2	6.79902	0.0118969	-	374	-	-	-	-	-	-	-	-	-	-	-
STRINITY_DN1243_c0_g1_i1	6.78594	0.0457884	-	288	-	-	-	-	-	-	-	-	-	-	-
STRINITY_DN10793_c0_g1_i1	6.78295	0.0177533	-	251	-	-	-	-	-	-	-	-	-	-	-
STRINITY_DN20116_c0_g1_i1	6.78031	0.0239651	-	257	-	-	UniRef90_A2EC63	237	Surface antigen Bsp putative	-	-	-	-	-	-
MTRINITY_DN17255_c6_g19_i1	6.7775	0.000129036	-	1690	-	-	UniRef90_K0TG12	171	Uncharacterized protein	-	-	-	-	-	-
STRINITY_DN17821_c0_g1_i1	6.77475	0.00556793	-	268	-	-	-	-	-	-	-	-	-	-	-
Pc31762_g1_i1	6.76827	0.0200307	-	1836	-	-	UniRef90_B7FYL2	1374	Iron starvation induced protein	-	-	-	-	GO:0016021	integral to membrane
MTRINITY_DN6773_c0_g1_i1	6.76673	0.0105168	-	315	-	-	UniRef90_K0T106	108	Uncharacterized protein	-	-	GO:0046872	metal ion binding	-	-
MTRINITY_DN5078_c0_g1_i1	6.75306	0.0195549	-	302	-	-	UniRef90_K0RTF7	297	Uncharacterized protein (Fragment)	GO:0006355	regulation of transcription, DNA-dependent	-	-	-	-
STRINITY_DN13338_c0_g1_i1	6.74961	2.43777e-05	-	256	-	-	-	-	-	-	-	-	-	-	-
STRINITY_DN11992_c11_g3_i12	6.74804	0.0162607	-	218	-	-	UniRef90_K0TIF2	213	Uncharacterized protein	-	-	-	-	-	-
STRINITY_DN14878_c0_g1_i1	6.7427	6.53626e-05	-	924	-	-	-	-	-	-	-	-	-	-	-
Pc26589_g1_i4	6.73693	0.0117358	Hsp70-Hsp90 organizing protein 1	1879	-	-	UniRef90_K0SFX9	324	Uncharacterized protein	GO:0006457	protein folding	-	-	GO:0016272	prefoldin complex
STRINITY_DN20959_c0_g1_i1	6.73552	0.0410071	Myb-related protein B	1019	-	-	UniRef90_B8C3S8	462	MYB DNA binding protein/ transcription factor-like protein (Fragment)	-	-	GO:0003677	DNA binding	-	-
MTRINITY_DN14157_c0_g2_i2	6.73403	0.00441944	-	1205	-	-	UniRef90_K0SYY1	1047	Uncharacterized protein	-	-	GO:0008270	zinc ion binding	-	-
MTRINITY_DN19640_c0_g1_i2	6.7243	0.00617273	-	416	-	-	UniRef90_K0SEK5	405	Uncharacterized protein	-	-	-	-	-	-
STRINITY_DN15532_c0_g1_i1	6.72423	0.0272115	-	351	-	-	-	-	-	-	-	-	-	-	-
MTRINITY_DN7876_c0_g1_i1	6.72004	0.00715189	-	513	-	-	-	-	-	-	-	-	-	-	-
STRINITY_DN18287_c0_g1_i1	6.71865	0.00772741	-	279	-	-	-	-	-	-	-	-	-	-	-
MTRINITY_DN9042_c0_g1_i1	6.71589	0.0457519	-	1125	-	-	UniRef90_K0TE17	645	Uncharacterized protein	-	-	-	-	-	-
STRINITY_DN14244_c0_g1_i1	6.7139	0.0132819	Putative surface protein bspA-like	341	-	-	UniRef90_K0RDC9	291	Uncharacterized protein	-	-	-	-	-	-
Pc32244_g1_i3	6.71328	0.000187557	-	1169	-	-	-	-	-	-	-	-	-	-	-
MTRINITY_DN12009_c0_g1_i1	6.70947	1.10032e-05	-	984	-	-	UniRef90_K0T7G4	312	Uncharacterized protein	-	-	GO:0046872	metal ion binding	-	-
STRINITY_DN13689_c0_g1_i1	6.70698	0.013027	-	540	-	-	-	-	-	-	-	-	-	-	-
STRINITY_DN8944_c0_g1_i5	6.70088	0.00753069	-	1809	-	-	-	-	-	-	-	-	-	-	-
MTRINITY_DN13597_c0_g1_i2	6.69704	2.532e-05	-	939	-	-	-	-	-	-	-	-	-	-	-
STRINITY_DN6482_c0_g1_i1	6.69695	6.53626e-05	-	1244	-	-	UniRef90_K0T3V1	783	Uncharacterized protein	-	-	-	-	GO:0005634	nucleus
STRINITY_DN13765_c0_g1_i1	6.69565	0.00980202	-	537	-	-	UniRef90_H7EKY2	336	Cell wall/surface repeat protein	-	-	-	-	-	-
MTRINITY_DN18129_c0_g1_i1	6.69244	0.0455565	Dynein heavy chain 5 axonemal	278	-	-	UniRef90_K0RJI1	276	Uncharacterized protein (Fragment)	GO:0007018	microtubule-based movement	GO:0003777	microtubule motor activity	GO:0030286	dynein complex
MTRINITY_DN2151_c0_g1_i1	6.67861	0.00590396	-	503	-	-	-	-	-	-	-	-	-	-	-
STRINITY_DN8944_c0_g1_i7	6.67284	0.000923861	Retrovirus-related Pol polyprotein from transposon TNT 1-94	2273	2.7.7.49	RNA-directed DNA polymerase.	UniRef90_K0TDD2	477	Uncharacterized protein (Fragment)	-	-	-	-	GO:0016021	integral to membrane
Pc16572_g1_i4	6.66869	0.0324075	Extracellular signal-regulated kinase 2	1043	2.7.11.24	Mitogen-activated protein kinase.	UniRef90_B8CC27	591	Mitogen-activated protein kinase	-	-	GO:0005524]---[GO:0004707	ATP binding]---[MAP kinase activity	GO:0005622	intracellular
MTRINITY_DN2658_c0_g1_i1	6.65822	0.00252688	-	577	-	-	-	-	-	-	-	-	-	-	-
MTRINITY_DN20320_c0_g1_i1	6.64863	0.00663822	-	316	-	-	-	-	-	-	-	-	-	-	-
MTRINITY_DN12038_c0_g1_i1	6.64639	7.89315e-06	-	1452	-	-	UniRef90_K0SYY1	1281	Uncharacterized protein	-	-	GO:0008270	zinc ion binding	-	-
Pc4855_g1_i1	6.64267	0.0128554	-	524	-	-	-	-	-	-	-	-	-	-	-
STRINITY_DN16340_c0_g1_i1	6.64172	0.00691741	-	743	-	-	-	-	-	-	-	-	-	-	-
STRINITY_DN3540_c0_g1_i1	6.63444	0.000158068	Tubulin beta chain	1528	-	-	UniRef90_P30156	1287	Tubulin beta-5 chain	GO:0007017	microtubule-based process	GO:0005525]---[GO:0003924]---[GO:0005200	GTP binding]---[GTPase activity]---[structural constituent of cytoskeleton	GO:0005737]---[GO:0005874	cytoplasm]---[microtubule
MTRINITY_DN4125_c0_g1_i1	6.63231	0.0227118	-	224	-	-	-	-	-	-	-	-	-	-	-
MTRINITY_DN21078_c0_g1_i1	6.6273	0.0399395	C-Myc-binding protein	483	-	-	UniRef90_D8LJN4	159	Uncharacterized protein	GO:0006355	regulation of transcription, DNA-dependent	GO:0003713	transcription coactivator activity	-	-
STRINITY_DN2284_c0_g1_i2	6.62419	0.000536968	-	348	-	-	-	-	-	-	-	-	-	-	-
STRINITY_DN20406_c0_g1_i1	6.61206	0.00878308	-	449	-	-	-	-	-	-	-	-	-	-	-
MTRINITY_DN17714_c0_g1_i1	6.59043	0.00613801	-	458	-	-	-	-	-	-	-	-	-	-	-
Pc42837_g1_i1	6.59021	0.00224326	-	286	-	-	-	-	-	-	-	-	-	-	-
MTRINITY_DN12896_c0_g3_i3	6.58662	0.000215072	-	1710	-	-	-	-	-	-	-	-	-	-	-
STRINITY_DN6683_c0_g1_i1	6.58493	0.000190144	Long chain acyl-CoA synthetase 5	541	6.2.1.3	Long-chain-fatty-acid--CoA ligase.	UniRef90_B8CDL6	540	Uncharacterized protein	GO:0008152	metabolic process	GO:0003824	catalytic activity	-	-
Pc18124_g1_i1	6.57545	0.0393016	-	1021	-	-	-	-	-	-	-	-	-	-	-
MTRINITY_DN16606_c0_g1_i2	6.57199	0.0252168	-	820	-	-	UniRef90_B7FYL2	606	Iron starvation induced protein	-	-	-	-	GO:0016021	integral to membrane
STRINITY_DN19948_c0_g1_i1	6.5511	0.0365441	-	524	-	-	-	-	-	-	-	-	-	-	-
MTRINITY_DN16682_c4_g2_i3	6.54142	0.0202549	-	751	-	-	-	-	-	-	-	-	-	-	-
MTRINITY_DN17108_c8_g2_i1	6.53922	0.0133461	Putative surface protein bspA-like	234	-	-	UniRef90_D4KVC9	165	Listeria/Bacterioides repeat	-	-	-	-	-	-
MTRINITY_DN11879_c0_g1_i1	6.53405	0.030149	-	1576	-	-	-	-	-	-	-	-	-	-	-
STRINITY_DN13694_c0_g1_i1	6.52817	0.0108502	-	571	-	-	-	-	-	-	-	-	-	-	-
STRINITY_DN2786_c0_g1_i1	6.52765	0.00521363	-	249	-	-	-	-	-	-	-	-	-	-	-
MTRINITY_DN17182_c0_g1_i3	6.516	0.0001546	-	2298	-	-	UniRef90_K0SCH4	2037	Uncharacterized protein	-	-	-	-	-	-
Pc22688_g1_i4	6.51352	0.0199879	Radial spoke head 1 homolog	255	-	-	UniRef90_R1DNC5	252	Uncharacterized protein (Fragment)	-	-	-	-	-	-
MTRINITY_DN16606_c0_g1_i3	6.50454	0.0383052	-	553	-	-	UniRef90_R1FVU7	495	Uncharacterized protein	-	-	-	-	GO:0016021	integral to membrane
STRINITY_DN14944_c0_g1_i1	6.49928	0.0127835	-	304	-	-	-	-	-	-	-	-	-	-	-
STRINITY_DN16609_c0_g1_i1	6.49422	0.00663822	-	202	-	-	-	-	-	-	-	-	-	-	-
MTRINITY_DN16374_c5_g7_i1	6.48836	0.00279848	Secretory immunoglobulin A-binding protein EsiB	627	-	-	UniRef90_K0SCW4	573	Uncharacterized protein	-	-	-	-	-	-
MTRINITY_DN11318_c2_g1_i1	6.46223	0.00933801	-	216	-	-	-	-	-	-	-	-	-	-	-
STRINITY_DN16221_c0_g1_i1	6.46066	0.0461903	-	258	-	-	-	-	-	-	-	-	-	-	-
STRINITY_DN21684_c0_g1_i1	6.45931	0.0264763	-	485	-	-	-	-	-	-	-	-	-	-	-
STRINITY_DN12580_c4_g1_i2	6.4531	0.0248826	-	712	-	-	-	-	-	-	-	-	-	-	-
MTRINITY_DN11138_c0_g1_i1	6.44431	0.0434218	-	2068	-	-	UniRef90_K0RBV2	864	Uncharacterized protein	-	-	-	-	GO:0016021	integral to membrane
STRINITY_DN6645_c0_g1_i1	6.43519	0.0364682	-	538	-	-	-	-	-	-	-	-	-	-	-
MTRINITY_DN13702_c2_g1_i1	6.43093	0.0370094	-	659	-	-	UniRef90_K0T6J6	630	Uncharacterized protein (Fragment)	-	-	-	-	-	-
MTRINITY_DN13713_c0_g1_i8	6.42902	0.00569957	-	2549	-	-	UniRef90_A0A097KHV5	519	DEAD/DEAH box helicase	-	-	GO:0005524]---[GO:0003677]---[GO:0004386]---[GO:0004518	ATP binding]---[DNA binding]---[helicase activity]---[nuclease activity	-	-
MTRINITY_DN17075_c1_g2_i1	6.42654	0.0316836	-	1847	-	-	UniRef90_B8C8Y5	288	Uncharacterized protein	-	-	-	-	-	-
STRINITY_DN1637_c0_g1_i1	6.42076	0.0158308	-	352	-	-	UniRef90_K0RHC2	198	Uncharacterized protein (Fragment)	-	-	-	-	-	-
MTRINITY_DN12337_c0_g1_i2	6.41321	0.00252166	-	1238	-	-	-	-	-	-	-	-	-	-	-
MTRINITY_DN11943_c1_g1_i3	6.41284	0.0420113	-	708	-	-	-	-	-	-	-	-	-	-	-
MTRINITY_DN2866_c0_g1_i1	6.40047	0.0352998	-	352	-	-	-	-	-	-	-	-	-	-	-
MTRINITY_DN10487_c2_g2_i1	6.394	0.0262986	-	279	-	-	-	-	-	-	-	-	-	-	-
STRINITY_DN20724_c0_g1_i1	6.39397	9.66546e-05	-	1947	-	-	UniRef90_K0SKZ3	1110	Uncharacterized protein	GO:0015074]---[GO:0006310	DNA integration]---[DNA recombination	GO:0003677	DNA binding	-	-
Pc30222_g2_i2	6.39317	7.1812e-05	-	1829	-	-	UniRef90_B8C1T5	321	Uncharacterized protein	-	-	-	-	-	-
Pc31861_g4_i1	6.38549	0.0102103	-	777	-	-	UniRef90_B8C509	375	Uncharacterized protein	-	-	-	-	-	-
MTRINITY_DN21812_c0_g1_i1	6.3679	0.0357755	-	1166	-	-	-	-	-	-	-	-	-	-	-
STRINITY_DN13333_c3_g1_i1	6.36347	0.000208451	-	253	-	-	UniRef90_K0R5Z8	243	Uncharacterized protein (Fragment)	-	-	-	-	-	-
Pc38359_g1_i1	6.36066	0.0421923	Radial spoke head 10 homolog B	1243	-	-	UniRef90_A0A0D1CIG4	942	MORN repeat protein	-	-	-	-	-	-
MTRINITY_DN9496_c1_g1_i1	6.35891	0.00310072	-	426	-	-	-	-	-	-	-	-	-	-	-
STRINITY_DN3702_c0_g1_i1	6.35499	0.0320419	-	565	-	-	-	-	-	-	-	-	-	-	-
STRINITY_DN4622_c0_g1_i1	6.34341	0.0299712	-	853	-	-	UniRef90_B7G7L5	756	Predicted protein	-	-	-	-	GO:0016021	integral to membrane
MTRINITY_DN1282_c1_g1_i1	6.34174	0.00359753	Polyamine aminopropyltransferase 1	2444	2.5.1.79]---[2.5.1.126]---[2.5.1.127	Thermospermine synthase.]---[Norspermine synthase.]---[Caldopentamine synthase.	UniRef90_K0RYU4	1836	Uncharacterized protein	GO:0008295	spermidine biosynthetic process	GO:0004014	adenosylmethionine decarboxylase activity	GO:0016021	integral to membrane
Pc17021_g1_i3	6.33723	0.0105963	-	505	-	-	-	-	-	-	-	-	-	-	-
STRINITY_DN21734_c0_g1_i1	6.33145	0.00015294	-	743	-	-	UniRef90_B8BZY9	450	Uncharacterized protein	-	-	-	-	-	-
Pc30908_g1_i3	6.32379	0.0204218	-	1516	-	-	UniRef90_K0SYY1	1335	Uncharacterized protein	-	-	GO:0008270	zinc ion binding	-	-
MTRINITY_DN17108_c7_g11_i1	6.31521	0.00978411	-	326	-	-	UniRef90_D4KVC9	177	Listeria/Bacterioides repeat	-	-	-	-	-	-
MTRINITY_DN13456_c0_g1_i3	6.31515	0.00459053	-	2135	-	-	-	-	-	-	-	-	-	-	-
MTRINITY_DN5462_c0_g1_i1	6.31379	0.0227534	-	281	-	-	-	-	-	-	-	-	-	-	-
MTRINITY_DN3562_c0_g1_i1	6.31308	0.00252166	-	503	-	-	UniRef90_A0A086TKY0	411	Uncharacterized protein	-	-	-	-	-	-
Pc22079_g3_i3	6.31297	0.0417106	-	1316	-	-	-	-	-	-	-	-	-	-	-
STRINITY_DN9160_c0_g1_i1	6.31295	1.09361e-05	BTB/POZ and MATH domain-containing protein 4	1614	-	-	UniRef90_K0THA1	1191	Uncharacterized protein (Fragment)	-	-	-	-	-	-
STRINITY_DN10666_c1_g1_i1	6.3038	0.0430498	-	233	-	-	UniRef90_K0R8L5	216	Uncharacterized protein	-	-	-	-	-	-
Pc20920_g1_i1	6.30246	0.0401135	-	816	-	-	UniRef90_K0SLB8	588	Uncharacterized protein	-	-	-	-	-	-
MTRINITY_DN2927_c0_g1_i1	6.28368	0.00255324	Adenylate kinase 2 chloroplastic	228	2.7.4.3	Adenylate kinase.	UniRef90_K0S9C9	225	Uncharacterized protein	-	-	GO:0004017]---[GO:0005524	adenylate kinase activity]---[ATP binding	-	-
MTRINITY_DN17303_c3_g2_i1	6.27839	0.0160472	-	247	-	-	UniRef90_K0SFU6	240	Uncharacterized protein (Fragment)	-	-	-	-	-	-
STRINITY_DN15090_c0_g1_i1	6.27601	0.00318242	-	376	-	-	-	-	-	-	-	-	-	-	-
MTRINITY_DN3516_c0_g1_i1	6.27104	0.000142951	Flagellar radial spoke protein 1	382	-	-	UniRef90_A0A061SNT5	156	1-phosphatidylinositol-4-phosphate 5-kinase (Fragment)	-	-	GO:0016307	phosphatidylinositol phosphate kinase activity	-	-
STRINITY_DN12160_c0_g1_i1	6.27032	7.81805e-05	-	2448	-	-	UniRef90_B8BTT9	1869	Uncharacterized protein	-	-	-	-	-	-
MTRINITY_DN12792_c3_g3_i1	6.27029	0.0146544	-	503	-	-	-	-	-	-	-	-	-	-	-
STRINITY_DN19551_c0_g1_i1	6.26651	0.00120609	-	537	-	-	-	-	-	-	-	-	-	-	-
STRINITY_DN17582_c0_g1_i1	6.2653	0.0429245	Ankyrin repeat-containing protein C6C3.08	229	-	-	-	-	-	GO:0045842	positive regulation of mitotic metaphase/anaphase transition	-	-	GO:0005829]---[GO:0005634]---[GO:0005838	cytosol]---[nucleus]---[proteasome regulatory particle
STRINITY_DN1570_c0_g1_i1	6.26381	0.00882612	-	614	-	-	UniRef90_B8C1T5	393	Uncharacterized protein	-	-	-	-	-	-
MTRINITY_DN16703_c6_g8_i9	6.2616	0.0406407	-	764	-	-	-	-	-	-	-	-	-	-	-
MTRINITY_DN13127_c0_g2_i1	6.25496	0.00747886	-	228	-	-	-	-	-	-	-	-	-	-	-
MTRINITY_DN6066_c0_g1_i1	6.24179	0.0264851	-	1121	-	-	UniRef90_K0RNQ8	972	Uncharacterized protein	-	-	-	-	-	-
STRINITY_DN18626_c0_g1_i1	6.2321	0.0212788	-	235	-	-	UniRef90_K0RMF0	216	Uncharacterized protein	-	-	GO:0008270	zinc ion binding	-	-
STRINITY_DN21016_c0_g1_i1	6.22835	0.00573113	-	845	-	-	-	-	-	-	-	-	-	-	-
MTRINITY_DN9701_c0_g1_i1	6.22794	0.000748254	-	747	-	-	UniRef90_B5YN44	108	Predicted protein	-	-	-	-	-	-
MTRINITY_DN9164_c0_g1_i1	6.22165	0.00021659	-	517	-	-	UniRef90_K0R894	459	Uncharacterized protein (Fragment)	-	-	-	-	-	-
MTRINITY_DN17288_c0_g1_i1	6.20381	0.0050878	-	4154	-	-	UniRef90_B8CBT2	3189	ABC transporter (Fragment)	GO:0006281	DNA repair	GO:0004518	nuclease activity	-	-
STRINITY_DN20128_c0_g1_i1	6.19877	2.43777e-05	-	1071	-	-	-	-	-	-	-	-	-	-	-
STRINITY_DN1668_c0_g1_i1	6.1942	0.000536968	-	732	-	-	UniRef90_K0TK34	276	Uncharacterized protein (Fragment)	-	-	GO:0008270	zinc ion binding	GO:0016021	integral to membrane
MTRINITY_DN19045_c0_g1_i1	6.19272	0.00338109	-	260	-	-	-	-	-	-	-	-	-	-	-
MTRINITY_DN11235_c0_g1_i3	6.1902	0.0275325	-	1469	-	-	-	-	-	-	-	-	-	-	-
MTRINITY_DN10697_c1_g1_i1	6.18872	0.00847924	-	301	-	-	-	-	-	-	-	-	-	-	-
MTRINITY_DN16296_c4_g11_i1	6.18244	0.0220306	-	267	-	-	-	-	-	-	-	-	-	-	-
MTRINITY_DN14419_c1_g1_i1	6.17298	0.00679764	Putative surface protein bspA-like	483	-	-	UniRef90_K0SA81	480	Uncharacterized protein	-	-	-	-	-	-
MTRINITY_DN16783_c4_g3_i1	6.17296	0.0063241	-	434	-	-	-	-	-	-	-	-	-	-	-
MTRINITY_DN11093_c1_g1_i1	6.17286	0.0088771	-	363	-	-	-	-	-	-	-	-	-	-	-
MTRINITY_DN9323_c0_g1_i1	6.15638	0.003201	-	1457	-	-	UniRef90_B8BST3	282	Uncharacterized protein	-	-	-	-	GO:0016021	integral to membrane
MTRINITY_DN8487_c0_g1_i1	6.15074	0.0046205	-	687	-	-	-	-	-	-	-	-	-	-	-
Pc24618_g1_i1	6.14597	0.046063	Heat stress transcription factor A-6a	1089	-	-	UniRef90_B8BX35	288	Uncharacterized protein	-	-	GO:0043565]---[GO:0003700	sequence-specific DNA binding]---[sequence-specific DNA binding transcription factor activity	GO:0005634	nucleus
MTRINITY_DN20349_c0_g1_i1	6.13331	0.00987706	-	369	-	-	UniRef90_K0TCV1	162	Uncharacterized protein (Fragment)	-	-	-	-	-	-
MTRINITY_DN3007_c0_g1_i1	6.13159	0.0194699	-	344	-	-	UniRef90_K0T5K2	237	Uncharacterized protein	-	-	-	-	-	-
MTRINITY_DN4871_c0_g1_i1	6.12728	0.0278498	-	441	-	-	-	-	-	-	-	-	-	-	-
STRINITY_DN1440_c0_g1_i1	6.12375	0.0195944	-	363	-	-	-	-	-	-	-	-	-	-	-
MTRINITY_DN4159_c0_g1_i1	6.11414	0.0425303	-	264	-	-	-	-	-	-	-	-	-	-	-
MTRINITY_DN17369_c3_g1_i1	6.11402	0.0411726	-	204	-	-	-	-	-	-	-	-	-	-	-
MTRINITY_DN441_c0_g1_i1	6.10284	0.0105431	-	235	-	-	-	-	-	-	-	-	-	-	-
MTRINITY_DN13371_c0_g3_i1	6.10205	0.00552934	-	393	-	-	-	-	-	-	-	-	-	-	-
MTRINITY_DN11879_c0_g1_i2	6.09932	0.0353626	-	1612	-	-	-	-	-	-	-	-	-	-	-
MTRINITY_DN2071_c0_g1_i1	6.09471	0.0216226	-	272	-	-	-	-	-	-	-	-	-	-	-
STRINITY_DN21782_c0_g1_i1	6.08675	0.00558309	-	364	-	-	-	-	-	-	-	-	-	-	-
MTRINITY_DN9760_c0_g1_i1	6.08529	0.0177461	-	381	-	-	-	-	-	-	-	-	-	-	-
Pc28638_g6_i1	6.07994	0.0110476	-	593	-	-	UniRef90_K0TIZ5	429	Uncharacterized protein	-	-	GO:0046872	metal ion binding	-	-
MTRINITY_DN12501_c0_g1_i1	6.07831	0.0136771	-	204	-	-	-	-	-	-	-	-	-	-	-
MTRINITY_DN21644_c0_g1_i1	6.07644	0.0360994	-	1207	-	-	UniRef90_K0TPL8	786	Uncharacterized protein	-	-	-	-	GO:0016021	integral to membrane
MTRINITY_DN15360_c6_g14_i5	6.07264	0.00315933	-	388	-	-	UniRef90_K0RJW7	387	Uncharacterized protein	-	-	-	-	-	-
MTRINITY_DN17854_c0_g1_i1	6.06264	4.51172e-05	-	629	-	-	UniRef90_K0RE28	390	Uncharacterized protein	-	-	-	-	-	-
STRINITY_DN4779_c0_g1_i1	6.05849	0.000142932	-	460	-	-	UniRef90_K0SME4	246	Uncharacterized protein	-	-	-	-	-	-
STRINITY_DN14184_c0_g1_i1	6.05024	0.021416	MAPK/MAK/MRK overlapping kinase	327	2.7.11.22	Cyclin-dependent kinase.	UniRef90_B5YMF7	228	Protein kinase (Fragment)	-	-	GO:0005524]---[GO:0004672	ATP binding]---[protein kinase activity	-	-
MTRINITY_DN15360_c3_g1_i2	6.04238	0.0202798	-	398	-	-	UniRef90_K0T5M4	396	Uncharacterized protein	-	-	-	-	-	-
Pc6434_g1_i1	6.0418	0.0414295	-	356	-	-	-	-	-	-	-	-	-	-	-
STRINITY_DN7862_c0_g1_i2	6.03415	0.00433735	-	811	-	-	-	-	-	-	-	-	-	-	-
STRINITY_DN1195_c0_g1_i1	6.02938	0.0220264	-	218	-	-	-	-	-	-	-	-	-	-	-
MTRINITY_DN9784_c0_g2_i1	6.02803	0.0381313	-	301	-	-	UniRef90_B8CEQ2	231	Uncharacterized protein	-	-	-	-	-	-
STRINITY_DN17958_c0_g1_i1	6.02781	0.0371825	-	459	-	-	-	-	-	-	-	-	-	-	-
MTRINITY_DN16296_c4_g2_i1	6.02765	0.0172652	-	218	-	-	-	-	-	-	-	-	-	-	-
MTRINITY_DN13725_c3_g3_i8	6.02705	0.000360409	Non-histone chromosomal protein 6	1084	-	-	UniRef90_K0TJH9	552	Uncharacterized protein	-	-	-	-	-	-
MTRINITY_DN9540_c1_g2_i3	6.025	0.0255207	-	541	-	-	UniRef90_R1CGB5	513	Uncharacterized protein	-	-	-	-	-	-
Pc14806_g1_i1	6.02102	0.0466773	-	303	-	-	-	-	-	-	-	-	-	-	-
STRINITY_DN2564_c0_g1_i1	6.01026	0.0322695	-	275	-	-	-	-	-	-	-	-	-	-	-
Pc27951_g1_i2	6.00547	0.00435009	-	710	-	-	-	-	-	-	-	-	-	-	-
MTRINITY_DN17182_c0_g1_i2	6.00542	0.000200949	-	2271	-	-	UniRef90_K0SCH4	2049	Uncharacterized protein	-	-	-	-	-	-
MTRINITY_DN17004_c0_g1_i4	6.00054	0.00585157	-	2376	-	-	UniRef90_B8BXG3	1077	Uncharacterized protein	-	-	-	-	-	-
Pc21576_g1_i3	5.9934	0.000822793	-	1156	-	-	UniRef90_B8CB39	354	Uncharacterized protein	-	-	-	-	-	-
MTRINITY_DN9519_c0_g1_i1	5.98326	1.4491e-05	-	1014	-	-	-	-	-	-	-	-	-	-	-
STRINITY_DN21211_c0_g1_i1	5.9828	0.0224455	-	232	-	-	-	-	-	-	-	-	-	-	-
STRINITY_DN616_c0_g1_i1	5.97868	0.0298658	-	210	-	-	UniRef90_B8LCT9	204	Predicted protein (Fragment)	-	-	-	-	GO:0016021	integral to membrane
STRINITY_DN13952_c0_g1_i1	5.97798	0.00346627	-	842	-	-	UniRef90_B8CGH6	528	Uncharacterized protein (Fragment)	-	-	-	-	-	-
MTRINITY_DN2700_c0_g1_i1	5.97168	0.033337	-	562	-	-	-	-	-	-	-	-	-	-	-
STRINITY_DN17974_c0_g1_i1	5.97066	2.54842e-05	Pheophorbide a oxygenase chloroplastic	1888	1.14.15.17	Pheophorbide a oxygenase.	UniRef90_K0R3L2	1371	Uncharacterized protein (Fragment)	-	-	GO:0051537]---[GO:0010277]---[GO:0046872	2 iron, 2 sulfur cluster binding]---[chlorophyllide a oxygenase [overall] activity]---[metal ion binding	-	-
Pc18729_g2_i1	5.96245	0.0246057	-	668	-	-	-	-	-	-	-	-	-	-	-
MTRINITY_DN10966_c0_g3_i2	5.95361	0.0290932	-	1001	-	-	-	-	-	-	-	-	-	-	-
STRINITY_DN5655_c0_g1_i1	5.95148	0.00931977	-	248	-	-	-	-	-	-	-	-	-	-	-
Pc27572_g1_i1	5.94619	0.0383425	-	210	-	-	-	-	-	-	-	-	-	-	-
STRINITY_DN10278_c0_g1_i1	5.94614	0.0158368	-	287	-	-	-	-	-	-	-	-	-	-	-
MTRINITY_DN3479_c0_g2_i1	5.94565	0.00422808	-	608	-	-	-	-	-	-	-	-	-	-	-
MTRINITY_DN8909_c0_g7_i1	5.93908	0.0463333	-	239	-	-	-	-	-	-	-	-	-	-	-
Pc23326_g1_i2	5.93175	0.00978411	-	1753	-	-	UniRef90_B8C4P5	1392	Uncharacterized protein	GO:0006532]---[GO:0009098]---[GO:0009099	aspartate biosynthetic process]---[leucine biosynthetic process]---[valine biosynthetic process	GO:0004084]---[GO:0030170	branched-chain-amino-acid transaminase activity]---[pyridoxal phosphate binding	-	-
MTRINITY_DN14827_c1_g1_i1	5.92979	0.000273412	-	517	-	-	UniRef90_K0T9W0	315	Uncharacterized protein	-	-	-	-	-	-
MTRINITY_DN15519_c1_g3_i3	5.92361	0.0118856	-	607	-	-	-	-	-	-	-	-	-	-	-
STRINITY_DN5018_c0_g1_i1	5.91483	0.0232404	-	818	-	-	UniRef90_K0S363	426	Uncharacterized protein (Fragment)	GO:0055114]---[GO:0006801	oxidation-reduction process]---[superoxide metabolic process	GO:0046872	metal ion binding	-	-
MTRINITY_DN7930_c0_g1_i1	5.91445	0.00221737	-	995	-	-	UniRef90_B8CB49	687	Uncharacterized protein	-	-	-	-	-	-
MTRINITY_DN2924_c0_g1_i1	5.91305	0.0137182	-	469	-	-	-	-	-	-	-	-	-	-	-
STRINITY_DN15916_c0_g1_i1	5.90918	0.0477792	-	477	-	-	UniRef90_K0T7G4	252	Uncharacterized protein	-	-	GO:0046872	metal ion binding	-	-
Pc5234_g1_i1	5.9075	0.029204	Radial spoke head 1 homolog	1143	-	-	UniRef90_G0QX30	252	Putative uncharacterized protein (Fragment)	-	-	-	-	-	-
STRINITY_DN10510_c0_g1_i1	5.89822	0.0266995	-	247	-	-	-	-	-	-	-	-	-	-	-
MTRINITY_DN14324_c4_g2_i1	5.89577	0.00503856	-	445	-	-	-	-	-	-	-	-	-	-	-
MTRINITY_DN9772_c0_g6_i1	5.87485	0.00866018	-	321	-	-	UniRef90_K0RHG2	255	Uncharacterized protein	-	-	GO:0008270	zinc ion binding	-	-
MTRINITY_DN13389_c0_g1_i3	5.86552	0.00237923	DNA mismatch repair protein MSH4	2731	-	-	UniRef90_K0TKE2	2106	Uncharacterized protein	GO:0006298	mismatch repair	GO:0005524]---[GO:0030983	ATP binding]---[mismatched DNA binding	-	-
STRINITY_DN17079_c0_g2_i1	5.85968	0.0116283	-	416	-	-	-	-	-	-	-	-	-	-	-
STRINITY_DN14279_c0_g1_i1	5.85882	0.0218293	-	644	-	-	-	-	-	-	-	-	-	-	-
MTRINITY_DN8777_c0_g1_i1	5.85642	0.0159843	-	245	-	-	UniRef90_K0R9G1	216	Uncharacterized protein	-	-	-	-	-	-
MTRINITY_DN15415_c2_g7_i1	5.85635	0.00539941	-	217	-	-	-	-	-	-	-	-	-	-	-
MTRINITY_DN15500_c3_g13_i3	5.85393	0.0236988	-	559	-	-	UniRef90_E0VWK5	345	Leucine-rich repeat-containing protein putative	-	-	-	-	-	-
MTRINITY_DN10312_c0_g1_i1	5.84685	0.00159298	Multidrug resistance protein 1	5283	3.6.3.44	Xenobiotic-transporting ATPase.	UniRef90_K0R015	3816	Uncharacterized protein	-	-	GO:0005524]---[GO:0008559	ATP binding]---[xenobiotic-transporting ATPase activity	GO:0016021]---[GO:0005886	integral to membrane]---[plasma membrane
STRINITY_DN6969_c0_g1_i1	5.83907	0.00289182	Parkin coregulated gene protein homolog	1075	-	-	UniRef90_K0SM83	888	Uncharacterized protein	-	-	-	-	-	-
STRINITY_DN6764_c0_g1_i1	5.83776	0.0100113	-	358	-	-	-	-	-	-	-	-	-	-	-
Pc26665_g1_i2	5.82866	0.00753069	-	281	-	-	-	-	-	-	-	-	-	-	-
Pc12226_g1_i1	5.82141	0.00479939	Probable serine/threonine-protein kinase PLK	256	2.7.11.1	Non-specific serine/threonine protein kinase.	UniRef90_B8C1H9	159	Serine/threonine-protein kinase PLK (Fragment)	-	-	GO:0005524]---[GO:0004674	ATP binding]---[protein serine/threonine kinase activity	-	-
Pc23879_g1_i1	5.81835	0.0298826	-	486	-	-	UniRef90_B8C5C2	300	Uncharacterized protein	-	-	-	-	-	-
MTRINITY_DN11119_c0_g1_i1	5.81664	7.7703e-06	-	1587	-	-	UniRef90_B8LBS6	882	Predicted protein	-	-	-	-	-	-
MTRINITY_DN14419_c3_g3_i13	5.81438	0.0171503	Putative surface protein bspA-like	393	-	-	UniRef90_D9RRG4	243	Uncharacterized protein	-	-	-	-	-	-
STRINITY_DN17979_c0_g1_i1	5.79567	0.0222486	-	212	-	-	-	-	-	-	-	-	-	-	-
MTRINITY_DN15732_c1_g4_i1	5.79426	0.0357821	-	254	-	-	-	-	-	-	-	-	-	-	-
STRINITY_DN14512_c0_g1_i1	5.78241	0.0202975	-	287	-	-	-	-	-	-	-	-	-	-	-
MTRINITY_DN6464_c0_g1_i1	5.77853	0.0191961	Probable WRKY transcription factor 19	2292	-	-	UniRef90_B5YP29	1086	Predicted protein	GO:0005975]---[GO:0006032	carbohydrate metabolic process]---[chitin catabolic process	GO:0008061]---[GO:0004568	chitin binding]---[chitinase activity	GO:0005576	extracellular region
STRINITY_DN11992_c11_g3_i3	5.77774	0.000678125	-	393	-	-	UniRef90_K0SIS8	297	Uncharacterized protein	-	-	-	-	-	-
MTRINITY_DN13354_c1_g4_i1	5.7727	0.0161787	-	204	-	-	-	-	-	-	-	-	-	-	-
STRINITY_DN2319_c0_g1_i1	5.76642	0.00621118	-	404	-	-	-	-	-	-	-	-	-	-	-
MTRINITY_DN17450_c3_g3_i1	5.76496	0.0340845	Dynein gamma chain flagellar outer arm	4086	-	-	UniRef90_B8BVX1	4077	Uncharacterized protein	GO:0060294]---[GO:0036158	cilium movement involved in cell motility]---[outer dynein arm assembly	GO:0005524]---[GO:0016887]---[GO:0003777	ATP binding]---[ATPase activity]---[microtubule motor activity	GO:0005737]---[GO:0030286]---[GO:0005874]---[GO:0031514	cytoplasm]---[dynein complex]---[microtubule]---[motile cilium
STRINITY_DN20176_c0_g1_i1	5.75813	0.0339024	-	575	-	-	-	-	-	-	-	-	-	-	-
Pc19129_g1_i2	5.75441	0.0136999	-	731	-	-	UniRef90_B8C5L2	276	Histone deacetylase	-	-	GO:0016787	hydrolase activity	-	-
Pc29715_g2_i1	5.74288	0.0420113	-	1191	-	-	-	-	-	-	-	-	-	-	-
MTRINITY_DN12896_c0_g3_i5	5.73405	0.000550387	-	1583	-	-	-	-	-	-	-	-	-	-	-
MTRINITY_DN16808_c0_g1_i1	5.73316	0.00441944	-	279	-	-	-	-	-	-	-	-	-	-	-
MTRINITY_DN10655_c0_g1_i1	5.72943	0.00806028	-	1149	-	-	UniRef90_B8C0G3	834	Uncharacterized protein	-	-	-	-	-	-
STRINITY_DN18019_c0_g1_i1	5.72737	0.00733632	-	694	-	-	UniRef90_B8CGH2	258	Uncharacterized protein	-	-	-	-	-	-
MTRINITY_DN15415_c2_g2_i1	5.72613	0.0453562	-	315	-	-	-	-	-	-	-	-	-	-	-
MTRINITY_DN13088_c0_g2_i1	5.72504	0.0463934	-	975	-	-	UniRef90_C5H670	201	Rapid-growth-like protein 14	-	-	-	-	-	-
MTRINITY_DN6786_c0_g2_i1	5.72002	0.0370094	-	269	-	-	-	-	-	-	-	-	-	-	-
STRINITY_DN22152_c0_g1_i1	5.7181	0.024459	-	311	-	-	-	-	-	-	-	-	-	-	-
MTRINITY_DN16994_c2_g2_i14	5.71342	0.000125572	-	2399	-	-	UniRef90_K0R5E6	1446	Uncharacterized protein	-	-	-	-	-	-
Pc16343_g1_i1	5.70538	0.000898347	-	692	-	-	-	-	-	-	-	-	-	-	-
STRINITY_DN14694_c0_g1_i1	5.70447	0.0452027	-	393	-	-	UniRef90_K0SKZ3	384	Uncharacterized protein	GO:0015074]---[GO:0006310	DNA integration]---[DNA recombination	GO:0003677	DNA binding	-	-
Pc26735_g2_i3	5.70093	0.000343525	-	3055	-	-	UniRef90_B8C4P4	738	Uncharacterized protein	-	-	-	-	-	-
MTRINITY_DN16296_c5_g4_i2	5.69925	0.0223429	Putative surface protein bspA-like	284	-	-	UniRef90_R5DSQ1	252	Ig-like domain-containing surface protein	-	-	-	-	GO:0016021	integral to membrane
MTRINITY_DN13174_c1_g1_i1	5.69673	6.736e-06	-	1837	-	-	UniRef90_K0TGX5	771	Uncharacterized protein	-	-	-	-	-	-
STRINITY_DN8245_c0_g1_i1	5.68288	2.54842e-05	-	1034	-	-	UniRef90_B8C263	435	Uncharacterized protein	-	-	-	-	GO:0016021	integral to membrane
STRINITY_DN12692_c0_g1_i1	5.67864	5.81069e-06	-	2535	-	-	UniRef90_B8BX96	1764	Uncharacterized protein	-	-	-	-	-	-
Pc28222_g1_i5	5.6727	0.0304479	-	751	-	-	UniRef90_K0QYC1	471	Uncharacterized protein	-	-	-	-	-	-
Pc32711_g1_i5	5.66572	0.0402853	-	292	-	-	UniRef90_R7FF98	186	Ig-like domain-containing surface protein	GO:0000272	polysaccharide catabolic process	-	-	-	-
STRINITY_DN10713_c0_g1_i7	5.64174	0.000126146	-	719	-	-	-	-	-	-	-	-	-	-	-
STRINITY_DN10713_c0_g1_i8	5.62809	0.000278196	-	670	-	-	UniRef90_K0R7Q4	387	Uncharacterized protein (Fragment)	-	-	-	-	-	-
MTRINITY_DN4362_c0_g1_i2	5.62282	0.00733574	-	353	-	-	-	-	-	-	-	-	-	-	-
STRINITY_DN8045_c1_g1_i2	5.61845	7.89315e-06	-	364	-	-	-	-	-	-	-	-	-	-	-
MTRINITY_DN13073_c0_g3_i3	5.61369	0.0112727	-	469	-	-	-	-	-	-	-	-	-	-	-
Pc24807_g1_i3	5.61242	0.0322695	-	268	-	-	UniRef90_B8BY48	147	Uncharacterized protein	-	-	-	-	-	-
MTRINITY_DN17234_c6_g12_i1	5.60993	0.0171503	-	326	-	-	UniRef90_K0SJU4	306	Uncharacterized protein	-	-	-	-	-	-
STRINITY_DN5408_c0_g1_i1	5.59794	0.00039306	-	1188	-	-	UniRef90_B8C1T5	1026	Uncharacterized protein	-	-	-	-	-	-
MTRINITY_DN8179_c0_g1_i1	5.5977	0.000322306	-	1309	-	-	UniRef90_B8LEP0	942	Predicted protein	GO:0070988	demethylation	GO:0016491	oxidoreductase activity	-	-
Pc22169_g1_i2	5.59645	0.0391802	-	687	-	-	-	-	-	-	-	-	-	-	-
MTRINITY_DN15970_c1_g3_i1	5.58743	1.24439e-05	-	1496	-	-	-	-	-	-	-	-	-	-	-
STRINITY_DN17143_c0_g1_i1	5.58187	0.010674	-	268	-	-	-	-	-	-	-	-	-	-	-
STRINITY_DN7432_c0_g1_i1	5.57765	0.000616965	-	519	-	-	UniRef90_K0R6C3	519	Uncharacterized protein (Fragment)	-	-	-	-	-	-
STRINITY_DN1560_c0_g1_i1	5.56354	0.000642695	Non-histone chromosomal protein 6	2021	-	-	UniRef90_B6H4J2	222	Pc13g09020 protein	GO:0006281]---[GO:0006355]---[GO:0006351	DNA repair]---[regulation of transcription, DNA-dependent]---[transcription, DNA-dependent	GO:0003677	DNA binding	GO:0005694]---[GO:0005829]---[GO:0005634	chromosome]---[cytosol]---[nucleus
Pc23803_g1_i2	5.55717	0.0352962	-	258	-	-	-	-	-	-	-	-	-	-	-
MTRINITY_DN14268_c2_g2_i2	5.55118	0.0473417	-	507	-	-	-	-	-	-	-	-	-	-	-
MTRINITY_DN16649_c3_g1_i2	5.55035	0.0377745	-	238	-	-	-	-	-	-	-	-	-	-	-
MTRINITY_DN721_c0_g1_i1	5.55018	0.0394481	-	430	-	-	-	-	-	-	-	-	-	-	-
MTRINITY_DN5886_c0_g1_i2	5.5475	0.00326071	-	381	-	-	-	-	-	-	-	-	-	-	-
MTRINITY_DN17949_c0_g1_i1	5.5469	0.0459916	-	606	-	-	-	-	-	-	-	-	-	-	-
MTRINITY_DN13537_c6_g1_i2	5.53403	0.00106233	-	1189	-	-	UniRef90_K0SL70	807	Uncharacterized protein (Fragment)	-	-	-	-	-	-
MTRINITY_DN10616_c1_g2_i6	5.5306	0.0186254	-	453	-	-	-	-	-	-	-	-	-	-	-
Pc20587_g2_i2	5.53027	0.0324464	-	1106	-	-	UniRef90_K0RFZ5	327	Uncharacterized protein	-	-	GO:0046872	metal ion binding	-	-
MTRINITY_DN4769_c0_g2_i1	5.52676	0.0454576	-	396	-	-	-	-	-	-	-	-	-	-	-
MTRINITY_DN10371_c0_g1_i1	5.51803	0.0426959	-	393	-	-	-	-	-	-	-	-	-	-	-
STRINITY_DN6540_c0_g2_i1	5.5132	0.000132576	-	1073	-	-	UniRef90_B8C509	402	Uncharacterized protein	-	-	-	-	-	-
STRINITY_DN13247_c7_g2_i1	5.51028	0.0477025	-	296	-	-	-	-	-	-	-	-	-	-	-
STRINITY_DN1440_c1_g1_i1	5.50991	0.0473143	-	222	-	-	-	-	-	-	-	-	-	-	-
MTRINITY_DN10860_c0_g2_i1	5.50657	0.0102331	Histone acetyltransferase HAC12	1044	2.3.1.48	Histone acetyltransferase.	UniRef90_K0SP97	237	Uncharacterized protein	GO:0006355	regulation of transcription, DNA-dependent	GO:0004402]---[GO:0003712]---[GO:0008270	histone acetyltransferase activity]---[transcription cofactor activity]---[zinc ion binding	GO:0005634	nucleus
MTRINITY_DN7659_c0_g1_i1	5.50265	0.000449742	-	778	-	-	UniRef90_K0T8J1	624	Uncharacterized protein	-	-	-	-	-	-
MTRINITY_DN13073_c0_g4_i2	5.48691	0.00915429	-	302	-	-	-	-	-	-	-	-	-	-	-
MTRINITY_DN15376_c0_g1_i3	5.48181	0.0159843	-	614	-	-	-	-	-	-	-	-	-	-	-
MTRINITY_DN13325_c0_g3_i1	5.47633	0.0345052	-	401	-	-	-	-	-	-	-	-	-	-	-
MTRINITY_DN17397_c0_g1_i1	5.47588	0.0220877	-	1126	-	-	UniRef90_K0TLJ6	1050	Ferric reductase	-	-	GO:0016491	oxidoreductase activity	GO:0016021	integral to membrane
STRINITY_DN10769_c0_g1_i1	5.47579	6.736e-06	-	1959	-	-	UniRef90_K0S5Z1	1194	Uncharacterized protein	-	-	-	-	-	-
MTRINITY_DN9463_c0_g3_i1	5.47564	0.000438731	-	284	-	-	UniRef90_K0S9L0	246	Uncharacterized protein (Fragment)	-	-	-	-	-	-
MTRINITY_DN2024_c0_g1_i1	5.46998	0.0453562	-	325	-	-	-	-	-	-	-	-	-	-	-
Pc16343_g1_i2	5.4675	0.00124173	-	704	-	-	-	-	-	-	-	-	-	-	-
MTRINITY_DN17108_c7_g6_i1	5.46508	0.000844629	-	249	-	-	-	-	-	-	-	-	-	-	-
MTRINITY_DN17182_c0_g1_i1	5.46071	0.000399877	-	2290	-	-	UniRef90_K0SCH4	2067	Uncharacterized protein	-	-	-	-	-	-
Pc32670_g1_i4	5.45857	0.00167083	-	5412	-	-	-	-	-	-	-	-	-	-	-
MTRINITY_DN8472_c1_g3_i1	5.44949	0.000448281	-	1010	-	-	UniRef90_A0A164YW27	192	Uncharacterized protein	-	-	-	-	-	-
MTRINITY_DN2343_c0_g2_i1	5.44854	0.0361222	-	213	-	-	UniRef90_B8C3B0	204	Uncharacterized protein (Fragment)	GO:0006596	polyamine biosynthetic process	GO:0010487	thermospermine synthase activity	-	-
MTRINITY_DN14053_c0_g1_i2	5.44741	0.00160806	-	2545	-	-	UniRef90_B8C319	459	Uncharacterized protein	-	-	GO:0008270	zinc ion binding	-	-
Pc32251_g2_i2	5.44187	0.000446219	-	1200	-	-	-	-	-	-	-	-	-	-	-
STRINITY_DN13192_c0_g1_i1	5.4339	0.000249575	-	2835	-	-	UniRef90_B8CFZ3	843	Uncharacterized protein	-	-	-	-	-	-
MTRINITY_DN13570_c0_g2_i2	5.41569	0.0309699	-	863	-	-	-	-	-	-	-	-	-	-	-
Pc24784_g1_i1	5.40688	0.0175687	-	1677	-	-	UniRef90_B8CED5	1443	Uncharacterized protein	-	-	-	-	-	-
Pc32026_g1_i2	5.39966	0.034001	-	691	-	-	-	-	-	-	-	-	-	-	-
MTRINITY_DN15415_c2_g29_i1	5.38821	0.0444655	-	473	-	-	-	-	-	-	-	-	-	-	-
Pc32560_g1_i6	5.38789	0.0135334	-	730	-	-	-	-	-	-	-	-	-	-	-
STRINITY_DN8451_c0_g1_i4	5.38682	0.000190144	-	1855	-	-	-	-	-	-	-	-	-	-	-
STRINITY_DN2210_c0_g1_i1	5.38585	0.00241612	-	533	-	-	-	-	-	-	-	-	-	-	-
MTRINITY_DN16120_c0_g2_i2	5.38513	0.0197054	-	502	-	-	-	-	-	-	-	-	-	-	-
STRINITY_DN15037_c0_g1_i1	5.37972	0.0147189	Growth arrest-specific protein 8	1467	-	-	UniRef90_B8BXA8	1095	Uncharacterized protein	GO:0048870]---[GO:0034613	cell motility]---[cellular protein localization	GO:0017137	Rab GTPase binding	GO:0005794]---[GO:0005874]---[GO:0031514	Golgi apparatus]---[microtubule]---[motile cilium
MTRINITY_DN13009_c0_g1_i1	5.3692	0.0147897	UPF0187 protein alr2987	2111	-	-	UniRef90_B8CGR9	1707	Uncharacterized protein	-	-	-	-	GO:0016021	integral to membrane
MTRINITY_DN16502_c0_g1_i1	5.36275	3.38903e-05	-	4446	-	-	UniRef90_K0SGZ7	3156	Uncharacterized protein	-	-	-	-	-	-
Pc27919_g1_i3	5.33915	1.67085e-05	-	1870	-	-	UniRef90_B8BX96	1161	Uncharacterized protein	-	-	-	-	-	-
MTRINITY_DN1942_c0_g1_i1	5.32433	0.0462271	-	605	-	-	UniRef90_B7G7L5	216	Predicted protein	-	-	-	-	GO:0016021	integral to membrane
MTRINITY_DN7399_c0_g1_i1	5.28518	0.0255805	-	689	-	-	UniRef90_K0T7G4	258	Uncharacterized protein	-	-	GO:0046872	metal ion binding	-	-
MTRINITY_DN21256_c0_g1_i1	5.28504	0.0413851	-	239	-	-	-	-	-	-	-	-	-	-	-
STRINITY_DN6972_c0_g1_i1	5.27975	0.000405088	-	1479	-	-	UniRef90_A0A0P1GHL8	384	Uncharacterized protein	-	-	-	-	-	-
Pc32555_g2_i3	5.27732	0.000142951	-	2181	-	-	UniRef90_K0RQK8	636	Uncharacterized protein	-	-	-	-	-	-
MTRINITY_DN13725_c3_g3_i1	5.27698	4.10136e-05	-	1802	-	-	UniRef90_K0TJH9	510	Uncharacterized protein	-	-	-	-	-	-
MTRINITY_DN7022_c0_g3_i1	5.27673	0.0108481	-	908	-	-	UniRef90_K0TDD2	414	Uncharacterized protein (Fragment)	-	-	-	-	GO:0016021	integral to membrane
MTRINITY_DN6227_c0_g1_i1	5.27673	0.0193437	-	630	-	-	-	-	-	-	-	-	-	-	-
MTRINITY_DN620_c0_g1_i1	5.27601	0.0251806	-	224	-	-	UniRef90_K0TK92	84	Uncharacterized protein	-	-	-	-	GO:0016021	integral to membrane
STRINITY_DN18183_c0_g1_i1	5.2733	4.99183e-05	-	1528	-	-	UniRef90_K0SQT1	87	Eukaryotic translation initiation factor 3 subunit C	GO:0001731]---[GO:0006446	formation of translation preinitiation complex]---[regulation of translational initiation	GO:0003743	translation initiation factor activity	GO:0016282]---[GO:0033290]---[GO:0005852	eukaryotic 43S preinitiation complex]---[eukaryotic 48S preinitiation complex]---[eukaryotic translation initiation factor 3 complex
STRINITY_DN1648_c0_g2_i1	5.25326	0.0345861	-	484	-	-	UniRef90_B7FR67	198	Predicted protein	-	-	-	-	-	-
MTRINITY_DN17127_c6_g5_i1	5.25053	0.0258881	-	771	-	-	-	-	-	-	-	-	-	-	-
STRINITY_DN10722_c0_g1_i2	5.23735	0.00548901	Radial spoke head 1 homolog	1423	-	-	UniRef90_A0CRP4	348	Uncharacterized protein	-	-	-	-	-	-
STRINITY_DN6909_c0_g1_i2	5.22218	0.00165234	-	664	-	-	-	-	-	-	-	-	-	-	-
MTRINITY_DN14999_c4_g4_i11	5.21568	0.000636884	Putative surface protein bspA-like	363	-	-	UniRef90_W2VAQ3	360	Leucine rich repeat protein	-	-	-	-	GO:0016021	integral to membrane
MTRINITY_DN6068_c0_g1_i1	5.20654	0.0317339	-	1199	-	-	UniRef90_K0TQH3	174	Uncharacterized protein (Fragment)	-	-	-	-	-	-
MTRINITY_DN17255_c6_g16_i1	5.20243	0.00154403	-	893	-	-	-	-	-	-	-	-	-	-	-
Pc26358_g1_i1	5.1718	0.000357345	-	673	-	-	-	-	-	-	-	-	-	-	-
MTRINITY_DN12076_c0_g1_i1	5.14718	0.000475881	B9 domain-containing protein 2	1171	-	-	UniRef90_B5YLQ9	321	Predicted protein (Fragment)	-	-	-	-	-	-
Pc27785_g2_i4	5.13719	0.00689124	-	587	-	-	UniRef90_B5YNK6	480	Predicted protein	-	-	-	-	-	-
MTRINITY_DN10903_c0_g3_i3	5.12905	0.0394481	-	637	-	-	-	-	-	-	-	-	-	-	-
MTRINITY_DN1739_c0_g1_i1	5.12586	0.00118447	-	202	-	-	-	-	-	-	-	-	-	-	-
Pc31377_g1_i4	5.12478	1.0881e-05	-	923	-	-	-	-	-	-	-	-	-	-	-
STRINITY_DN6928_c0_g1_i1	5.12185	0.000875738	-	3568	-	-	UniRef90_B8C263	3384	Uncharacterized protein	-	-	-	-	GO:0016021	integral to membrane
STRINITY_DN9190_c0_g1_i1	5.12041	0.00144701	-	436	-	-	-	-	-	-	-	-	-	-	-
Pc24642_g1_i3	5.11575	0.00252166	-	2386	-	-	UniRef90_B8BRS1	1332	Uncharacterized protein	-	-	-	-	-	-
MTRINITY_DN8609_c0_g1_i1	5.11304	0.0196428	-	1146	-	-	-	-	-	-	-	-	-	-	-
MTRINITY_DN15696_c0_g1_i1	5.11134	2.05218e-05	DNA repair and recombination protein RAD54	4534	-	-	UniRef90_B8CBU1	1707	Uncharacterized protein (Fragment)	-	-	GO:0005524	ATP binding	-	-
MTRINITY_DN7756_c0_g1_i1	5.10434	9.27363e-05	-	401	-	-	-	-	-	-	-	-	-	-	-
MTRINITY_DN10411_c1_g1_i1	5.09523	0.0341652	-	445	-	-	UniRef90_B8LE89	435	Predicted protein	-	-	GO:0050660]---[GO:0016614	flavin adenine dinucleotide binding]---[oxidoreductase activity, acting on CH-OH group of donors	-	-
MTRINITY_DN13969_c0_g1_i2	5.08439	0.000677973	Putative surface protein bspA-like	1101	-	-	UniRef90_K0R1Z2	528	Uncharacterized protein (Fragment)	-	-	-	-	-	-
STRINITY_DN17530_c0_g1_i1	5.0825	0.000687138	Putative surface protein bspA-like	376	-	-	UniRef90_K0RDC9	366	Uncharacterized protein	-	-	-	-	-	-
MTRINITY_DN14476_c0_g1_i1	5.08143	0.00185371	-	614	-	-	UniRef90_K0RR92	588	Uncharacterized protein	GO:0051260	protein homooligomerization	-	-	-	-
STRINITY_DN10713_c0_g1_i3	5.06031	0.000339735	-	734	-	-	-	-	-	-	-	-	-	-	-
Pc29722_g12_i1	5.05525	0.0241719	-	276	-	-	-	-	-	-	-	-	-	-	-
MTRINITY_DN12094_c1_g1_i2	5.05174	0.0340118	-	1622	-	-	UniRef90_K0RYU4	522	Uncharacterized protein	GO:0008295	spermidine biosynthetic process	GO:0004014	adenosylmethionine decarboxylase activity	GO:0016021	integral to membrane
Pc11668_g1_i1	5.0457	0.0372579	Retrovirus-related Pol polyprotein from transposon TNT 1-94	1297	2.7.7.49	RNA-directed DNA polymerase.	UniRef90_K0TJ16	540	Uncharacterized protein	-	-	-	-	-	-
MTRINITY_DN8786_c0_g1_i1	5.0448	0.00210386	-	333	-	-	-	-	-	-	-	-	-	-	-
Pc41384_g1_i1	5.04375	0.0042144	-	323	-	-	-	-	-	-	-	-	-	-	-
MTRINITY_DN6443_c1_g1_i1	5.04304	0.0320968	-	239	-	-	-	-	-	-	-	-	-	-	-
STRINITY_DN17376_c0_g1_i1	5.00322	0.0289518	-	370	-	-	-	-	-	-	-	-	-	-	-
STRINITY_DN14579_c0_g1_i1	4.98698	0.00306535	-	260	-	-	UniRef90_K0RSI7	255	Uncharacterized protein	-	-	-	-	-	-
STRINITY_DN11806_c1_g1_i1	4.98528	0.0124803	-	298	-	-	UniRef90_K0SIH0	294	Uncharacterized protein	-	-	-	-	-	-
MTRINITY_DN15732_c1_g2_i1	4.97865	0.00185133	-	326	-	-	-	-	-	-	-	-	-	-	-
MTRINITY_DN15924_c3_g1_i1	4.97763	0.000233428	Ornithine cyclodeaminase 1	4013	4.3.1.12	Ornithine cyclodeaminase.	UniRef90_Q9Y0F8	2262	Sexually induced protein 1	-	-	-	-	-	-
STRINITY_DN16185_c0_g1_i1	4.97155	0.000754111	-	341	-	-	UniRef90_K0RZ75	213	Uncharacterized protein	-	-	-	-	-	-
STRINITY_DN17112_c0_g1_i1	4.97116	0.00503302	-	729	-	-	-	-	-	-	-	-	-	-	-
STRINITY_DN6076_c0_g1_i1	4.9535	0.00160806	-	579	-	-	UniRef90_B5YNK6	579	Predicted protein	-	-	-	-	-	-
STRINITY_DN13316_c5_g1_i1	4.94862	0.000966117	-	205	-	-	-	-	-	-	-	-	-	-	-
Pc32014_g6_i2	4.94818	0.036491	-	487	-	-	-	-	-	-	-	-	-	-	-
MTRINITY_DN5035_c0_g2_i1	4.94313	0.00124242	-	327	-	-	UniRef90_K0SBY1	297	Uncharacterized protein	-	-	GO:0008270	zinc ion binding	-	-
STRINITY_DN9187_c0_g1_i1	4.94192	0.000184007	-	1278	-	-	UniRef90_B8LDL0	1113	Predicted protein	-	-	-	-	GO:0016021	integral to membrane
MTRINITY_DN16198_c0_g1_i1	4.9355	7.0666e-05	Molybdopterin synthase catalytic subunit	2844	2.8.1.12	Molybdopterin synthase.	UniRef90_B5YM33	1755	Predicted protein	-	-	-	-	-	-
MTRINITY_DN15797_c0_g1_i11	4.93323	0.0349507	-	2566	-	-	UniRef90_K0RK52	1221	Uncharacterized protein	-	-	-	-	GO:0016021	integral to membrane
Pc23916_g2_i1	4.93062	0.0069011	-	1491	-	-	-	-	-	-	-	-	-	-	-
MTRINITY_DN13107_c0_g1_i4	4.92891	0.0385148	-	662	-	-	UniRef90_B8C7H8	540	Uncharacterized protein	GO:0071586	CAAX-box protein processing	GO:0004197]---[GO:0004222	cysteine-type endopeptidase activity]---[metalloendopeptidase activity	GO:0030176	integral to endoplasmic reticulum membrane
MTRINITY_DN18775_c0_g1_i1	4.92524	0.00212999	-	844	-	-	-	-	-	-	-	-	-	-	-
Pc29056_g5_i2	4.91833	0.0322695	-	603	-	-	UniRef90_A0A0M0JKX0	363	Uncharacterized protein	-	-	GO:0003950	NAD+ ADP-ribosyltransferase activity	-	-
Pc16697_g1_i2	4.91504	0.041962	-	205	-	-	-	-	-	-	-	-	-	-	-
STRINITY_DN11806_c0_g1_i1	4.91291	4.17264e-05	-	1386	-	-	UniRef90_K0SIH0	945	Uncharacterized protein	-	-	-	-	-	-
STRINITY_DN17932_c0_g2_i1	4.91175	0.00969019	-	733	-	-	UniRef90_B8C4P4	135	Uncharacterized protein	-	-	-	-	-	-
Pc28182_g3_i1	4.91091	0.000385718	-	1441	-	-	-	-	-	-	-	-	-	-	-
MTRINITY_DN5673_c0_g2_i1	4.90733	0.0356174	-	241	-	-	UniRef90_K0RLG9	234	Uncharacterized protein	-	-	-	-	-	-
MTRINITY_DN888_c0_g1_i1	4.90348	0.0235256	-	425	-	-	-	-	-	-	-	-	-	-	-
STRINITY_DN1671_c0_g2_i1	4.89164	0.0443223	-	311	-	-	-	-	-	-	-	-	-	-	-
MTRINITY_DN2628_c0_g1_i1	4.88353	0.0010009	-	272	-	-	-	-	-	-	-	-	-	-	-
MTRINITY_DN13537_c1_g1_i1	4.87394	0.000184007	-	722	-	-	UniRef90_K0T377	300	Uncharacterized protein (Fragment)	-	-	-	-	-	-
MTRINITY_DN8777_c0_g2_i1	4.853	0.00100068	-	275	-	-	UniRef90_K0SYW5	216	Uncharacterized protein	-	-	-	-	-	-
STRINITY_DN5981_c0_g1_i2	4.84404	2.43777e-05	-	1592	-	-	UniRef90_K0RR92	1476	Uncharacterized protein	GO:0051260	protein homooligomerization	-	-	-	-
STRINITY_DN6440_c1_g2_i1	4.83401	0.000125572	-	230	-	-	-	-	-	-	-	-	-	-	-
MTRINITY_DN15972_c0_g1_i1	4.83301	0.0144254	-	1369	-	-	UniRef90_K0RHZ6	291	Uncharacterized protein	-	-	-	-	-	-
Pc31816_g1_i4	4.82537	0.0371638	-	1795	-	-	-	-	-	-	-	-	-	-	-
Pc28280_g1_i2	4.81809	0.000168069	-	914	-	-	UniRef90_B8C752	414	Uncharacterized protein	-	-	-	-	-	-
STRINITY_DN13544_c0_g1_i1	4.80594	0.00195594	-	331	-	-	-	-	-	-	-	-	-	-	-
MTRINITY_DN11859_c1_g3_i1	4.80586	0.000127819	-	2016	-	-	UniRef90_K0TPY0	1719	Uncharacterized protein	-	-	-	-	-	-
Pc31895_g1_i1	4.78998	0.0462482	-	469	-	-	-	-	-	-	-	-	-	-	-
Pc32408_g2_i1	4.78923	0.0468474	-	626	-	-	-	-	-	-	-	-	-	-	-
STRINITY_DN2585_c0_g1_i1	4.78832	0.0364707	-	472	-	-	-	-	-	-	-	-	-	-	-
STRINITY_DN13516_c0_g1_i1	4.7866	0.00132226	-	900	-	-	UniRef90_K0SZZ2	810	Uncharacterized protein (Fragment)	-	-	-	-	-	-
MTRINITY_DN6758_c0_g1_i1	4.7847	0.0470553	-	710	-	-	-	-	-	-	-	-	-	-	-
MTRINITY_DN19321_c0_g1_i1	4.78317	0.000808546	BTB/POZ domain-containing protein KCTD12	694	-	-	UniRef90_K0RR92	372	Uncharacterized protein	GO:0051260	protein homooligomerization	-	-	-	-
STRINITY_DN15546_c0_g1_i1	4.78194	0.0003995	-	264	-	-	UniRef90_A2EC63	249	Surface antigen Bsp putative	-	-	-	-	-	-
MTRINITY_DN5063_c0_g2_i1	4.77832	0.00592436	-	347	-	-	-	-	-	-	-	-	-	-	-
STRINITY_DN18792_c0_g1_i1	4.77569	0.00297107	-	581	-	-	-	-	-	-	-	-	-	-	-
Pc30151_g2_i1	4.7703	0.04191	Protein lin-54 homolog	2165	-	-	UniRef90_B7FRQ9	195	Predicted protein	-	-	-	-	-	-
STRINITY_DN2621_c0_g1_i1	4.76385	0.00263211	-	666	-	-	UniRef90_K0TK24	480	Uncharacterized protein (Fragment)	-	-	-	-	-	-
STRINITY_DN2479_c0_g1_i1	4.75922	0.00029281	-	445	-	-	-	-	-	-	-	-	-	-	-
MTRINITY_DN13969_c0_g1_i1	4.74118	0.00357382	-	1098	-	-	UniRef90_I0R9Y8	648	Leucine rich repeat protein	-	-	-	-	GO:0016021	integral to membrane
STRINITY_DN6294_c0_g1_i1	4.73923	0.000677973	-	227	-	-	UniRef90_K0R352	225	Uncharacterized protein	-	-	-	-	-	-
STRINITY_DN7544_c0_g1_i1	4.73421	0.00900645	-	1459	-	-	UniRef90_B8BXG3	792	Uncharacterized protein	-	-	-	-	-	-
STRINITY_DN10082_c0_g1_i1	4.73207	0.000249575	-	3351	-	-	UniRef90_K0T002	1608	Uncharacterized protein	-	-	-	-	-	-
STRINITY_DN8949_c0_g1_i1	4.7317	0.0185002	-	1600	-	-	UniRef90_B8BXV4	303	Uncharacterized protein (Fragment)	-	-	-	-	-	-
MTRINITY_DN4182_c0_g2_i1	4.72652	0.000955562	-	309	-	-	-	-	-	-	-	-	-	-	-
STRINITY_DN5363_c0_g1_i1	4.72336	0.000144345	-	943	-	-	-	-	-	-	-	-	-	-	-
MTRINITY_DN18981_c0_g1_i1	4.72094	4.08709e-05	-	258	-	-	-	-	-	-	-	-	-	-	-
STRINITY_DN11763_c0_g1_i1	4.72052	4.00248e-05	Spastin	1904	3.6.4.3	Microtubule-severing ATPase.	UniRef90_B7FQ73	1122	Predicted protein	-	-	GO:0005524	ATP binding	-	-
MTRINITY_DN9946_c0_g1_i1	4.71468	0.0496239	Nephrocystin-3	2644	-	-	UniRef90_B7G1P6	1881	TPR repeat-contain kinesin light chain	-	-	-	-	-	-
MTRINITY_DN15360_c7_g1_i1	4.70865	0.000104909	-	1036	-	-	UniRef90_K0R3W2	843	Uncharacterized protein	-	-	-	-	-	-
Pc30991_g2_i1	4.70316	1.24439e-05	-	2052	-	-	UniRef90_K0RZU2	297	Uncharacterized protein (Fragment)	-	-	-	-	-	-
STRINITY_DN7773_c0_g1_i1	4.699	3.49027e-05	-	837	-	-	UniRef90_K0SEZ6	372	Uncharacterized protein	-	-	-	-	GO:0016021	integral to membrane
MTRINITY_DN7669_c0_g2_i1	4.697	0.000164485	-	247	-	-	-	-	-	-	-	-	-	-	-
MTRINITY_DN14153_c0_g1_i2	4.68798	0.000174334	DNA damage-inducible protein 1	2095	-	-	UniRef90_M5EBI6	309	Uncharacterized protein	GO:0015031	protein transport	GO:0004190	aspartic-type endopeptidase activity	GO:0005737	cytoplasm
MTRINITY_DN15833_c0_g2_i4	4.6872	0.00130945	-	1143	-	-	-	-	-	-	-	-	-	-	-
MTRINITY_DN6537_c0_g1_i2	4.68387	0.000167154	-	1173	-	-	-	-	-	-	-	-	-	-	-
MTRINITY_DN1673_c0_g2_i1	4.68107	0.0484947	-	294	-	-	-	-	-	-	-	-	-	-	-
MTRINITY_DN15098_c1_g1_i4	4.68005	0.00147815	-	3009	-	-	-	-	-	-	-	-	-	-	-
Pc25376_g1_i1	4.6764	0.000191782	-	995	-	-	UniRef90_K0TIC7	624	Uncharacterized protein	-	-	-	-	-	-
STRINITY_DN16340_c0_g2_i1	4.67578	0.00353601	-	707	-	-	-	-	-	-	-	-	-	-	-
MTRINITY_DN15268_c0_g1_i1	4.67119	0.010504	-	2639	-	-	UniRef90_K0S2S6	2268	Uncharacterized protein	-	-	-	-	-	-
STRINITY_DN15484_c0_g1_i1	4.67016	0.0474353	-	252	-	-	-	-	-	-	-	-	-	-	-
MTRINITY_DN12351_c0_g1_i1	4.6595	0.00497772	-	939	-	-	-	-	-	-	-	-	-	-	-
STRINITY_DN3570_c0_g1_i1	4.65302	0.0112046	-	534	-	-	-	-	-	-	-	-	-	-	-
STRINITY_DN21769_c0_g1_i1	4.65231	0.000213375	-	261	-	-	UniRef90_K0R394	261	Uncharacterized protein	-	-	-	-	-	-
Pc32849_g1_i4	4.63941	0.010568	-	458	-	-	-	-	-	-	-	-	-	-	-
STRINITY_DN8245_c1_g1_i1	4.62054	0.0115548	-	213	-	-	-	-	-	-	-	-	-	-	-
MTRINITY_DN5107_c0_g1_i2	4.62011	0.000556508	-	391	-	-	-	-	-	-	-	-	-	-	-
STRINITY_DN12304_c4_g2_i13	4.61446	0.000128619	-	271	-	-	-	-	-	-	-	-	-	-	-
Pc32563_g1_i2	4.61309	0.0014203	-	1569	-	-	UniRef90_K0SCH4	1281	Uncharacterized protein	-	-	-	-	-	-
STRINITY_DN3079_c0_g1_i1	4.60982	0.00244323	-	554	-	-	UniRef90_B7GCP6	399	Predicted protein	-	-	-	-	-	-
MTRINITY_DN17233_c8_g5_i3	4.60784	1.40564e-05	-	1308	-	-	UniRef90_W4GZW7	237	Uncharacterized protein	-	-	GO:0005524]---[GO:0004672	ATP binding]---[protein kinase activity	-	-
Pc22531_g4_i1	4.60767	0.0476344	-	627	-	-	UniRef90_B8LE89	606	Predicted protein	-	-	GO:0050660]---[GO:0016614	flavin adenine dinucleotide binding]---[oxidoreductase activity, acting on CH-OH group of donors	-	-
MTRINITY_DN14419_c3_g3_i16	4.60067	0.00159162	Putative surface protein bspA-like	722	-	-	UniRef90_A0A0M0KAP6	480	Surface antigen-like protein	-	-	-	-	-	-
STRINITY_DN11530_c0_g2_i2	4.59731	8.17618e-05	-	1985	-	-	UniRef90_K0SIH0	1329	Uncharacterized protein	-	-	-	-	-	-
STRINITY_DN10793_c1_g1_i4	4.59015	0.000717319	-	771	-	-	-	-	-	-	-	-	-	-	-
STRINITY_DN1403_c0_g2_i1	4.58433	1.40564e-05	-	734	-	-	UniRef90_A0A090M5I6	393	Unnamed product	-	-	-	-	-	-
STRINITY_DN12245_c10_g1_i1	4.57874	0.014421	-	221	-	-	-	-	-	-	-	-	-	-	-
MTRINITY_DN16950_c2_g4_i8	4.57376	0.0064736	-	602	-	-	UniRef90_K0RR00	456	Uncharacterized protein	-	-	GO:0046872	metal ion binding	-	-
STRINITY_DN8451_c0_g1_i2	4.55136	0.0001611	-	1950	-	-	-	-	-	-	-	-	-	-	-
Pc37836_g1_i1	4.55066	0.0309489	-	342	-	-	-	-	-	-	-	-	-	-	-
STRINITY_DN2076_c0_g1_i1	4.54357	0.000438731	-	807	-	-	UniRef90_B8CGA1	360	Uncharacterized protein	GO:0006030	chitin metabolic process	GO:0008061	chitin binding	GO:0005576	extracellular region
MTRINITY_DN13092_c0_g1_i1	4.53975	0.000899396	-	1391	-	-	UniRef90_K0RR00	252	Uncharacterized protein	-	-	GO:0046872	metal ion binding	-	-
STRINITY_DN12853_c1_g1_i3	4.53192	0.0177607	-	761	-	-	UniRef90_B7G7R2	234	Predicted protein (Fragment)	-	-	-	-	-	-
Pc32072_g1_i7	4.52987	0.00754591	-	1584	-	-	UniRef90_K0QYC1	549	Uncharacterized protein	-	-	-	-	-	-
MTRINITY_DN17058_c1_g1_i15	4.52265	0.0026175	-	1066	-	-	UniRef90_B8C3M0	240	Uncharacterized protein	-	-	-	-	-	-
MTRINITY_DN10528_c0_g1_i4	4.52263	0.00294542	-	897	-	-	-	-	-	-	-	-	-	-	-
Pc29879_g3_i1	4.51144	0.00906909	-	910	-	-	-	-	-	-	-	-	-	-	-
MTRINITY_DN17307_c1_g2_i1	4.51101	0.0143451	-	330	-	-	-	-	-	-	-	-	-	-	-
MTRINITY_DN5559_c0_g1_i1	4.50868	0.000438731	-	267	-	-	-	-	-	-	-	-	-	-	-
Pc29422_g1_i4	4.50484	0.00131426	-	1221	-	-	UniRef90_K0TJH9	510	Uncharacterized protein	-	-	-	-	-	-
Pc19236_g1_i3	4.49329	0.00119291	Anaphase-promoting complex subunit cdc20	2104	-	-	UniRef90_B8BS23	1191	Uncharacterized protein	-	-	GO:0097027	ubiquitin-protein ligase activator activity	-	-
MTRINITY_DN20575_c0_g1_i1	4.49288	0.0018709	-	343	-	-	UniRef90_B8BWU7	309	Uncharacterized protein	-	-	-	-	-	-
STRINITY_DN22128_c0_g1_i1	4.49282	0.0082475	-	245	-	-	UniRef90_K0RXS0	240	Uncharacterized protein	-	-	-	-	-	-
STRINITY_DN2324_c0_g1_i1	4.4874	0.00222887	-	1509	-	-	-	-	-	-	-	-	-	-	-
MTRINITY_DN15074_c2_g9_i1	4.48655	0.00915429	Diatom spindle kinesin-1	3026	-	-	UniRef90_K0SQ36	2166	Kinesin-like protein	GO:0007018	microtubule-based movement	GO:0005524]---[GO:0003777	ATP binding]---[microtubule motor activity	GO:0005874	microtubule
MTRINITY_DN16296_c5_g18_i1	4.48516	0.00160319	Putative surface protein bspA-like	354	-	-	UniRef90_UPI000678D8AF	318	hypothetical protein	-	-	-	-	-	-
MTRINITY_DN14879_c0_g1_i1	4.48022	0.00589944	-	3422	-	-	UniRef90_K0SAW4	2484	Uncharacterized protein	-	-	-	-	GO:0016021	integral to membrane
STRINITY_DN7837_c0_g1_i1	4.4799	4.77486e-05	-	874	-	-	UniRef90_K0TG12	171	Uncharacterized protein	-	-	-	-	-	-
STRINITY_DN21073_c0_g1_i1	4.47898	0.0425676	Exonuclease 1	918	-	-	UniRef90_B8LCM7	849	Exonuclease 1 (Fragment)	GO:0006281	DNA repair	GO:0035312]---[GO:0003677	5'-3' exodeoxyribonuclease activity]---[DNA binding	-	-
MTRINITY_DN6638_c0_g1_i1	4.47846	0.0035388	-	986	-	-	UniRef90_B8BVP7	579	Uncharacterized protein	-	-	-	-	-	-
MTRINITY_DN6731_c0_g1_i1	4.47524	0.00330698	Glutathionyl-hydroquinone reductase YqjG	1207	-	-	UniRef90_B8C933	912	Glutathione s-transferase	-	-	GO:0016740	transferase activity	-	-
STRINITY_DN20407_c0_g1_i1	4.4661	0.0263112	-	441	-	-	-	-	-	-	-	-	-	-	-
STRINITY_DN12809_c0_g1_i2	4.4649	0.000118694	-	2163	-	-	UniRef90_B8BTB3	243	Uncharacterized protein (Fragment)	-	-	-	-	-	-
MTRINITY_DN6256_c0_g1_i1	4.45677	0.0209713	-	229	-	-	-	-	-	-	-	-	-	-	-
MTRINITY_DN4175_c0_g1_i1	4.45615	0.00252166	-	234	-	-	-	-	-	-	-	-	-	-	-
MTRINITY_DN14053_c0_g1_i3	4.45173	0.00438241	-	2628	-	-	UniRef90_B8C319	459	Uncharacterized protein	-	-	GO:0008270	zinc ion binding	-	-
Pc32383_g3_i2	4.44835	0.0158308	-	454	-	-	UniRef90_K0QZF2	339	Uncharacterized protein	-	-	-	-	-	-
MTRINITY_DN16994_c2_g2_i6	4.44536	0.000260248	-	2501	-	-	UniRef90_K0R5E6	1467	Uncharacterized protein	-	-	-	-	-	-
MTRINITY_DN17307_c2_g1_i4	4.44256	0.000129984	mRNA decay factor CTH2	2923	-	-	UniRef90_K0T106	1830	Uncharacterized protein	-	-	GO:0046872	metal ion binding	-	-
Pc31484_g4_i1	4.4376	0.0140629	-	1201	-	-	-	-	-	-	-	-	-	-	-
Pc32435_g1_i6	4.4372	0.0182861	DNA mismatch repair protein MSH4	1343	-	-	UniRef90_B8BUC4	1200	DNA mismatch repair mutS protein (Fragment)	GO:0000710]---[GO:0007131	meiotic mismatch repair]---[reciprocal meiotic recombination	GO:0005524]---[GO:0003684	ATP binding]---[damaged DNA binding	GO:0032300]---[GO:0000228	mismatch repair complex]---[nuclear chromosome
Pc30425_g1_i6	4.43169	0.000605861	-	1818	-	-	UniRef90_K0R7K7	981	Uncharacterized protein	-	-	-	-	-	-
Pc32313_g4_i7	4.43062	0.0220886	-	871	-	-	UniRef90_K0RC98	558	Uncharacterized protein	-	-	GO:0008270	zinc ion binding	-	-
MTRINITY_DN6376_c0_g1_i1	4.42391	0.0462811	-	484	-	-	-	-	-	-	-	-	-	-	-
MTRINITY_DN13190_c0_g1_i1	4.42363	0.000940702	-	1148	-	-	UniRef90_K0SKG2	402	Uncharacterized protein (Fragment)	-	-	-	-	-	-
MTRINITY_DN8834_c0_g1_i1	4.42191	0.00107762	-	1077	-	-	-	-	-	-	-	-	-	-	-
MTRINITY_DN16573_c0_g1_i3	4.41707	0.00465229	-	3799	-	-	-	-	-	-	-	-	-	-	-
MTRINITY_DN18328_c0_g1_i1	4.41623	0.0354727	-	900	-	-	-	-	-	-	-	-	-	-	-
MTRINITY_DN5390_c0_g1_i1	4.41573	0.000829487	-	1111	-	-	-	-	-	-	-	-	-	-	-
STRINITY_DN11572_c2_g2_i1	4.41087	8.42644e-06	-	2138	-	-	UniRef90_B8CA15	885	Uncharacterized protein	-	-	-	-	-	-
MTRINITY_DN15470_c4_g2_i2	4.40905	0.00454948	-	2056	-	-	UniRef90_K0R7K7	879	Uncharacterized protein	-	-	-	-	-	-
MTRINITY_DN13269_c0_g1_i2	4.40788	0.00181475	-	1641	-	-	UniRef90_B8LE63	447	Predicted protein	-	-	GO:0003723	RNA binding	-	-
STRINITY_DN21939_c0_g1_i1	4.40769	0.0204271	-	264	-	-	-	-	-	-	-	-	-	-	-
STRINITY_DN16302_c0_g1_i1	4.39452	0.000283008	-	390	-	-	-	-	-	-	-	-	-	-	-
Pc32863_g3_i1	4.39393	0.00471714	Dynein heavy chain 8 axonemal	5277	-	-	UniRef90_B8BVX1	5259	Uncharacterized protein	GO:0001539]---[GO:0007018	ciliary or flagellar motility]---[microtubule-based movement	GO:0005524]---[GO:0016887]---[GO:0003777	ATP binding]---[ATPase activity]---[microtubule motor activity	GO:0005858]---[GO:0005737]---[GO:0030286]---[GO:0005874	axonemal dynein complex]---[cytoplasm]---[dynein complex]---[microtubule
MTRINITY_DN6038_c0_g2_i1	4.39113	0.00029338	-	265	-	-	-	-	-	-	-	-	-	-	-
Pc31377_g1_i2	4.39062	0.00029281	-	646	-	-	-	-	-	-	-	-	-	-	-
MTRINITY_DN21089_c0_g1_i1	4.38862	0.0100113	-	282	-	-	UniRef90_K0S5G6	279	Uncharacterized protein (Fragment)	-	-	-	-	-	-
MTRINITY_DN5039_c0_g1_i1	4.38715	0.00854878	Putative surface protein bspA-like	340	-	-	UniRef90_A0A0M0K596	192	Surface antigen-like protein (Fragment)	-	-	-	-	-	-
MTRINITY_DN1649_c0_g1_i1	4.38473	9.35988e-05	EH domain-containing protein 1	2172	-	-	UniRef90_K0RGP6	1824	Uncharacterized protein	-	-	GO:0005525	GTP binding	GO:0016021	integral to membrane
STRINITY_DN12304_c3_g3_i1	4.38018	0.000209685	-	687	-	-	UniRef90_K0R9G1	555	Uncharacterized protein	-	-	-	-	-	-
Pc29632_g1_i5	4.37785	0.00489352	-	996	-	-	UniRef90_K0RR00	546	Uncharacterized protein	-	-	GO:0046872	metal ion binding	-	-
STRINITY_DN6224_c1_g1_i1	4.37743	0.00836439	-	907	-	-	UniRef90_B8BXY0	795	Uncharacterized protein	-	-	-	-	-	-
Pc4448_g1_i1	4.37408	0.00733632	-	242	-	-	UniRef90_R6GYF9	204	Ig-like domain-containing surface protein	-	-	-	-	-	-
Pc29861_g1_i3	4.37068	0.0011264	Protein NLRC3	2378	-	-	UniRef90_UPI0005A9EC0E	1311	hypothetical protein	-	-	-	-	-	-
Pc30598_g1_i1	4.35285	1.40564e-05	ABC transporter G family member 31	8361	-	-	UniRef90_B8CDY3	3660	ABC transporter protein (Fragment)	-	-	GO:0005524]---[GO:0042626	ATP binding]---[ATPase activity, coupled to transmembrane movement of substances	GO:0016021]---[GO:0005886	integral to membrane]---[plasma membrane
MTRINITY_DN953_c0_g1_i1	4.34941	0.023988	-	1943	-	-	-	-	-	-	-	-	-	-	-
MTRINITY_DN15500_c3_g4_i5	4.34112	0.00975514	Ribonuclease inhibitor	1728	-	-	UniRef90_K0RQK8	1482	Uncharacterized protein	-	-	-	-	-	-
MTRINITY_DN6878_c0_g1_i1	4.33863	1.23398e-05	-	821	-	-	-	-	-	-	-	-	-	-	-
STRINITY_DN17128_c0_g1_i1	4.32845	0.00861823	-	326	-	-	-	-	-	-	-	-	-	-	-
MTRINITY_DN10865_c0_g2_i1	4.32661	0.00260587	-	240	-	-	UniRef90_A0A0J1FKL2	189	Translation initiation factor IF-2	-	-	GO:0005525]---[GO:0003924]---[GO:0003743	GTP binding]---[GTPase activity]---[translation initiation factor activity	GO:0005737	cytoplasm
MTRINITY_DN7020_c0_g1_i1	4.32575	0.000449742	MAPK/MAK/MRK overlapping kinase	1302	2.7.11.22	Cyclin-dependent kinase.	UniRef90_B5YMF7	885	Protein kinase (Fragment)	-	-	GO:0005524]---[GO:0004672	ATP binding]---[protein kinase activity	-	-
MTRINITY_DN8909_c0_g8_i3	4.31872	0.0177607	-	298	-	-	-	-	-	-	-	-	-	-	-
STRINITY_DN527_c0_g1_i1	4.30924	0.0372891	-	435	-	-	-	-	-	-	-	-	-	-	-
MTRINITY_DN16296_c5_g26_i3	4.30673	4.29462e-05	Putative surface protein bspA-like	805	-	-	UniRef90_K0SYW5	504	Uncharacterized protein	-	-	-	-	-	-
MTRINITY_DN13979_c12_g3_i4	4.3057	0.0055719	-	418	-	-	UniRef90_K0R9G1	414	Uncharacterized protein	-	-	-	-	-	-
Pc5146_g1_i1	4.30181	0.00813254	-	269	-	-	-	-	-	-	-	-	-	-	-
Pc21392_g1_i1	4.29985	0.039192	Nucleoside diphosphate kinase 7	1891	2.7.4.6	Nucleoside-diphosphate kinase.	UniRef90_K0RU38	1356	Uncharacterized protein	-	-	GO:0005509	calcium ion binding	-	-
STRINITY_DN19183_c0_g1_i1	4.29477	0.000275265	-	400	-	-	-	-	-	-	-	-	-	-	-
MTRINITY_DN16960_c8_g1_i1	4.28994	0.00898112	Putative surface protein bspA-like	227	-	-	UniRef90_R6R2I1	225	Fibronectin type III domain protein	-	-	-	-	GO:0016021	integral to membrane
MTRINITY_DN17016_c0_g36_i1	4.28806	0.00331076	-	315	-	-	-	-	-	-	-	-	-	-	-
STRINITY_DN20852_c0_g1_i1	4.28546	0.00116181	Radial spoke head 10 homolog B	1105	-	-	UniRef90_R7LBY1	789	Phosphatidylinositol-4-phosphate 5-kinase	-	-	GO:0016301	kinase activity	-	-
Pc30991_g2_i2	4.28029	0.00125658	-	1570	-	-	-	-	-	-	-	-	-	-	-
MTRINITY_DN12289_c1_g1_i1	4.27892	0.000582688	-	1540	-	-	UniRef90_A0A0L0DMG4	138	Uncharacterized protein	-	-	GO:0046872	metal ion binding	-	-
MTRINITY_DN15102_c0_g1_i2	4.27607	5.81069e-06	Serine-aspartate repeat-containing protein D	6514	-	-	UniRef90_B8LBV6	4041	Predicted protein	-	-	-	-	-	-
MTRINITY_DN11932_c0_g1_i1	4.27073	0.035365	-	239	-	-	-	-	-	-	-	-	-	-	-
MTRINITY_DN16402_c1_g1_i4	4.26878	0.000281701	Protein NLRC3	4975	-	-	UniRef90_K0RAT6	1194	Uncharacterized protein	-	-	-	-	-	-
STRINITY_DN11280_c1_g1_i1	4.26441	0.00102407	-	259	-	-	UniRef90_K0SYV4	255	Uncharacterized protein (Fragment)	-	-	-	-	-	-
STRINITY_DN2864_c0_g1_i1	4.26229	9.27896e-05	-	318	-	-	-	-	-	-	-	-	-	-	-
Pc28638_g6_i2	4.2588	0.0137008	-	391	-	-	UniRef90_K0RCT1	228	Uncharacterized protein	-	-	-	-	-	-
STRINITY_DN14056_c0_g1_i1	4.25845	0.0087793	-	720	-	-	UniRef90_K0T6J6	705	Uncharacterized protein (Fragment)	-	-	-	-	-	-
Pc26813_g5_i1	4.25034	0.0120308	-	442	-	-	UniRef90_K0T6I7	426	Uncharacterized protein	-	-	-	-	-	-
MTRINITY_DN18418_c0_g2_i1	4.22843	0.0376818	-	960	-	-	-	-	-	-	-	-	-	-	-
MTRINITY_DN85_c0_g1_i1	4.22563	3.53637e-05	-	368	-	-	-	-	-	-	-	-	-	-	-
MTRINITY_DN12622_c0_g1_i1	4.22448	0.000120535	-	1973	-	-	UniRef90_K0SBD4	1398	Uncharacterized protein	-	-	-	-	-	-
MTRINITY_DN9315_c0_g1_i2	4.22074	0.0100221	-	1481	-	-	UniRef90_K0SL32	333	Uncharacterized protein	-	-	-	-	-	-
STRINITY_DN8649_c0_g1_i1	4.22032	0.000917642	E3 ubiquitin-protein ligase Topors	1007	-	-	UniRef90_B8CB72	360	Uncharacterized protein	-	-	GO:0008270	zinc ion binding	-	-
STRINITY_DN9121_c0_g1_i2	4.21368	0.000499958	-	1485	-	-	UniRef90_B8C4P7	438	Uncharacterized protein	-	-	-	-	-	-
STRINITY_DN2704_c0_g1_i1	4.21021	0.0370549	-	311	-	-	-	-	-	-	-	-	-	-	-
MTRINITY_DN15057_c6_g13_i1	4.2087	0.00786499	-	861	-	-	UniRef90_K0QYC1	849	Uncharacterized protein	-	-	-	-	-	-
Pc29903_g4_i1	4.20753	0.0237463	-	429	-	-	-	-	-	-	-	-	-	-	-
STRINITY_DN9204_c1_g1_i5	4.20406	0.0106233	-	348	-	-	-	-	-	-	-	-	-	-	-
STRINITY_DN12073_c0_g1_i5	4.20365	0.000350723	-	1408	-	-	UniRef90_K0T4Z9	933	Uncharacterized protein	-	-	-	-	-	-
Pc18938_g1_i1	4.19537	0.0128551	-	556	-	-	-	-	-	-	-	-	-	-	-
MTRINITY_DN13713_c0_g1_i3	4.1944	0.0352495	-	2876	-	-	UniRef90_A0A097KHV5	549	DEAD/DEAH box helicase	-	-	GO:0005524]---[GO:0003677]---[GO:0004386]---[GO:0004518	ATP binding]---[DNA binding]---[helicase activity]---[nuclease activity	-	-
MTRINITY_DN789_c0_g2_i1	4.1904	0.000517284	-	640	-	-	-	-	-	-	-	-	-	-	-
Pc29458_g2_i2	4.18906	0.0158368	RING finger protein 11	1184	-	-	UniRef90_B8CG52	246	Uncharacterized protein	GO:0043161	proteasomal ubiquitin-dependent protein catabolic process	GO:0008270	zinc ion binding	GO:0016021	integral to membrane
MTRINITY_DN6121_c0_g1_i1	4.18888	0.00592436	-	313	-	-	-	-	-	-	-	-	-	-	-
MTRINITY_DN14999_c4_g6_i1	4.18604	0.00870496	Putative surface protein bspA-like	364	-	-	UniRef90_UPI00046A392A	357	hypothetical protein	-	-	-	-	-	-
STRINITY_DN19743_c0_g1_i1	4.18276	0.0152594	-	236	-	-	-	-	-	-	-	-	-	-	-
STRINITY_DN9204_c1_g1_i4	4.18205	0.00630317	-	315	-	-	UniRef90_K0R9G1	198	Uncharacterized protein	-	-	-	-	-	-
STRINITY_DN11348_c0_g1_i2	4.17458	9.27896e-05	-	1594	-	-	UniRef90_B5YNK6	1308	Predicted protein	-	-	-	-	-	-
MTRINITY_DN16296_c5_g26_i5	4.1717	0.00567016	Putative surface protein bspA-like	721	-	-	UniRef90_K0SFX5	546	Uncharacterized protein	-	-	-	-	-	-
MTRINITY_DN11226_c0_g1_i1	4.16827	0.00223755	-	1220	-	-	UniRef90_B8CE30	681	Uncharacterized protein	-	-	-	-	-	-
MTRINITY_DN11487_c0_g1_i1	4.16816	0.000722713	Ubiquitin carboxyl-terminal hydrolase 19	1191	3.4.19.12	Ubiquitinyl hydrolase 1.	UniRef90_K0STH5	987	Uncharacterized protein	-	-	GO:0046872	metal ion binding	-	-
MTRINITY_DN6293_c0_g1_i1	4.16514	0.000226628	-	2633	-	-	UniRef90_B8BZR0	468	Uncharacterized protein	-	-	-	-	-	-
Pc29502_g2_i2	4.16122	0.00401666	-	1395	-	-	UniRef90_B8CE30	972	Uncharacterized protein	-	-	-	-	-	-
STRINITY_DN21515_c0_g1_i1	4.16071	0.048705	-	224	-	-	-	-	-	-	-	-	-	-	-
MTRINITY_DN7709_c0_g1_i1	4.15687	0.0203282	-	202	-	-	UniRef90_UPI0004954B8D	171	peptidase S8	-	-	-	-	-	-
STRINITY_DN20072_c0_g1_i1	4.15672	0.023396	-	268	-	-	-	-	-	-	-	-	-	-	-
STRINITY_DN10634_c0_g1_i1	4.15575	0.0243153	-	794	-	-	-	-	-	-	-	-	-	-	-
MTRINITY_DN1032_c0_g1_i1	4.15408	0.0131311	-	277	-	-	-	-	-	-	-	-	-	-	-
MTRINITY_DN13325_c0_g4_i1	4.15009	0.0269302	-	655	-	-	-	-	-	-	-	-	-	-	-
MTRINITY_DN3127_c0_g2_i1	4.14881	0.00452819	Histone H2B	283	-	-	UniRef90_K0TPB8	114	Histone H2B	-	-	GO:0003677	DNA binding	GO:0000786]---[GO:0005634	nucleosome]---[nucleus
MTRINITY_DN16994_c2_g2_i10	4.14851	0.000145543	-	2755	-	-	UniRef90_K0R5E6	1446	Uncharacterized protein	-	-	-	-	-	-
STRINITY_DN18121_c0_g1_i1	4.145	0.00751385	-	587	-	-	UniRef90_B8BWU7	198	Uncharacterized protein	-	-	-	-	-	-
Pc30175_g4_i9	4.14345	0.00854878	-	616	-	-	UniRef90_K0RDF2	597	Uncharacterized protein	-	-	-	-	-	-
MTRINITY_DN14876_c2_g1_i1	4.13937	0.000130528	-	1249	-	-	UniRef90_A0A024FXY8	447	Uncharacterized protein	-	-	-	-	-	-
MTRINITY_DN17549_c1_g1_i1	4.13834	0.000184007	-	1680	-	-	UniRef90_B8C2B8	951	Uncharacterized protein	-	-	-	-	-	-
MTRINITY_DN14075_c1_g1_i2	4.13062	0.00185755	-	1424	-	-	UniRef90_B8BQE0	948	Uncharacterized protein	-	-	-	-	-	-
STRINITY_DN20344_c0_g1_i1	4.12463	0.0179979	-	330	-	-	-	-	-	-	-	-	-	-	-
STRINITY_DN14914_c0_g1_i1	4.11964	0.0259574	-	809	-	-	-	-	-	-	-	-	-	-	-
STRINITY_DN12983_c5_g2_i1	4.1123	0.000206309	-	717	-	-	UniRef90_K0TB41	417	Uncharacterized protein	-	-	-	-	-	-
MTRINITY_DN14141_c0_g1_i2	4.11035	0.00550464	-	606	-	-	-	-	-	-	-	-	-	-	-
MTRINITY_DN14568_c0_g1_i1	4.1054	0.000142169	Kinesin-like protein KIF23	3265	-	-	UniRef90_K0RKT9	2859	Kinesin-like protein	GO:0007018	microtubule-based movement	GO:0005524]---[GO:0003777	ATP binding]---[microtubule motor activity	GO:0005874	microtubule
STRINITY_DN8677_c0_g1_i2	4.09821	6.736e-06	DNA repair protein RAD51 homolog 1	1326	-	-	UniRef90_B7G0B3	954	Rad51 DNA recombination/repair protein	GO:0000724	double-strand break repair via homologous recombination	GO:0005524]---[GO:0008094]---[GO:0003690]---[GO:0000150]---[GO:0003697	ATP binding]---[DNA-dependent ATPase activity]---[double-stranded DNA binding]---[recombinase activity]---[single-stranded DNA binding	-	-
Pc15065_g1_i1	4.09694	0.00260513	-	1140	-	-	UniRef90_B8C1D5	774	Uncharacterized protein	-	-	-	-	GO:0016021	integral to membrane
MTRINITY_DN15498_c3_g7_i1	4.09326	0.0146048	-	1023	-	-	UniRef90_B8C4P7	432	Uncharacterized protein	-	-	-	-	-	-
Pc29799_g3_i1	4.0875	0.00686675	-	206	-	-	UniRef90_A0A0X8V0K7	195	Adhesin-like protein	-	-	-	-	-	-
MTRINITY_DN18509_c0_g1_i1	4.08307	0.00747886	-	1497	-	-	-	-	-	-	-	-	-	-	-
STRINITY_DN20268_c0_g1_i1	4.08078	0.008413	-	294	-	-	-	-	-	-	-	-	-	-	-
MTRINITY_DN15530_c7_g5_i1	4.08053	0.0192411	Ankyrin-1	3500	-	-	UniRef90_A0A0M0JK52	1416	Ankyrin repeat protein (Fragment)	-	-	-	-	-	-
STRINITY_DN9144_c0_g1_i1	4.07673	0.00879531	-	571	-	-	-	-	-	-	-	-	-	-	-
STRINITY_DN78_c0_g1_i1	4.07212	0.0197075	-	724	-	-	-	-	-	-	-	-	-	-	-
Pc32649_g1_i1	4.07144	0.0041688	-	1759	-	-	UniRef90_B5YNH2	198	Predicted protein	-	-	-	-	-	-
STRINITY_DN6066_c0_g1_i2	4.07054	0.00192539	-	369	-	-	UniRef90_UPI0007B7B80B	360	UPI0007B7B80B related cluster	-	-	-	-	-	-
Pc31749_g1_i1	4.05693	7.52294e-05	-	2401	-	-	UniRef90_B8C0C7	1209	Uncharacterized protein	-	-	-	-	-	-
MTRINITY_DN2541_c0_g1_i1	4.05573	0.00610209	-	245	-	-	-	-	-	-	-	-	-	-	-
MTRINITY_DN13651_c0_g1_i1	4.05226	2.05218e-05	-	1887	-	-	-	-	-	-	-	-	-	-	-
Pc30101_g2_i7	4.05217	0.00196791	-	352	-	-	-	-	-	-	-	-	-	-	-
MTRINITY_DN14179_c0_g1_i1	4.04571	0.000781226	-	502	-	-	UniRef90_K0R857	489	Uncharacterized protein (Fragment)	-	-	-	-	-	-
MTRINITY_DN17307_c1_g2_i3	4.04521	0.000829487	-	1563	-	-	-	-	-	-	-	-	-	-	-
MTRINITY_DN15732_c1_g3_i1	4.04373	0.0245609	-	362	-	-	-	-	-	-	-	-	-	-	-
STRINITY_DN441_c0_g1_i1	4.04202	0.0119754	-	413	-	-	-	-	-	-	-	-	-	-	-
STRINITY_DN9591_c0_g1_i1	4.04165	0.0322846	-	2250	-	-	UniRef90_B8C569	450	MYB DNA binding protein/ transcription factor-like protein	GO:0006355]---[GO:0006351	regulation of transcription, DNA-dependent]---[transcription, DNA-dependent	GO:0003677	DNA binding	GO:0005634	nucleus
STRINITY_DN1617_c0_g1_i1	4.03708	0.000654893	-	909	-	-	UniRef90_B8LEL2	840	Predicted protein	-	-	GO:0008146	sulfotransferase activity	GO:0016021	integral to membrane
MTRINITY_DN12782_c0_g1_i1	4.03703	3.26379e-05	-	3075	-	-	UniRef90_K0RX39	1002	Uncharacterized protein	-	-	-	-	-	-
Pc7137_g1_i1	4.0366	0.00299451	-	409	-	-	-	-	-	-	-	-	-	-	-
MTRINITY_DN15732_c1_g1_i1	4.03514	0.0049558	-	545	-	-	-	-	-	-	-	-	-	-	-
MTRINITY_DN16624_c1_g4_i1	4.03008	0.000203014	-	1051	-	-	UniRef90_K0SP69	180	Uncharacterized protein	-	-	-	-	-	-
MTRINITY_DN17108_c7_g3_i4	4.0263	0.00142561	-	243	-	-	-	-	-	-	-	-	-	-	-
Pc30425_g4_i1	4.02439	0.0218556	-	896	-	-	UniRef90_UPI0006299221	489	X-Pro dipeptidyl-peptidase	-	-	-	-	-	-
STRINITY_DN5527_c0_g1_i1	4.01441	0.000899396	-	1161	-	-	UniRef90_B8CES0	477	Uncharacterized protein	-	-	-	-	GO:0016021	integral to membrane
STRINITY_DN11647_c2_g1_i1	4.01253	0.0175389	Protein ABHD17B	853	-	-	UniRef90_B7G294	210	Predicted protein	-	-	-	-	-	-
MTRINITY_DN13274_c0_g1_i3	4.00637	0.02445	-	1212	-	-	UniRef90_K0TP96	315	Uncharacterized protein	-	-	-	-	-	-
MTRINITY_DN7986_c0_g1_i1	4.00596	0.0307339	-	370	-	-	-	-	-	-	-	-	-	-	-
MTRINITY_DN12000_c0_g1_i1	4.0004	0.0191894	-	1399	-	-	-	-	-	-	-	-	-	-	-
MTRINITY_DN5899_c0_g1_i1	4.00035	0.000601222	-	605	-	-	UniRef90_B5YNK6	600	Predicted protein	-	-	-	-	-	-
MTRINITY_DN4203_c0_g1_i1	3.99592	0.0115702	-	273	-	-	UniRef90_K0T7H6	231	Uncharacterized protein (Fragment)	-	-	-	-	-	-
MTRINITY_DN16247_c5_g1_i1	3.99399	0.000203014	Histone H3	652	-	-	UniRef90_K0S7I6	423	Uncharacterized protein	-	-	GO:0003677	DNA binding	GO:0000786]---[GO:0005634	nucleosome]---[nucleus
STRINITY_DN20769_c0_g1_i1	3.98949	0.00209473	-	2256	-	-	-	-	-	-	-	-	-	-	-
MTRINITY_DN10211_c0_g1_i3	3.98757	0.013178	-	1174	-	-	-	-	-	-	-	-	-	-	-
STRINITY_DN8838_c1_g2_i1	3.98721	5.05314e-05	Phosphatidylinositol 4-phosphate 5-kinase 8	1311	2.7.1.68	1-phosphatidylinositol-4-phosphate 5-kinase.	UniRef90_A0A0V0QQP0	759	Uncharacterized protein	-	-	-	-	-	-
MTRINITY_DN8012_c0_g1_i1	3.9796	0.0190655	-	1813	-	-	-	-	-	-	-	-	-	-	-
STRINITY_DN2379_c0_g1_i1	3.97936	0.00372532	Phosphoglycolate phosphatase	688	3.1.3.18	Phosphoglycolate phosphatase.	UniRef90_B8BWJ9	543	Uncharacterized protein	-	-	-	-	-	-
STRINITY_DN15665_c0_g1_i1	3.97296	0.00174849	-	305	-	-	-	-	-	-	-	-	-	-	-
MTRINITY_DN8369_c0_g2_i1	3.97053	0.00261952	-	477	-	-	-	-	-	-	-	-	-	-	-
MTRINITY_DN20420_c1_g1_i1	3.96556	0.000197266	-	744	-	-	-	-	-	-	-	-	-	-	-
MTRINITY_DN16564_c2_g12_i2	3.965	0.0495208	-	654	-	-	UniRef90_K0SIH0	381	Uncharacterized protein	-	-	-	-	-	-
MTRINITY_DN12688_c0_g1_i1	3.96216	0.00615141	-	1475	-	-	UniRef90_B8LEL2	984	Predicted protein	-	-	GO:0008146	sulfotransferase activity	GO:0016021	integral to membrane
MTRINITY_DN16960_c10_g8_i1	3.95905	0.0183847	-	260	-	-	UniRef90_K0REC7	171	Uncharacterized protein	-	-	-	-	-	-
MTRINITY_DN14155_c0_g2_i1	3.95356	0.0121015	Modification methylase XorII	1878	2.1.1.37	DNA (cytosine-5-)-methyltransferase.	UniRef90_A0A067MCZ2	1158	Uncharacterized protein	-	-	GO:0008168	methyltransferase activity	-	-
Pc30947_g2_i5	3.9491	0.000216439	-	748	-	-	UniRef90_K0T7G4	267	Uncharacterized protein	-	-	GO:0046872	metal ion binding	-	-
STRINITY_DN4247_c0_g2_i1	3.94807	0.00825255	-	393	-	-	UniRef90_K0RXM9	300	Uncharacterized protein	-	-	-	-	-	-
Pc21588_g1_i3	3.94681	0.0241719	-	420	-	-	-	-	-	-	-	-	-	-	-
MTRINITY_DN9155_c0_g2_i1	3.94583	7.33013e-05	Histone H2B	280	-	-	UniRef90_K0TPB8	279	Histone H2B	-	-	GO:0003677	DNA binding	GO:0000786]---[GO:0005634	nucleosome]---[nucleus
STRINITY_DN4060_c0_g1_i1	3.94482	0.0161567	-	571	-	-	-	-	-	-	-	-	-	-	-
Pc29886_g1_i1	3.93997	0.0122513	-	1186	-	-	-	-	-	-	-	-	-	-	-
MTRINITY_DN18718_c0_g1_i1	3.93737	0.000864372	-	243	-	-	-	-	-	-	-	-	-	-	-
STRINITY_DN5552_c1_g1_i1	3.92743	0.000300664	-	290	-	-	-	-	-	-	-	-	-	-	-
STRINITY_DN15024_c0_g1_i1	3.92738	0.00412287	-	243	-	-	-	-	-	-	-	-	-	-	-
STRINITY_DN16514_c0_g1_i1	3.92331	0.026363	-	1636	-	-	-	-	-	-	-	-	-	-	-
STRINITY_DN9471_c0_g2_i2	3.91737	0.00682052	-	617	-	-	UniRef90_UPI0003EC3446	462	PREDICTED whey acidic protein-like	-	-	-	-	-	-
STRINITY_DN15810_c0_g1_i1	3.9173	0.0400632	-	638	-	-	-	-	-	-	-	-	-	-	-
MTRINITY_DN8541_c0_g2_i1	3.91135	0.00445702	-	243	-	-	-	-	-	-	-	-	-	-	-
MTRINITY_DN16296_c5_g16_i1	3.91091	0.00286672	-	275	-	-	UniRef90_F0F466	231	Uncharacterized protein	-	-	-	-	-	-
MTRINITY_DN15464_c4_g5_i1	3.90918	0.0160132	Putative surface protein bspA-like	2138	-	-	UniRef90_K0TJZ5	570	Uncharacterized protein	-	-	-	-	-	-
MTRINITY_DN10137_c0_g1_i1	3.904	0.00136873	-	2143	-	-	UniRef90_B5YMC8	1500	Predicted protein	-	-	-	-	-	-
STRINITY_DN15923_c0_g1_i1	3.90146	0.000145543	Phosphatidylinositol 4-phosphate 5-kinase 3	245	2.7.1.68	1-phosphatidylinositol-4-phosphate 5-kinase.	UniRef90_U3AD93	243	MORN repeat protein	-	-	-	-	-	-
MTRINITY_DN4645_c0_g1_i1	3.90111	0.000223599	-	427	-	-	-	-	-	-	-	-	-	-	-
STRINITY_DN9204_c4_g1_i1	3.89967	0.000680147	-	224	-	-	UniRef90_K0R9G1	207	Uncharacterized protein	-	-	-	-	-	-
MTRINITY_DN15519_c1_g3_i5	3.8989	0.00123315	-	619	-	-	-	-	-	-	-	-	-	-	-
Pc18043_g1_i1	3.89732	0.00849166	-	2754	-	-	-	-	-	-	-	-	-	-	-
STRINITY_DN6821_c0_g1_i1	3.88711	0.00825255	-	1073	-	-	-	-	-	-	-	-	-	-	-
MTRINITY_DN11042_c0_g1_i1	3.882	0.0322695	-	2340	-	-	UniRef90_K0ST32	567	Uncharacterized protein (Fragment)	-	-	-	-	-	-
MTRINITY_DN15310_c0_g1_i4	3.87759	0.00223943	-	4406	-	-	UniRef90_K0SAE7	321	Uncharacterized protein (Fragment)	-	-	-	-	-	-
MTRINITY_DN1091_c0_g1_i1	3.87701	0.0126876	-	251	-	-	-	-	-	-	-	-	-	-	-
STRINITY_DN966_c0_g1_i1	3.87452	0.000643312	-	813	-	-	UniRef90_B8BWU7	672	Uncharacterized protein	-	-	-	-	-	-
MTRINITY_DN15263_c2_g1_i1	3.87414	8.55259e-05	-	1120	-	-	UniRef90_B8C1I2	456	Uncharacterized protein	-	-	-	-	-	-
Pc32320_g1_i1	3.87319	0.00165848	Asparagine synthetase domain-containing protein 1	5313	-	-	UniRef90_B8BS71	2688	Uncharacterized protein	-	-	-	-	GO:0016021	integral to membrane
STRINITY_DN16682_c0_g1_i1	3.87029	0.00240532	-	1201	-	-	-	-	-	-	-	-	-	-	-
Pc31749_g1_i2	3.86737	0.000503517	-	2427	-	-	UniRef90_B8C0C7	930	Uncharacterized protein	-	-	-	-	-	-
STRINITY_DN12966_c0_g1_i1	3.86683	3.7754e-06	-	2266	-	-	-	-	-	-	-	-	-	-	-
Pc31957_g3_i3	3.86663	0.000118694	Small ubiquitin-related modifier	1854	-	-	UniRef90_K0SIH0	1344	Uncharacterized protein	-	-	-	-	-	-
Pc14193_g1_i2	3.86576	0.0210423	-	1084	-	-	-	-	-	-	-	-	-	-	-
MTRINITY_DN9809_c0_g1_i1	3.86219	0.0252855	-	746	-	-	UniRef90_K0R4N0	342	Uncharacterized protein	-	-	-	-	-	-
MTRINITY_DN15148_c3_g5_i1	3.85888	0.0384737	-	5360	-	-	UniRef90_B8C2R0	2088	Uncharacterized protein	GO:0009072	aromatic amino acid family metabolic process	GO:0003868	4-hydroxyphenylpyruvate dioxygenase activity	-	-
STRINITY_DN6910_c0_g1_i1	3.85812	0.000357345	-	948	-	-	UniRef90_B8C1I2	459	Uncharacterized protein	-	-	-	-	-	-
MTRINITY_DN7091_c0_g1_i1	3.85221	0.00277548	-	1282	-	-	UniRef90_K0RKV3	537	Uncharacterized protein	-	-	-	-	-	-
MTRINITY_DN7670_c1_g1_i1	3.84785	0.000249575	-	436	-	-	-	-	-	-	-	-	-	-	-
STRINITY_DN4137_c0_g1_i1	3.83972	0.0131848	-	210	-	-	UniRef90_K0R894	189	Uncharacterized protein (Fragment)	-	-	-	-	-	-
Pc30751_g3_i1	3.83843	0.0160472	-	1335	-	-	UniRef90_K0RR00	255	Uncharacterized protein	-	-	GO:0046872	metal ion binding	-	-
MTRINITY_DN13220_c3_g1_i1	3.8311	0.000225718	-	3318	-	-	UniRef90_K0T9J6	3012	Uncharacterized protein	-	-	-	-	-	-
MTRINITY_DN6011_c0_g1_i1	3.82856	0.0272115	-	205	-	-	-	-	-	-	-	-	-	-	-
MTRINITY_DN14983_c0_g1_i1	3.82759	0.00785269	-	1413	-	-	UniRef90_C1MVT4	888	Predicted protein	-	-	GO:0003676	nucleic acid binding	-	-
Pc30335_g11_i1	3.82705	0.000725725	-	874	-	-	UniRef90_K0SFV7	288	Uncharacterized protein	-	-	-	-	-	-
MTRINITY_DN9746_c0_g1_i1	3.82687	0.0021744	-	3616	-	-	UniRef90_K0SC57	3096	Uncharacterized protein	-	-	GO:0005509]---[GO:0016491	calcium ion binding]---[oxidoreductase activity	-	-
STRINITY_DN10471_c2_g2_i7	3.81994	7.7703e-06	Putative surface protein bspA-like	606	-	-	UniRef90_D9RRG4	405	Uncharacterized protein	-	-	-	-	-	-
Pc15033_g1_i1	3.81558	0.0462756	Cyclin-A1-1	1188	-	-	UniRef90_B8BRZ6	999	Cyclin protein	-	-	-	-	GO:0005634	nucleus
Pc18997_g1_i2	3.81319	0.0069877	-	392	-	-	-	-	-	-	-	-	-	-	-
MTRINITY_DN17234_c6_g6_i26	3.81296	0.005811	-	773	-	-	UniRef90_K0TB41	435	Uncharacterized protein	-	-	-	-	-	-
STRINITY_DN4583_c0_g1_i1	3.81197	0.0116605	-	382	-	-	-	-	-	-	-	-	-	-	-
MTRINITY_DN17299_c0_g2_i2	3.81058	0.0116667	Myosin-8	5508	-	-	UniRef90_K0S570	5079	Uncharacterized protein	GO:0000160	two-component signal transduction system (phosphorelay)	-	-	GO:0005622	intracellular
STRINITY_DN7513_c0_g1_i1	3.80684	0.0154512	-	2123	-	-	-	-	-	-	-	-	-	-	-
Pc27658_g3_i1	3.80361	0.013143	-	3858	-	-	UniRef90_B8BUM2	1803	Uncharacterized protein	-	-	-	-	GO:0016021	integral to membrane
MTRINITY_DN16296_c4_g4_i3	3.80238	0.00211994	Putative surface protein bspA-like	558	-	-	UniRef90_K0R9G1	450	Uncharacterized protein	-	-	-	-	-	-
STRINITY_DN2687_c0_g1_i2	3.80078	0.000392479	-	310	-	-	-	-	-	-	-	-	-	-	-
STRINITY_DN1692_c0_g1_i1	3.80029	0.0266663	-	756	-	-	-	-	-	-	-	-	-	-	-
STRINITY_DN4823_c0_g1_i1	3.80027	0.00118447	-	450	-	-	UniRef90_B5YNQ6	351	Predicted protein	-	-	-	-	-	-
STRINITY_DN11027_c0_g3_i1	3.80026	0.000114626	-	404	-	-	UniRef90_K0SGZ4	399	Uncharacterized protein (Fragment)	-	-	-	-	-	-
STRINITY_DN8880_c0_g1_i1	3.79963	1.86976e-05	-	1097	-	-	-	-	-	-	-	-	-	-	-
STRINITY_DN3085_c0_g1_i1	3.79764	0.00199192	-	1652	-	-	UniRef90_K0RL78	1350	Uncharacterized protein	-	-	-	-	GO:0016021	integral to membrane
MTRINITY_DN1251_c0_g1_i1	3.79254	0.047567	-	992	-	-	UniRef90_B8C0A2	588	Uncharacterized protein	-	-	-	-	-	-
MTRINITY_DN13325_c0_g3_i3	3.78605	0.0168035	-	598	-	-	-	-	-	-	-	-	-	-	-
STRINITY_DN13320_c3_g1_i1	3.78457	0.000487002	-	246	-	-	UniRef90_A2F882	201	Surface antigen BspA-like	-	-	-	-	-	-
MTRINITY_DN10528_c0_g1_i1	3.78451	0.0112046	-	921	-	-	-	-	-	-	-	-	-	-	-
Pc40489_g1_i1	3.78017	0.0154394	-	636	-	-	UniRef90_B8BQR6	216	Uncharacterized protein	-	-	-	-	-	-
MTRINITY_DN11759_c1_g1_i2	3.77401	0.000269116	-	3507	-	-	UniRef90_B8C3K3	993	Uncharacterized protein	-	-	-	-	-	-
Pc27235_g2_i1	3.77267	0.00175481	-	221	-	-	-	-	-	-	-	-	-	-	-
MTRINITY_DN15632_c3_g1_i1	3.77212	0.0060122	DBH-like monooxygenase protein 2 homolog	6421	-	-	UniRef90_K0TBL1	1062	Uncharacterized protein	-	-	GO:0005507]---[GO:0016715	copper ion binding]---[oxidoreductase activity, acting on paired donors, with incorporation or reduction of molecular oxygen, reduced ascorbate as one donor, and incorporation of one atom of oxygen	GO:0016021	integral to membrane
Pc32560_g3_i1	3.7679	0.000120535	-	2279	-	-	UniRef90_K0SM19	1014	Uncharacterized protein	-	-	-	-	-	-
Pc20594_g1_i1	3.76678	0.0042144	-	2091	-	-	-	-	-	-	-	-	-	-	-
MTRINITY_DN12702_c1_g3_i1	3.76279	0.00679764	-	2694	-	-	-	-	-	-	-	-	-	-	-
MTRINITY_DN10515_c2_g1_i3	3.75888	0.00327001	-	1715	-	-	UniRef90_K0R352	807	Uncharacterized protein	-	-	-	-	-	-
Pc32555_g2_i1	3.75714	0.0289632	-	1015	-	-	UniRef90_K0T911	864	Uncharacterized protein	-	-	-	-	-	-
MTRINITY_DN11665_c0_g1_i2	3.7569	0.021304	-	1631	-	-	UniRef90_A0A0G2KRS5	1440	Uncharacterized protein	-	-	-	-	GO:0016021	integral to membrane
STRINITY_DN13991_c0_g1_i1	3.75529	7.95709e-05	-	855	-	-	-	-	-	-	-	-	-	-	-
STRINITY_DN14889_c0_g1_i1	3.75466	0.00124242	-	497	-	-	-	-	-	-	-	-	-	-	-
MTRINITY_DN9395_c1_g4_i1	3.75381	0.0328002	-	226	-	-	-	-	-	-	-	-	-	-	-
STRINITY_DN2588_c0_g1_i1	3.74818	0.000955562	-	321	-	-	-	-	-	-	-	-	-	-	-
Pc29213_g1_i1	3.74707	0.034324	-	289	-	-	-	-	-	-	-	-	-	-	-
MTRINITY_DN16377_c2_g1_i1	3.74681	0.00472229	-	1201	-	-	-	-	-	-	-	-	-	-	-
MTRINITY_DN10173_c0_g1_i1	3.74333	0.042032	-	1664	-	-	UniRef90_B8C2L9	1086	Uncharacterized protein	-	-	-	-	-	-
STRINITY_DN13333_c9_g1_i1	3.72568	0.00172499	-	257	-	-	UniRef90_K0R7N6	246	Uncharacterized protein (Fragment)	-	-	-	-	-	-
MTRINITY_DN13958_c0_g2_i1	3.72216	0.00798477	-	2317	-	-	-	-	-	-	-	-	-	-	-
Pc15805_g1_i2	3.71746	0.0154235	-	631	-	-	UniRef90_B8CCW0	405	Uncharacterized protein	GO:0051260	protein homooligomerization	-	-	-	-
MTRINITY_DN13129_c8_g4_i1	3.71494	0.027394	-	313	-	-	UniRef90_K0RI99	285	Uncharacterized protein	-	-	-	-	-	-
MTRINITY_DN14268_c3_g1_i1	3.71458	0.0108101	-	1866	-	-	UniRef90_K0RL78	1350	Uncharacterized protein	-	-	-	-	GO:0016021	integral to membrane
STRINITY_DN11927_c0_g1_i1	3.7142	0.00181317	-	2469	-	-	UniRef90_K0SK85	600	Uncharacterized protein	-	-	-	-	GO:0016021	integral to membrane
MTRINITY_DN15715_c2_g7_i1	3.71316	0.022138	-	236	-	-	-	-	-	-	-	-	-	-	-
MTRINITY_DN17338_c0_g1_i4	3.71114	0.0113245	-	737	-	-	UniRef90_K0SEY1	201	Uncharacterized protein	-	-	-	-	-	-
MTRINITY_DN3389_c0_g1_i1	3.70729	0.00311603	Uncharacterized protein YcbX	1295	-	-	UniRef90_B8CE37	1116	Uncharacterized protein	-	-	GO:0003824]---[GO:0030151]---[GO:0030170	catalytic activity]---[molybdenum ion binding]---[pyridoxal phosphate binding	-	-
MTRINITY_DN10518_c0_g1_i1	3.70589	0.0128398	Putative ascorbate peroxidase	857	1.11.1.11	L-ascorbate peroxidase.	UniRef90_K0SMN7	384	Uncharacterized protein	GO:0006979	response to oxidative stress	GO:0020037]---[GO:0004601	heme binding]---[peroxidase activity	-	-
STRINITY_DN10320_c0_g1_i4	3.70497	0.000450771	-	890	-	-	-	-	-	-	-	-	-	-	-
STRINITY_DN1055_c0_g1_i1	3.703	0.00817328	-	436	-	-	-	-	-	-	-	-	-	-	-
STRINITY_DN8642_c0_g1_i1	3.69912	0.00017302	DNA damage-inducible protein 1	2214	-	-	UniRef90_M5EBI6	366	Uncharacterized protein	-	-	GO:0004190	aspartic-type endopeptidase activity	-	-
MTRINITY_DN14363_c0_g1_i2	3.69895	0.00223918	6-hydroxy-D-nicotine oxidase	1624	1.5.3.6	(R)-6-hydroxynicotine oxidase.	UniRef90_R1BJC3	531	Uncharacterized protein	-	-	GO:0050660]---[GO:0016614	flavin adenine dinucleotide binding]---[oxidoreductase activity, acting on CH-OH group of donors	-	-
MTRINITY_DN5528_c0_g1_i1	3.69514	0.044156	Carbonic anhydrase 12	2039	4.2.1.1	Carbonate dehydratase.	UniRef90_B8C025	1146	Uncharacterized protein	-	-	-	-	-	-
MTRINITY_DN20735_c0_g1_i1	3.69403	0.000529332	-	300	-	-	-	-	-	-	-	-	-	-	-
Pc31377_g1_i3	3.69389	0.000131428	-	1071	-	-	-	-	-	-	-	-	-	-	-
STRINITY_DN8880_c0_g1_i2	3.69168	1.86976e-05	-	1386	-	-	-	-	-	-	-	-	-	-	-
Pc12346_g1_i1	3.68241	0.000524821	-	857	-	-	-	-	-	-	-	-	-	-	-
MTRINITY_DN13325_c0_g3_i2	3.68003	0.0191206	-	528	-	-	-	-	-	-	-	-	-	-	-
MTRINITY_DN6680_c0_g1_i1	3.67744	0.00370923	-	296	-	-	-	-	-	-	-	-	-	-	-
STRINITY_DN3933_c0_g1_i1	3.66531	0.00521468	-	258	-	-	-	-	-	-	-	-	-	-	-
STRINITY_DN5677_c0_g1_i5	3.66442	0.0275673	-	449	-	-	-	-	-	-	-	-	-	-	-
STRINITY_DN3515_c0_g1_i1	3.66413	0.00353601	-	345	-	-	-	-	-	-	-	-	-	-	-
STRINITY_DN7862_c0_g1_i1	3.66163	0.00815973	-	829	-	-	-	-	-	-	-	-	-	-	-
MTRINITY_DN16439_c0_g1_i2	3.66154	0.0247267	ATP-dependent DNA helicase RecG	4184	3.6.4.12	DNA helicase.	UniRef90_K0RCF5	3495	Uncharacterized protein	-	-	GO:0005524]---[GO:0003676	ATP binding]---[nucleic acid binding	-	-
Pc26542_g1_i3	3.66089	0.0030877	-	1226	-	-	UniRef90_K0T5K2	1077	Uncharacterized protein	-	-	-	-	-	-
STRINITY_DN6952_c1_g1_i1	3.65708	0.00610418	-	968	-	-	-	-	-	-	-	-	-	-	-
MTRINITY_DN8909_c0_g8_i1	3.65307	0.0130544	-	472	-	-	UniRef90_G7PBR3	390	Histone acetyltransferase	GO:0048513]---[GO:0043966]---[GO:0006355]---[GO:0006334	organ development]---[histone H3 acetylation]---[regulation of transcription, DNA-dependent]---[nucleosome assembly	GO:0004402]---[GO:0003713]---[GO:0003677]---[GO:0008270	histone acetyltransferase activity]---[transcription coactivator activity]---[DNA binding]---[zinc ion binding	GO:0070776]---[GO:0000786	MOZ/MORF histone acetyltransferase complex]---[nucleosome
Pc26355_g1_i1	3.65172	0.013381	-	1012	-	-	-	-	-	-	-	-	-	-	-
Pc28939_g1_i3	3.64826	0.00476578	Ribonuclease inhibitor	741	-	-	UniRef90_UPI0007B8F2CF	591	UPI0007B8F2CF related cluster	-	-	-	-	-	-
MTRINITY_DN14999_c4_g8_i2	3.64724	0.0309625	Putative surface protein bspA-like	423	-	-	UniRef90_K0RQT7	414	Uncharacterized protein (Fragment)	-	-	-	-	-	-
MTRINITY_DN17331_c0_g12_i3	3.64687	0.00849166	-	1192	-	-	UniRef90_K0R352	660	Uncharacterized protein	-	-	-	-	-	-
STRINITY_DN11542_c0_g1_i1	3.63953	0.00903761	-	1011	-	-	UniRef90_B8CB49	702	Uncharacterized protein	-	-	-	-	-	-
Pc29925_g2_i3	3.63694	0.00785269	-	772	-	-	-	-	-	-	-	-	-	-	-
MTRINITY_DN10334_c0_g1_i1	3.63538	0.00258904	-	897	-	-	UniRef90_B8CCS3	435	Uncharacterized protein	-	-	-	-	-	-
Pc32408_g3_i1	3.63335	0.0309625	-	632	-	-	-	-	-	-	-	-	-	-	-
MTRINITY_DN16564_c2_g3_i1	3.63287	0.0107374	-	560	-	-	UniRef90_B8C1T5	369	Uncharacterized protein	-	-	-	-	-	-
MTRINITY_DN14825_c2_g1_i8	3.63284	0.0326019	-	365	-	-	-	-	-	-	-	-	-	-	-
Pc26589_g1_i1	3.63091	0.00806028	Putative protein MSS51 homolog mitochondrial	1956	-	-	UniRef90_K0SFX9	273	Uncharacterized protein	GO:0006457	protein folding	-	-	GO:0016272	prefoldin complex
Pc7721_g1_i1	3.62996	0.0147189	-	849	-	-	UniRef90_B8BZS8	474	Uncharacterized protein	-	-	-	-	GO:0016021	integral to membrane
Pc20578_g1_i2	3.62887	0.001521	-	897	-	-	-	-	-	-	-	-	-	-	-
MTRINITY_DN13909_c0_g1_i1	3.62468	0.00783144	-	1803	-	-	UniRef90_A0A0G0KUM0	165	Uncharacterized protein	-	-	-	-	GO:0016021	integral to membrane
STRINITY_DN8720_c0_g2_i1	3.624	0.000678125	-	1314	-	-	UniRef90_UPI00048922AC	477	hypothetical protein	-	-	-	-	-	-
MTRINITY_DN16994_c2_g2_i8	3.62077	0.00952174	-	2120	-	-	UniRef90_K0R5E6	1359	Uncharacterized protein	-	-	-	-	-	-
STRINITY_DN20126_c0_g1_i1	3.61995	0.0147189	-	660	-	-	-	-	-	-	-	-	-	-	-
MTRINITY_DN15293_c0_g2_i1	3.61771	0.0178904	-	390	-	-	UniRef90_K0R9G1	291	Uncharacterized protein	-	-	-	-	-	-
STRINITY_DN3822_c0_g1_i1	3.61722	0.0115799	-	530	-	-	-	-	-	-	-	-	-	-	-
Pc24563_g3_i1	3.61486	0.000304933	-	3624	-	-	UniRef90_K0T6H8	168	Uncharacterized protein	-	-	-	-	-	-
MTRINITY_DN9496_c0_g1_i1	3.61192	0.014886	-	293	-	-	-	-	-	-	-	-	-	-	-
STRINITY_DN1758_c0_g1_i1	3.60863	0.0473421	-	537	-	-	UniRef90_K0T8B3	339	Uncharacterized protein	-	-	-	-	-	-
MTRINITY_DN12984_c1_g1_i1	3.6079	5.81069e-06	-	2216	-	-	-	-	-	-	-	-	-	-	-
MTRINITY_DN7800_c0_g4_i2	3.60474	0.0074609	-	244	-	-	-	-	-	-	-	-	-	-	-
Pc26475_g1_i1	3.60412	0.000249575	Kinesin-related protein 4	3970	-	-	UniRef90_B8BRZ0	954	Kinesin-like protein (Fragment)	GO:0007018	microtubule-based movement	GO:0005524]---[GO:0008574	ATP binding]---[plus-end-directed microtubule motor activity	GO:0005871]---[GO:0005874	kinesin complex]---[microtubule
MTRINITY_DN12732_c0_g1_i3	3.6006	0.0360289	-	1581	-	-	UniRef90_B8CC83	882	Uncharacterized protein	-	-	-	-	-	-
MTRINITY_DN7285_c0_g1_i1	3.5958	0.00198249	-	1703	-	-	UniRef90_B8C3H3	1440	Uncharacterized protein	GO:0006388	tRNA splicing, via endonucleolytic cleavage and ligation	GO:0003676]---[GO:0000213	nucleic acid binding]---[tRNA-intron endonuclease activity	-	-
Pc32383_g1_i2	3.59463	0.0229036	-	410	-	-	UniRef90_K0RR90	300	Uncharacterized protein	-	-	-	-	-	-
Pc32739_g2_i15	3.59403	0.018817	Nucleotide-binding oligomerization domain-containing protein 2	1738	-	-	UniRef90_K0T5K2	1434	Uncharacterized protein	-	-	-	-	-	-
STRINITY_DN18150_c0_g1_i1	3.59286	0.0109214	-	588	-	-	UniRef90_K0SD03	408	Uncharacterized protein	-	-	-	-	-	-
STRINITY_DN3136_c0_g1_i1	3.59285	0.00266548	-	1890	-	-	UniRef90_B8BUQ4	777	Uncharacterized protein	-	-	GO:0004222	metalloendopeptidase activity	-	-
Pc4361_g1_i2	3.5921	0.0471088	-	1021	-	-	-	-	-	-	-	-	-	-	-
STRINITY_DN12070_c1_g1_i1	3.59194	0.00302478	Mannosylglycoprotein endo-beta-mannosidase	1303	3.2.1.152	Mannosylglycoprotein endo-beta-mannosidase.	UniRef90_K0TND8	1107	Uncharacterized protein	GO:0000272	polysaccharide catabolic process	GO:0052761	exo-1,4-beta-D-glucosaminidase activity	GO:0005576	extracellular region
MTRINITY_DN1732_c0_g1_i1	3.58955	0.0259728	-	236	-	-	-	-	-	-	-	-	-	-	-
STRINITY_DN10659_c2_g1_i5	3.58851	0.00243577	-	335	-	-	UniRef90_K0QZN9	291	Uncharacterized protein	-	-	-	-	GO:0016021	integral to membrane
Pc24126_g1_i2	3.58851	0.00906909	-	1288	-	-	UniRef90_B8C2S5	960	Uncharacterized protein	-	-	-	-	-	-
Pc24576_g2_i1	3.58659	0.000285146	-	1222	-	-	UniRef90_B8CGH2	201	Uncharacterized protein	-	-	-	-	-	-
MTRINITY_DN11449_c0_g1_i1	3.58442	0.000129036	Cyclin-B2-1	1490	-	-	UniRef90_B8BZ02	816	Uncharacterized protein	-	-	-	-	GO:0005634	nucleus
MTRINITY_DN4645_c0_g2_i2	3.58406	0.00207629	-	560	-	-	-	-	-	-	-	-	-	-	-
MTRINITY_DN11506_c0_g1_i4	3.58321	0.0316972	-	379	-	-	-	-	-	-	-	-	-	-	-
Pc21188_g2_i2	3.58179	0.00110302	-	1994	-	-	UniRef90_B8BRJ3	1734	Uncharacterized protein	-	-	-	-	GO:0016021	integral to membrane
MTRINITY_DN17410_c1_g2_i1	3.57905	0.0434045	-	234	-	-	-	-	-	-	-	-	-	-	-
MTRINITY_DN12132_c0_g1_i1	3.57541	2.50808e-05	DNA topoisomerase 2-alpha	5051	5.99.1.3	DNA topoisomerase (ATP-hydrolyzing).	UniRef90_B8C9L4	3600	DNA topoisomerase 2	GO:0030263]---[GO:0006974]---[GO:0030261]---[GO:0007059]---[GO:0006266]---[GO:0006265]---[GO:0006268]---[GO:0040016]---[GO:0002244]---[GO:0006312]---[GO:0043065]---[GO:0045870]---[GO:0045944]---[GO:0045070]---[GO:0016925]---[GO:0042752]---[GO:0000712]---[GO:0048511]---[GO:0000819	apoptotic chromosome condensation]---[response to DNA damage stimulus]---[chromosome condensation]---[chromosome segregation]---[DNA ligation]---[DNA topological change]---[DNA unwinding involved in replication]---[embryonic cleavage]---[hemopoietic progenitor cell differentiation]---[mitotic recombination]---[positive regulation of apoptotic process]---[positive regulation of retroviral genome r…	GO:0005524]---[GO:0003682]---[GO:0003677]---[GO:0008301]---[GO:0003918]---[GO:0008094]---[GO:0008144]---[GO:0019899]---[GO:0042826]---[GO:0000287]---[GO:0008022]---[GO:0046982]---[GO:0042803]---[GO:0005080]---[GO:0043130	ATP binding]---[chromatin binding]---[DNA binding]---[DNA binding, bending]---[DNA topoisomerase (ATP-hydrolyzing) activity]---[DNA-dependent ATPase activity]---[drug binding]---[enzyme binding]---[histone deacetylase binding]---[magnesium ion binding]---[protein C-terminus binding]---[protein heterodimerization activity]---[protein homodimerization activity]---[protein kinase C binding]---[ubiqu…	GO:0005814]---[GO:0000793]---[GO:0009330]---[GO:0000228]---[GO:0005730]---[GO:0005654]---[GO:0005634]---[GO:0043234	centriole]---[condensed chromosome]---[DNA topoisomerase complex (ATP-hydrolyzing)]---[nuclear chromosome]---[nucleolus]---[nucleoplasm]---[nucleus]---[protein complex
MTRINITY_DN16327_c0_g5_i3	3.57507	0.000898347	-	2140	-	-	-	-	-	-	-	-	-	-	-
STRINITY_DN6887_c1_g1_i1	3.57403	0.00357681	-	216	-	-	-	-	-	-	-	-	-	-	-
MTRINITY_DN12987_c1_g1_i1	3.57279	0.00326879	DNA damage-inducible protein 1	2445	-	-	UniRef90_M5EBI6	375	Uncharacterized protein	-	-	GO:0004190	aspartic-type endopeptidase activity	-	-
STRINITY_DN16585_c0_g1_i1	3.56816	0.00278496	-	399	-	-	-	-	-	-	-	-	-	-	-
Pc25954_g2_i2	3.5643	0.0353786	-	400	-	-	-	-	-	-	-	-	-	-	-
MTRINITY_DN17309_c0_g2_i3	3.56125	0.000304933	-	1856	-	-	-	-	-	-	-	-	-	-	-
MTRINITY_DN4338_c0_g1_i1	3.56123	0.0151584	-	219	-	-	UniRef90_K0SW66	201	Uncharacterized protein (Fragment)	-	-	-	-	-	-
MTRINITY_DN17302_c1_g53_i2	3.55754	0.0404523	-	250	-	-	-	-	-	-	-	-	-	-	-
Pc30335_g3_i1	3.55503	0.000152766	Secretory immunoglobulin A-binding protein EsiB	953	-	-	UniRef90_K0SME4	864	Uncharacterized protein	-	-	-	-	-	-
MTRINITY_DN6464_c0_g1_i4	3.55415	0.0228823	Probable WRKY transcription factor 19	2316	-	-	UniRef90_B5YP29	1086	Predicted protein	GO:0005975]---[GO:0006032	carbohydrate metabolic process]---[chitin catabolic process	GO:0008061]---[GO:0004568	chitin binding]---[chitinase activity	GO:0005576	extracellular region
STRINITY_DN13100_c0_g1_i1	3.54894	0.0394313	-	260	-	-	-	-	-	-	-	-	-	-	-
Pc23750_g2_i1	3.54869	0.000720949	-	1186	-	-	UniRef90_K0RZN6	864	Uncharacterized protein	-	-	-	-	-	-
MTRINITY_DN16541_c6_g1_i1	3.5483	0.00130349	-	429	-	-	-	-	-	-	-	-	-	-	-
MTRINITY_DN8965_c0_g1_i1	3.54732	0.000449742	-	1316	-	-	-	-	-	-	-	-	-	-	-
MTRINITY_DN6825_c0_g2_i1	3.54239	0.0118165	-	517	-	-	-	-	-	-	-	-	-	-	-
STRINITY_DN14542_c0_g1_i1	3.54083	0.0425131	-	260	-	-	-	-	-	-	-	-	-	-	-
MTRINITY_DN16797_c0_g1_i3	3.53307	0.000375542	-	951	-	-	UniRef90_B8BTT9	519	Uncharacterized protein	-	-	-	-	-	-
STRINITY_DN15142_c0_g1_i1	3.53275	0.0342325	-	567	-	-	-	-	-	-	-	-	-	-	-
MTRINITY_DN5443_c0_g2_i1	3.53127	0.0239875	-	406	-	-	-	-	-	-	-	-	-	-	-
Pc31862_g5_i1	3.5311	0.0232799	-	550	-	-	-	-	-	-	-	-	-	-	-
Pc31835_g1_i1	3.52811	4.99183e-05	Mitotic checkpoint serine/threonine-protein kinase BUB1	4080	2.7.11.1	Non-specific serine/threonine protein kinase.	UniRef90_K0TAQ5	3885	Uncharacterized protein	GO:0007094	mitotic cell cycle spindle assembly checkpoint	GO:0005524]---[GO:0004672	ATP binding]---[protein kinase activity	-	-
MTRINITY_DN7515_c0_g1_i1	3.52271	0.0463813	-	346	-	-	UniRef90_K0SEQ6	234	Uncharacterized protein	-	-	-	-	-	-
MTRINITY_DN12224_c0_g2_i1	3.52246	0.00162002	-	1661	-	-	UniRef90_K0SCF8	1431	Uncharacterized protein (Fragment)	-	-	-	-	-	-
MTRINITY_DN16296_c5_g9_i1	3.52215	0.000438731	Putative surface protein bspA-like	226	-	-	UniRef90_U2P5Y1	219	Cell wall-binding repeat protein (Fragment)	GO:0007155	cell adhesion	-	-	GO:0005618	cell wall
STRINITY_DN19091_c0_g1_i1	3.5211	0.0003851	-	307	-	-	-	-	-	-	-	-	-	-	-
MTRINITY_DN14661_c1_g1_i1	3.52041	0.0115053	-	3198	-	-	UniRef90_B8CEV1	1332	Uncharacterized protein	-	-	GO:0016491]---[GO:0008270	oxidoreductase activity]---[zinc ion binding	-	-
MTRINITY_DN11336_c2_g2_i1	3.51981	0.0235158	-	425	-	-	-	-	-	-	-	-	-	-	-
MTRINITY_DN16481_c1_g1_i1	3.51871	0.00285363	-	2893	-	-	-	-	-	-	-	-	-	-	-
MTRINITY_DN12766_c0_g2_i1	3.51823	7.47293e-06	-	4638	-	-	UniRef90_B8CCN7	2025	Uncharacterized protein	-	-	GO:0016757	transferase activity, transferring glycosyl groups	-	-
MTRINITY_DN19202_c0_g1_i1	3.51696	0.000928313	-	886	-	-	UniRef90_K0R5Z2	567	Uncharacterized protein	-	-	-	-	-	-
STRINITY_DN6370_c0_g1_i3	3.51685	0.00432072	-	1125	-	-	UniRef90_B6A9R3	111	CW-type Zinc Finger family protein	-	-	GO:0008270	zinc ion binding	-	-
Pc30947_g2_i4	3.51254	0.00115658	Phosphatidylcholine diacylglycerol cholinephosphotransferase 1	2814	-	-	UniRef90_K0S9M6	909	Uncharacterized protein	-	-	-	-	GO:0016021	integral to membrane
MTRINITY_DN7681_c0_g1_i2	3.51032	0.000867991	RutC family protein HD_0322	748	-	-	UniRef90_K0R897	357	Uncharacterized protein	-	-	-	-	-	-
MTRINITY_DN8586_c0_g1_i1	3.50901	0.0226256	-	1114	-	-	UniRef90_B8C4P4	87	Uncharacterized protein	-	-	-	-	-	-
MTRINITY_DN17204_c0_g1_i1	3.50864	9.27363e-05	Anoctamin-10	5819	-	-	UniRef90_B8BRZ9	4224	Uncharacterized protein	-	-	-	-	GO:0016021	integral to membrane
MTRINITY_DN15094_c9_g3_i1	3.50469	0.0340845	-	206	-	-	UniRef90_K0S5P9	204	Uncharacterized protein	-	-	-	-	-	-
MTRINITY_DN11273_c0_g1_i2	3.49989	0.000930167	DNA topoisomerase 2	1556	5.99.1.3	DNA topoisomerase (ATP-hydrolyzing).	UniRef90_B8C9L4	1554	DNA topoisomerase 2	GO:0006265]---[GO:0006268]---[GO:0006312]---[GO:0000712]---[GO:0000819	DNA topological change]---[DNA unwinding involved in replication]---[mitotic recombination]---[resolution of meiotic recombination intermediates]---[sister chromatid segregation	GO:0005524]---[GO:0003677]---[GO:0003918	ATP binding]---[DNA binding]---[DNA topoisomerase (ATP-hydrolyzing) activity	GO:0009330]---[GO:0005634	DNA topoisomerase complex (ATP-hydrolyzing)]---[nucleus
MTRINITY_DN8925_c1_g1_i1	3.49919	0.0179905	-	1853	-	-	UniRef90_B5YMN9	1080	Predicted protein	-	-	GO:0008237	metallopeptidase activity	-	-
Pc13482_g1_i1	3.4981	0.0419772	-	1148	-	-	UniRef90_K0R7S5	1011	Uncharacterized protein (Fragment)	-	-	-	-	-	-
STRINITY_DN6157_c0_g2_i1	3.49523	0.00165234	-	802	-	-	-	-	-	-	-	-	-	-	-
STRINITY_DN9428_c0_g1_i1	3.4937	0.0253051	-	304	-	-	-	-	-	-	-	-	-	-	-
STRINITY_DN3798_c0_g1_i1	3.48515	0.0217691	Modification methylase HphIA	2123	2.1.1.37	DNA (cytosine-5-)-methyltransferase.	UniRef90_A0A067MCZ2	951	Uncharacterized protein	-	-	GO:0008168	methyltransferase activity	-	-
STRINITY_DN3649_c0_g1_i1	3.48434	0.0231384	-	406	-	-	-	-	-	-	-	-	-	-	-
Pc30976_g2_i1	3.47929	2.43777e-05	Serine/threonine-protein kinase plk-1	2873	2.7.11.21	Polo kinase.	UniRef90_B8C1H9	1884	Serine/threonine-protein kinase PLK (Fragment)	-	-	GO:0005524]---[GO:0004674	ATP binding]---[protein serine/threonine kinase activity	-	-
STRINITY_DN8925_c0_g1_i2	3.479	0.00185371	-	683	-	-	-	-	-	-	-	-	-	-	-
MTRINITY_DN13826_c1_g1_i1	3.47617	0.00225717	-	1617	-	-	-	-	-	-	-	-	-	-	-
Pc29458_g2_i1	3.4683	0.0231323	E3 ubiquitin-protein ligase RNF126	1072	-	-	UniRef90_B8CG52	246	Uncharacterized protein	GO:0043161	proteasomal ubiquitin-dependent protein catabolic process	GO:0008270	zinc ion binding	GO:0016021	integral to membrane
MTRINITY_DN13371_c0_g2_i1	3.46806	0.000269116	-	2161	-	-	UniRef90_K0S7R8	834	Uncharacterized protein	-	-	-	-	-	-
Pc26978_g1_i1	3.46728	0.00526583	-	633	-	-	-	-	-	-	-	-	-	-	-
MTRINITY_DN10211_c0_g1_i2	3.46643	0.0109214	-	1135	-	-	-	-	-	-	-	-	-	-	-
MTRINITY_DN13057_c0_g1_i2	3.46476	0.00011048	Glutaryl-CoA dehydrogenase mitochondrial	1786	1.3.8.6	Glutaryl-CoA dehydrogenase (ETF).	UniRef90_B8C7C1	1350	Precursor of hydrogenase glutaryl-coa dehydrogenase	GO:0033539]---[GO:0055088	fatty acid beta-oxidation using acyl-CoA dehydrogenase]---[lipid homeostasis	GO:0003995]---[GO:0009055]---[GO:0000062]---[GO:0050660]---[GO:0052890	acyl-CoA dehydrogenase activity]---[electron carrier activity]---[fatty-acyl-CoA binding]---[flavin adenine dinucleotide binding]---[oxidoreductase activity, acting on the CH-CH group of donors, with a flavin as acceptor	-	-
Pc30947_g2_i3	3.46327	0.000592692	-	1174	-	-	UniRef90_K0T7G4	255	Uncharacterized protein	-	-	GO:0046872	metal ion binding	-	-
Pc21306_g1_i1	3.4626	0.00117227	-	1852	-	-	UniRef90_B8BZ61	822	Uncharacterized protein	-	-	-	-	-	-
MTRINITY_DN11536_c0_g1_i3	3.46229	0.00272566	-	579	-	-	-	-	-	-	-	-	-	-	-
Pc31670_g1_i1	3.46151	0.0340845	-	2374	-	-	UniRef90_B8LE23	1752	Predicted protein	GO:0006030	chitin metabolic process	GO:0008061	chitin binding	GO:0005576	extracellular region
MTRINITY_DN14110_c7_g5_i10	3.45775	0.00352507	-	893	-	-	UniRef90_K0SF85	714	Uncharacterized protein (Fragment)	-	-	-	-	-	-
STRINITY_DN11945_c0_g1_i1	3.45747	0.00196319	-	1227	-	-	UniRef90_K0S7L9	918	Uncharacterized protein (Fragment)	-	-	GO:0003885]---[GO:0050660	D-arabinono-1,4-lactone oxidase activity]---[flavin adenine dinucleotide binding	GO:0016020	membrane
MTRINITY_DN13714_c0_g2_i3	3.45441	3.69376e-05	Ribonuclease inhibitor	1941	-	-	UniRef90_K0T911	786	Uncharacterized protein	-	-	-	-	-	-
STRINITY_DN1647_c0_g1_i1	3.45414	7.81805e-05	-	1715	-	-	-	-	-	-	-	-	-	-	-
Pc20664_g1_i1	3.45088	0.015866	-	936	-	-	UniRef90_B8C6W4	282	Uncharacterized protein	-	-	-	-	-	-
MTRINITY_DN9191_c0_g1_i1	3.4494	0.0428599	-	515	-	-	-	-	-	-	-	-	-	-	-
Pc31653_g2_i5	3.44686	1.0881e-05	-	1259	-	-	-	-	-	-	-	-	-	-	-
MTRINITY_DN14324_c5_g4_i8	3.44122	0.0194699	-	915	-	-	-	-	-	-	-	-	-	-	-
MTRINITY_DN15141_c0_g2_i6	3.44106	0.0173498	Probable LRR receptor-like serine/threonine-protein kinase At5g37450	1737	2.7.11.1	Non-specific serine/threonine protein kinase.	UniRef90_B8CC83	1038	Uncharacterized protein	-	-	-	-	-	-
MTRINITY_DN7515_c0_g2_i1	3.43978	0.0117083	-	437	-	-	UniRef90_K0SSC5	291	Uncharacterized protein	-	-	GO:0008270	zinc ion binding	-	-
MTRINITY_DN16315_c2_g5_i1	3.43669	0.00815973	-	1858	-	-	UniRef90_K0SK82	540	Uncharacterized protein (Fragment)	-	-	-	-	-	-
STRINITY_DN5188_c0_g1_i1	3.43631	0.0001611	F-box protein At1g67340	1086	-	-	UniRef90_A0A165PAT2	138	Uncharacterized protein	-	-	-	-	-	-
STRINITY_DN18992_c0_g1_i1	3.43625	0.0317594	-	706	-	-	-	-	-	-	-	-	-	-	-
STRINITY_DN434_c0_g1_i1	3.43448	0.0188662	-	597	-	-	-	-	-	-	-	-	-	-	-
Pc24445_g2_i1	3.43252	0.0235283	-	2369	-	-	-	-	-	-	-	-	-	-	-
Pc14728_g1_i1	3.43213	0.0267192	-	367	-	-	-	-	-	-	-	-	-	-	-
STRINITY_DN4533_c0_g1_i1	3.42883	0.000235717	-	214	-	-	-	-	-	-	-	-	-	-	-
STRINITY_DN11726_c0_g1_i1	3.4265	0.000113975	-	891	-	-	UniRef90_B8CE30	723	Uncharacterized protein	-	-	-	-	-	-
MTRINITY_DN8274_c0_g1_i1	3.42466	0.0159036	-	1476	-	-	-	-	-	-	-	-	-	-	-
MTRINITY_DN9343_c0_g1_i2	3.4239	6.736e-06	-	2171	-	-	UniRef90_A1ZFD8	1149	Uncharacterized protein	-	-	-	-	-	-
STRINITY_DN560_c0_g2_i1	3.42303	5.53557e-05	-	2224	-	-	-	-	-	-	-	-	-	-	-
MTRINITY_DN4208_c0_g1_i1	3.41576	0.00609493	Ubiquitin-60S ribosomal protein L40	290	-	-	UniRef90_B7G5H7	138	Ubiquitin extension protein 1/2	GO:0006412	translation	GO:0003735	structural constituent of ribosome	GO:0005634]---[GO:0005840	nucleus]---[ribosome
Pc31572_g2_i2	3.41472	0.00797434	-	5751	-	-	UniRef90_K0RC01	2751	Uncharacterized protein	-	-	-	-	-	-
Pc32130_g4_i1	3.41471	0.000922335	-	295	-	-	-	-	-	-	-	-	-	-	-
MTRINITY_DN9139_c0_g2_i1	3.41292	0.00486699	-	1824	-	-	-	-	-	-	-	-	-	-	-
MTRINITY_DN13754_c5_g1_i1	3.41197	0.000103364	Putative surface protein bspA-like	3261	-	-	UniRef90_B1C843	474	Uncharacterized protein	-	-	-	-	-	-
STRINITY_DN7590_c0_g1_i1	3.41141	0.00604151	-	1137	-	-	-	-	-	-	-	-	-	-	-
MTRINITY_DN8976_c0_g2_i3	3.41051	0.000415529	-	2532	-	-	UniRef90_B8LEM5	1344	Predicted protein	-	-	-	-	-	-
MTRINITY_DN7901_c0_g1_i1	3.4095	0.00433735	-	827	-	-	-	-	-	-	-	-	-	-	-
MTRINITY_DN17449_c2_g1_i1	3.40846	0.0090297	-	239	-	-	-	-	-	-	-	-	-	-	-
STRINITY_DN4646_c0_g1_i1	3.40412	0.000729479	-	281	-	-	-	-	-	-	-	-	-	-	-
MTRINITY_DN15206_c2_g14_i1	3.4028	0.000134995	-	209	-	-	-	-	-	-	-	-	-	-	-
Pc316_g1_i1	3.40134	0.0421391	-	700	-	-	-	-	-	-	-	-	-	-	-
MTRINITY_DN17788_c0_g1_i1	3.39997	0.000700867	-	451	-	-	UniRef90_K0T4J6	165	Uncharacterized protein (Fragment)	-	-	-	-	-	-
MTRINITY_DN14523_c0_g1_i1	3.39555	0.0346197	E3 ubiquitin-protein ligase RNF19A	1182	-	-	UniRef90_S2IXG1	441	Uncharacterized protein	-	-	GO:0004842]---[GO:0008270	ubiquitin-protein ligase activity]---[zinc ion binding	-	-
STRINITY_DN13307_c4_g1_i1	3.39494	0.0382125	-	246	-	-	UniRef90_K0T334	144	Uncharacterized protein (Fragment)	-	-	-	-	-	-
MTRINITY_DN16130_c0_g1_i1	3.39139	4.99183e-05	Condensin complex subunit 2	3167	-	-	UniRef90_B8BWW0	2475	Uncharacterized protein	GO:0007076	mitotic chromosome condensation	-	-	GO:0000796	condensin complex
MTRINITY_DN9065_c0_g1_i1	3.39026	0.000118694	-	1822	-	-	UniRef90_B5YLK8	822	Predicted protein	-	-	-	-	-	-
Pc11061_g1_i1	3.38876	0.000460538	-	3844	-	-	UniRef90_B8C3K3	993	Uncharacterized protein	-	-	-	-	-	-
MTRINITY_DN13724_c0_g1_i5	3.38588	0.0119986	-	2259	-	-	-	-	-	-	-	-	-	-	-
STRINITY_DN4837_c0_g1_i2	3.38372	0.0241405	-	569	-	-	-	-	-	-	-	-	-	-	-
MTRINITY_DN16960_c10_g6_i1	3.37751	0.0245462	-	207	-	-	-	-	-	-	-	-	-	-	-
STRINITY_DN9359_c0_g1_i1	3.37546	0.00829471	-	1426	-	-	UniRef90_B8CD81	1227	Uncharacterized protein	-	-	-	-	-	-
MTRINITY_DN14379_c0_g1_i1	3.37057	0.00231007	Beta-1 3-xylanase	1414	3.2.1.32	Endo-1 3-beta-xylanase.	UniRef90_B8BUT2	1305	Uncharacterized protein	GO:0005975	carbohydrate metabolic process	GO:0004553	hydrolase activity, hydrolyzing O-glycosyl compounds	GO:0016021	integral to membrane
STRINITY_DN7802_c0_g1_i1	3.37009	0.00477872	-	1214	-	-	UniRef90_B8BZ04	924	Uncharacterized protein (Fragment)	-	-	GO:0008146	sulfotransferase activity	GO:0016021	integral to membrane
MTRINITY_DN14427_c6_g4_i2	3.36892	0.00334876	-	1564	-	-	UniRef90_B8CGH2	219	Uncharacterized protein	-	-	-	-	-	-
MTRINITY_DN8776_c0_g1_i2	3.36789	0.0394481	-	1531	-	-	UniRef90_B8CGQ3	528	Uncharacterized protein	-	-	-	-	GO:0016021	integral to membrane
Pc19342_g1_i1	3.36074	0.00469761	Uncharacterized aarF domain-containing protein kinase At1g79600 chloroplastic	1868	-	-	UniRef90_B8CCK7	1287	Uncharacterized protein (Fragment)	-	-	-	-	-	-
MTRINITY_DN16808_c1_g2_i6	3.3592	0.00602788	Trypsin-3	1889	3.4.21.4	Trypsin.	UniRef90_A0A0P4XVF8	645	Uncharacterized protein	-	-	GO:0004252	serine-type endopeptidase activity	-	-
MTRINITY_DN20675_c0_g1_i1	3.35704	7.89315e-06	Histone H2A	884	-	-	UniRef90_B7FWQ2	297	Histone H2A	GO:0006342	chromatin silencing	GO:0003677	DNA binding	GO:0000790]---[GO:0000786]---[GO:0005634	nuclear chromatin]---[nucleosome]---[nucleus
MTRINITY_DN1064_c0_g2_i1	3.35477	0.00900645	-	295	-	-	-	-	-	-	-	-	-	-	-
MTRINITY_DN16300_c3_g2_i2	3.35364	0.00085545	Abnormal spindle-like microcephaly-associated protein homolog	5217	-	-	UniRef90_K0SZV7	1419	Uncharacterized protein (Fragment)	GO:0007051	spindle organization	-	-	-	-
MTRINITY_DN15141_c0_g2_i5	3.35268	0.0182259	-	582	-	-	UniRef90_K0RQ15	159	Uncharacterized protein (Fragment)	-	-	-	-	-	-
Pc28535_g5_i7	3.35171	0.044755	-	326	-	-	UniRef90_K0R6D9	195	Uncharacterized protein (Fragment)	-	-	-	-	-	-
MTRINITY_DN14982_c0_g1_i5	3.35163	0.00811536	-	2063	-	-	UniRef90_K0S114	243	Uncharacterized protein (Fragment)	-	-	-	-	-	-
MTRINITY_DN14598_c0_g1_i2	3.351	0.000132576	-	3610	-	-	-	-	-	-	-	-	-	-	-
MTRINITY_DN16247_c5_g2_i8	3.35008	0.00892586	-	2649	-	-	-	-	-	-	-	-	-	-	-
STRINITY_DN2140_c0_g1_i1	3.34946	0.0465966	-	2512	-	-	-	-	-	-	-	-	-	-	-
STRINITY_DN366_c0_g1_i1	3.34929	0.0154837	-	334	-	-	-	-	-	-	-	-	-	-	-
STRINITY_DN2074_c0_g1_i1	3.34702	0.0194699	-	476	-	-	UniRef90_K0R5A3	321	Uncharacterized protein	-	-	-	-	-	-
MTRINITY_DN17564_c1_g1_i1	3.3458	0.00332776	-	610	-	-	UniRef90_B8LEF6	591	Predicted protein	-	-	-	-	GO:0016021	integral to membrane
MTRINITY_DN12094_c1_g3_i2	3.3424	0.00346627	-	867	-	-	UniRef90_K0RYU4	720	Uncharacterized protein	GO:0008295	spermidine biosynthetic process	GO:0004014	adenosylmethionine decarboxylase activity	GO:0016021	integral to membrane
STRINITY_DN12983_c5_g1_i1	3.34164	0.0213773	-	251	-	-	UniRef90_K0T5K2	243	Uncharacterized protein	-	-	-	-	-	-
MTRINITY_DN17064_c5_g15_i1	3.34051	0.00241811	-	483	-	-	-	-	-	-	-	-	-	-	-
Pc23801_g1_i1	3.34005	0.00024603	-	825	-	-	UniRef90_K0SGZ4	570	Uncharacterized protein (Fragment)	-	-	-	-	-	-
STRINITY_DN1673_c0_g1_i1	3.34001	0.0418131	-	927	-	-	-	-	-	-	-	-	-	-	-
MTRINITY_DN7701_c0_g1_i1	3.33923	0.018801	-	245	-	-	UniRef90_K0TJ51	144	Uncharacterized protein	-	-	GO:0046872	metal ion binding	-	-
Pc28941_g5_i5	3.33608	0.0359619	T-complex-associated testis-expressed protein 1	430	-	-	UniRef90_K0SFU6	342	Uncharacterized protein (Fragment)	-	-	-	-	-	-
MTRINITY_DN7988_c0_g1_i1	3.33365	0.00544059	-	880	-	-	UniRef90_B8BV33	258	Uncharacterized protein	-	-	-	-	-	-
STRINITY_DN10078_c0_g1_i4	3.33331	0.00260709	-	900	-	-	UniRef90_K0TFW2	276	Uncharacterized protein (Fragment)	-	-	-	-	-	-
MTRINITY_DN6193_c0_g1_i1	3.33098	0.000717319	-	2366	-	-	UniRef90_A0A0D0D0B1	315	Unplaced genomic scaffold scaffold_2396 whole genome shotgun sequence	-	-	GO:0046872	metal ion binding	-	-
MTRINITY_DN9045_c0_g1_i1	3.33027	0.000800948	-	3580	-	-	UniRef90_K0T6H8	168	Uncharacterized protein	-	-	-	-	-	-
STRINITY_DN2747_c0_g1_i1	3.32856	0.00173917	-	943	-	-	-	-	-	-	-	-	-	-	-
MTRINITY_DN16808_c1_g2_i4	3.32816	0.00481216	Trypsin	1908	3.4.21.4	Trypsin.	UniRef90_A0A0P4XVF8	633	Uncharacterized protein	-	-	GO:0004252	serine-type endopeptidase activity	-	-
Pc30947_g2_i2	3.32758	0.00143004	-	1035	-	-	UniRef90_K0RR00	252	Uncharacterized protein	-	-	GO:0046872	metal ion binding	-	-
STRINITY_DN6835_c0_g1_i1	3.32732	0.00514783	-	1794	-	-	UniRef90_B7G7M1	612	Predicted protein	-	-	-	-	GO:0016021	integral to membrane
Pc22708_g1_i1	3.32624	6.736e-06	Structural maintenance of chromosomes protein 2-1	3845	-	-	UniRef90_K0T6D1	3573	Structural maintenance of chromosomes protein	GO:0051301]---[GO:0051321]---[GO:0007076	cell division]---[meiotic cell cycle]---[mitotic chromosome condensation	GO:0005524]---[GO:0005215	ATP binding]---[transporter activity	GO:0000796]---[GO:0005634	condensin complex]---[nucleus
Pc20917_g1_i1	3.32622	0.000782852	-	1888	-	-	-	-	-	-	-	-	-	-	-
MTRINITY_DN14009_c1_g4_i1	3.32586	0.04191	-	1072	-	-	-	-	-	-	-	-	-	-	-
MTRINITY_DN13979_c10_g2_i1	3.32438	0.0109214	Putative surface protein bspA-like	355	-	-	UniRef90_R1DSJ3	351	Uncharacterized protein (Fragment)	-	-	-	-	-	-
Pc42094_g1_i1	3.31969	0.00733632	-	833	-	-	-	-	-	-	-	-	-	-	-
Pc29403_g2_i4	3.31856	0.0309489	-	2280	-	-	UniRef90_B7FQM4	564	Predicted protein (Fragment)	-	-	-	-	-	-
STRINITY_DN3885_c0_g1_i2	3.31745	0.0425404	-	1197	-	-	-	-	-	-	-	-	-	-	-
MTRINITY_DN5885_c0_g3_i1	3.31473	0.00477872	Putative surface protein bspA-like	280	-	-	UniRef90_K0SBJ7	252	Uncharacterized protein	-	-	-	-	-	-
MTRINITY_DN601_c0_g1_i1	3.31329	0.0262703	-	1112	-	-	UniRef90_K0RFZ4	513	Uncharacterized protein	-	-	-	-	-	-
MTRINITY_DN17440_c1_g2_i1	3.31124	0.000838571	-	5926	-	-	UniRef90_B8C8M4	3051	Uncharacterized protein	-	-	-	-	-	-
STRINITY_DN11315_c0_g1_i1	3.31066	0.00110302	-	1110	-	-	UniRef90_K0R4X2	753	Uncharacterized protein	-	-	-	-	-	-
MTRINITY_DN16672_c7_g11_i11	3.31028	0.00562714	-	578	-	-	-	-	-	-	-	-	-	-	-
MTRINITY_DN12192_c3_g3_i1	3.30951	0.0462482	-	329	-	-	-	-	-	-	-	-	-	-	-
STRINITY_DN6629_c0_g2_i1	3.30749	0.000145415	-	674	-	-	-	-	-	-	-	-	-	-	-
MTRINITY_DN8976_c0_g2_i1	3.30741	0.000895436	-	2616	-	-	UniRef90_B8LEM5	1344	Predicted protein	-	-	-	-	-	-
MTRINITY_DN17064_c5_g5_i1	3.30733	0.000295698	-	327	-	-	-	-	-	-	-	-	-	-	-
MTRINITY_DN13000_c2_g2_i2	3.30694	0.00297107	-	1141	-	-	-	-	-	-	-	-	-	-	-
Pc8914_g1_i1	3.30675	0.0220862	-	883	-	-	UniRef90_B8CCS3	438	Uncharacterized protein	-	-	-	-	-	-
STRINITY_DN4351_c0_g1_i1	3.30567	0.00718541	-	220	-	-	-	-	-	-	-	-	-	-	-
STRINITY_DN12931_c0_g1_i1	3.30427	0.0145274	-	1313	-	-	-	-	-	-	-	-	-	-	-
STRINITY_DN2351_c0_g1_i1	3.30357	0.0184171	-	805	-	-	UniRef90_K0RYJ3	603	Uncharacterized protein	-	-	-	-	-	-
MTRINITY_DN12792_c5_g15_i2	3.30285	0.00809205	-	716	-	-	UniRef90_K0R5E6	486	Uncharacterized protein	-	-	-	-	-	-
MTRINITY_DN16541_c6_g3_i1	3.2984	0.00192504	-	978	-	-	-	-	-	-	-	-	-	-	-
MTRINITY_DN13188_c0_g1_i1	3.296	0.000898347	Putative mitochondrial carnitine O-acetyltransferase	2463	2.3.1.7	Carnitine O-acetyltransferase.	UniRef90_B8CBV0	1482	Carnitine acetyl transferase (Fragment)	-	-	GO:0016746	transferase activity, transferring acyl groups	-	-
Pc23243_g3_i1	3.29585	0.0417272	-	389	-	-	-	-	-	-	-	-	-	-	-
MTRINITY_DN16960_c10_g20_i8	3.29536	0.00203534	-	442	-	-	UniRef90_K0R9G1	342	Uncharacterized protein	-	-	-	-	-	-
STRINITY_DN5509_c0_g1_i1	3.29365	2.54842e-05	Ribonucleoside-diphosphate reductase subunit M2	1506	1.17.4.1	Ribonucleoside-diphosphate reductase.	UniRef90_K0RPZ7	1212	Uncharacterized protein	GO:0009186	deoxyribonucleoside diphosphate metabolic process	GO:0016491	oxidoreductase activity	-	-
MTRINITY_DN10685_c0_g1_i1	3.29349	0.00125687	Uncharacterized protein At4g26485	2477	-	-	UniRef90_B8C9N9	1104	Uncharacterized protein	GO:0070475	rRNA base methylation	GO:0070042	rRNA (uridine-N3-)-methyltransferase activity	GO:0005737	cytoplasm
Pc24042_g1_i2	3.29166	0.000134489	Histone H2A	349	-	-	UniRef90_B7FWQ2	135	Histone H2A	GO:0006342	chromatin silencing	GO:0003677	DNA binding	GO:0000790]---[GO:0000786]---[GO:0005634	nuclear chromatin]---[nucleosome]---[nucleus
STRINITY_DN6370_c0_g1_i2	3.29062	0.0159592	-	963	-	-	UniRef90_B6A9R3	111	CW-type Zinc Finger family protein	-	-	GO:0008270	zinc ion binding	-	-
STRINITY_DN2253_c0_g1_i1	3.28914	0.0206293	-	480	-	-	-	-	-	-	-	-	-	-	-
MTRINITY_DN9574_c0_g1_i1	3.2874	0.00438241	-	755	-	-	-	-	-	-	-	-	-	-	-
Pc30581_g2_i1	3.28671	0.00504141	Probable LRR receptor-like serine/threonine-protein kinase At5g37450	1791	2.7.11.1	Non-specific serine/threonine protein kinase.	UniRef90_K0RQ15	1107	Uncharacterized protein (Fragment)	-	-	-	-	-	-
STRINITY_DN8090_c1_g1_i1	3.28638	0.00489018	-	485	-	-	UniRef90_B8C1T5	249	Uncharacterized protein	-	-	-	-	-	-
Pc26080_g1_i2	3.2851	0.00132571	-	1204	-	-	-	-	-	-	-	-	-	-	-
Pc31324_g1_i3	3.28495	0.00050078	Transcription factor MYB98	1327	-	-	UniRef90_R1F7Z2	429	Uncharacterized protein (Fragment)	-	-	GO:0003677	DNA binding	-	-
MTRINITY_DN10032_c0_g1_i3	3.2842	0.00253547	-	1232	-	-	-	-	-	-	-	-	-	-	-
MTRINITY_DN8909_c0_g5_i1	3.28269	0.0230321	-	217	-	-	-	-	-	-	-	-	-	-	-
Pc24042_g1_i1	3.28264	2.43777e-05	Histone H2A	349	-	-	UniRef90_B7FWQ2	135	Histone H2A	GO:0006342	chromatin silencing	GO:0003677	DNA binding	GO:0000790]---[GO:0000786]---[GO:0005634	nuclear chromatin]---[nucleosome]---[nucleus
Pc29502_g1_i1	3.28184	0.000378931	-	1673	-	-	UniRef90_B8CE30	1242	Uncharacterized protein	-	-	-	-	-	-
MTRINITY_DN7898_c0_g2_i1	3.28121	0.0400321	-	346	-	-	-	-	-	-	-	-	-	-	-
STRINITY_DN12421_c0_g1_i1	3.28109	4.29462e-05	Anaphase spindle elongation protein 1	3678	-	-	UniRef90_B8C6Y0	2898	Uncharacterized protein	GO:0000910]---[GO:0000226	cytokinesis]---[microtubule cytoskeleton organization	-	-	-	-
STRINITY_DN1627_c0_g1_i1	3.28072	0.0131357	Coiled-coil domain-containing protein 39	2864	-	-	UniRef90_D7FW87	1902	Flagellar associated protein	GO:0003341]---[GO:0036159	cilium movement]---[inner dynein arm assembly	-	-	GO:0005930]---[GO:0031514	axoneme]---[motile cilium
MTRINITY_DN530_c0_g1_i1	3.27801	0.0430588	-	473	-	-	-	-	-	-	-	-	-	-	-
MTRINITY_DN7582_c0_g1_i3	3.2779	0.0040805	-	1346	-	-	UniRef90_A0A0L0D5K8	1320	Leucine-rich repeat containing protein	-	-	-	-	-	-
Pc26919_g1_i1	3.27766	0.00141357	-	2144	-	-	UniRef90_K0SX73	456	Uncharacterized protein	-	-	-	-	GO:0016021	integral to membrane
Pc31055_g5_i1	3.27753	2.43777e-05	-	2502	-	-	UniRef90_B8CGQ6	2031	Uncharacterized protein	-	-	-	-	-	-
MTRINITY_DN8621_c0_g1_i1	3.27309	0.0154159	-	712	-	-	UniRef90_B8BXI6	330	Uncharacterized protein	-	-	-	-	GO:0016021	integral to membrane
MTRINITY_DN12115_c0_g3_i1	3.2725	0.00535624	-	1356	-	-	UniRef90_K0R5J7	804	Uncharacterized protein	-	-	-	-	GO:0016021	integral to membrane
MTRINITY_DN2911_c0_g1_i1	3.27179	0.00896332	-	784	-	-	-	-	-	-	-	-	-	-	-
Pc32180_g1_i1	3.27156	0.0460161	-	1540	-	-	-	-	-	-	-	-	-	-	-
STRINITY_DN899_c0_g1_i1	3.27132	0.0480317	-	213	-	-	-	-	-	-	-	-	-	-	-
MTRINITY_DN13979_c12_g4_i1	3.26851	0.0071007	-	301	-	-	UniRef90_K0R9G1	273	Uncharacterized protein	-	-	-	-	-	-
MTRINITY_DN8369_c0_g1_i1	3.26737	0.00243475	-	760	-	-	-	-	-	-	-	-	-	-	-
MTRINITY_DN16296_c5_g25_i3	3.26588	0.00181475	-	217	-	-	UniRef90_S3KU55	213	Uncharacterized protein	-	-	-	-	-	-
STRINITY_DN2092_c0_g1_i1	3.26532	0.0362188	-	241	-	-	-	-	-	-	-	-	-	-	-
Pc25316_g2_i1	3.26108	0.000312865	-	397	-	-	-	-	-	-	-	-	-	-	-
STRINITY_DN13968_c0_g1_i1	3.26037	0.00370494	-	706	-	-	-	-	-	-	-	-	-	-	-
MTRINITY_DN1020_c0_g1_i1	3.25842	0.0024839	-	344	-	-	UniRef90_K0T4Y8	270	Uncharacterized protein	-	-	-	-	GO:0016021	integral to membrane
STRINITY_DN7893_c0_g1_i1	3.25798	0.0116092	-	902	-	-	-	-	-	-	-	-	-	-	-
MTRINITY_DN15098_c1_g1_i3	3.2578	0.00685871	-	2979	-	-	-	-	-	-	-	-	-	-	-
STRINITY_DN7657_c0_g3_i1	3.2547	0.0297848	-	235	-	-	-	-	-	-	-	-	-	-	-
MTRINITY_DN16450_c0_g1_i1	3.25306	0.0488272	Plasma kallikrein	679	3.4.21.34	Plasma kallikrein.	UniRef90_K0SHU9	660	Uncharacterized protein (Fragment)	-	-	GO:0004252	serine-type endopeptidase activity	-	-
Pc26355_g1_i2	3.25261	0.0117344	-	912	-	-	-	-	-	-	-	-	-	-	-
STRINITY_DN5941_c0_g1_i1	3.25237	0.000118694	Cyclin-B2-2	2585	-	-	UniRef90_B8BZ02	849	Uncharacterized protein	-	-	-	-	GO:0005634	nucleus
MTRINITY_DN13803_c0_g1_i1	3.25073	0.00449483	-	1705	-	-	UniRef90_B8LBL3	261	Predicted protein	-	-	-	-	-	-
MTRINITY_DN14999_c4_g4_i6	3.24766	0.00592436	Putative surface protein bspA-like	390	-	-	UniRef90_G7W941	375	Conserved repeat protein	-	-	-	-	-	-
MTRINITY_DN5817_c1_g1_i1	3.24632	0.0361414	Putative surface protein bspA-like	318	-	-	UniRef90_R1C478	312	Uncharacterized protein	-	-	-	-	-	-
STRINITY_DN13333_c11_g1_i1	3.24477	0.000118694	-	477	-	-	UniRef90_K0R394	468	Uncharacterized protein	-	-	-	-	-	-
MTRINITY_DN12854_c0_g1_i5	3.24452	0.00211344	-	2616	-	-	-	-	-	-	-	-	-	-	-
STRINITY_DN3976_c0_g1_i1	3.24433	0.00159298	-	703	-	-	-	-	-	-	-	-	-	-	-
MTRINITY_DN12524_c0_g1_i1	3.24136	0.00580203	-	1591	-	-	UniRef90_B8LCT9	282	Predicted protein (Fragment)	-	-	-	-	GO:0016021	integral to membrane
MTRINITY_DN15771_c0_g1_i1	3.24121	0.0195549	-	507	-	-	UniRef90_D7G8K8	153	Uncharacterized protein	-	-	GO:0030552]---[GO:0008603	cAMP binding]---[cAMP-dependent protein kinase regulator activity	GO:0005952	cAMP-dependent protein kinase complex
MTRINITY_DN13431_c0_g1_i1	3.23982	1.40564e-05	Structural maintenance of chromosomes protein 4	4250	-	-	UniRef90_B8CCA2	2943	Structural maintenance of chromosomes protein	GO:0051276	chromosome organization	GO:0005524	ATP binding	GO:0005694]---[GO:0005634	chromosome]---[nucleus
Pc27986_g3_i2	3.23924	0.000790689	Protein abnormal spindle	4621	-	-	UniRef90_K0SZV7	1095	Uncharacterized protein (Fragment)	GO:0007051	spindle organization	-	-	-	-
MTRINITY_DN15238_c1_g5_i3	3.23846	0.000832465	-	2318	-	-	UniRef90_B5YM14	501	Predicted protein	GO:0055114	oxidation-reduction process	GO:0016491	oxidoreductase activity	-	-
Pc28664_g1_i1	3.23676	0.0147189	-	1619	-	-	UniRef90_B8CCB3	579	Uncharacterized protein	-	-	-	-	-	-
MTRINITY_DN1358_c0_g2_i1	3.23626	0.0443194	-	255	-	-	-	-	-	-	-	-	-	-	-
MTRINITY_DN15094_c10_g16_i1	3.23605	0.000438731	Protein sel-1 homolog 1	754	-	-	UniRef90_K0SF85	654	Uncharacterized protein (Fragment)	-	-	-	-	-	-
MTRINITY_DN9102_c0_g1_i1	3.23358	0.0237463	-	732	-	-	-	-	-	-	-	-	-	-	-
MTRINITY_DN10341_c0_g1_i1	3.23334	0.0154169	-	1248	-	-	UniRef90_K0T7G4	306	Uncharacterized protein	-	-	GO:0046872	metal ion binding	-	-
STRINITY_DN18824_c0_g1_i1	3.23223	0.0174734	-	379	-	-	-	-	-	-	-	-	-	-	-
MTRINITY_DN9110_c0_g2_i1	3.23199	0.0427146	-	302	-	-	-	-	-	-	-	-	-	-	-
STRINITY_DN532_c0_g1_i1	3.23148	4.36397e-05	-	514	-	-	UniRef90_UPI00056E19E6	312	hypothetical protein	-	-	-	-	-	-
Pc14193_g1_i1	3.23032	0.0204864	-	970	-	-	-	-	-	-	-	-	-	-	-
Pc26832_g1_i1	3.22664	0.0139311	-	831	-	-	UniRef90_B8BSQ4	558	Uncharacterized protein	-	-	GO:0008080	N-acetyltransferase activity	-	-
STRINITY_DN5276_c0_g1_i1	3.22484	0.00105501	-	1784	-	-	UniRef90_B8C692	882	Uncharacterized protein	-	-	-	-	-	-
MTRINITY_DN8857_c0_g1_i1	3.22374	0.0016967	-	1250	-	-	-	-	-	-	-	-	-	-	-
Pc24899_g1_i1	3.22285	9.72768e-06	-	2445	-	-	UniRef90_K0R1I5	993	Uncharacterized protein	-	-	-	-	-	-
STRINITY_DN5241_c0_g1_i1	3.22273	0.00390778	-	885	-	-	UniRef90_B8BRJ3	702	Uncharacterized protein	-	-	-	-	GO:0016021	integral to membrane
STRINITY_DN4244_c0_g1_i1	3.22214	0.0272115	-	435	-	-	-	-	-	-	-	-	-	-	-
STRINITY_DN20975_c0_g2_i1	3.2218	0.0418147	-	896	-	-	UniRef90_B8C4R2	471	Uncharacterized protein	-	-	-	-	-	-
MTRINITY_DN1827_c0_g1_i1	3.22138	0.00197592	Putative sulfate transporter YbaR	2646	-	-	UniRef90_K0TMS4	1089	Uncharacterized protein	-	-	GO:0008271	secondary active sulfate transmembrane transporter activity	GO:0016021	integral to membrane
STRINITY_DN10793_c1_g1_i3	3.21828	0.00239602	-	370	-	-	-	-	-	-	-	-	-	-	-
STRINITY_DN7893_c0_g1_i2	3.21799	0.00919924	-	1300	-	-	UniRef90_K0RTG9	189	Uncharacterized protein (Fragment)	-	-	-	-	-	-
STRINITY_DN2088_c0_g1_i1	3.21703	0.0399563	-	1186	-	-	UniRef90_B8BU36	786	Uncharacterized protein	-	-	-	-	-	-
MTRINITY_DN13600_c0_g1_i4	3.21043	0.0457056	-	656	-	-	UniRef90_K0RXT7	573	Uncharacterized protein	-	-	-	-	-	-
MTRINITY_DN14999_c4_g4_i5	3.20986	0.0468474	-	250	-	-	UniRef90_D7JDL2	246	Cell surface protein	-	-	-	-	-	-
MTRINITY_DN16960_c9_g4_i8	3.20837	0.00633866	Putative surface protein bspA-like	619	-	-	UniRef90_A2DNV8	333	Surface antigen BspA-like	-	-	-	-	-	-
STRINITY_DN12386_c0_g3_i2	3.20795	0.0277766	-	276	-	-	-	-	-	-	-	-	-	-	-
MTRINITY_DN15256_c1_g1_i1	3.20722	1.96747e-05	-	3729	-	-	UniRef90_B8BQW8	3183	Uncharacterized protein	GO:0007076	mitotic chromosome condensation	-	-	GO:0000793]---[GO:0000796	condensed chromosome]---[condensin complex
MTRINITY_DN10352_c0_g1_i1	3.20516	0.00918626	-	367	-	-	UniRef90_K0RGJ2	261	Uncharacterized protein	-	-	-	-	-	-
Pc21188_g2_i1	3.20002	0.00231879	-	1669	-	-	UniRef90_B8BRJ3	1329	Uncharacterized protein	-	-	-	-	GO:0016021	integral to membrane
Pc29789_g2_i4	3.19947	0.00785269	-	1367	-	-	UniRef90_B8BX90	897	Uncharacterized protein	-	-	-	-	-	-
MTRINITY_DN17478_c0_g1_i1	3.19833	9.27363e-05	-	4591	-	-	UniRef90_B8C5A4	2913	Uncharacterized protein	-	-	-	-	-	-
MTRINITY_DN16377_c5_g2_i8	3.1982	0.00431739	Putative protein MSS51 homolog mitochondrial	243	-	-	UniRef90_A0A146HVW3	222	Uncharacterized protein	-	-	-	-	-	-
MTRINITY_DN15053_c0_g3_i1	3.1961	1.24439e-05	ABC transporter B family member 25 mitochondrial	2571	-	-	UniRef90_B8LCY1	1512	ABC transporter	GO:0055085	transmembrane transport	GO:0005524]---[GO:0042626	ATP binding]---[ATPase activity, coupled to transmembrane movement of substances	GO:0016021	integral to membrane
Pc21618_g1_i2	3.1959	0.00517879	-	617	-	-	UniRef90_K0SZS5	453	Uncharacterized protein	-	-	-	-	-	-
STRINITY_DN5627_c0_g1_i1	3.19514	1.73775e-05	-	2830	-	-	UniRef90_K0R493	2595	Uncharacterized protein	GO:0007018	microtubule-based movement	GO:0005524]---[GO:0003777	ATP binding]---[microtubule motor activity	-	-
MTRINITY_DN9993_c0_g2_i1	3.19257	0.0154837	-	428	-	-	UniRef90_A0A075HFI5	147	Thiol-disulfide isomerase family protein	-	-	GO:0016209]---[GO:0016853]---[GO:0016491	antioxidant activity]---[isomerase activity]---[oxidoreductase activity	-	-
STRINITY_DN12580_c4_g1_i8	3.1888	0.0330305	-	486	-	-	-	-	-	-	-	-	-	-	-
MTRINITY_DN16296_c5_g1_i1	3.18656	0.00244557	Putative surface protein bspA-like	347	-	-	UniRef90_UPI000678D8AF	339	hypothetical protein	-	-	-	-	-	-
Pc27452_g2_i1	3.18608	4.00248e-05	Transforming protein Myb	3018	-	-	UniRef90_K0RRZ5	876	Uncharacterized protein (Fragment)	-	-	GO:0003677	DNA binding	-	-
Pc17760_g1_i1	3.18562	0.0402853	-	961	-	-	-	-	-	-	-	-	-	-	-
Pc20844_g1_i2	3.1819	0.0326333	Probable pyruvate decarboxylase C186.09	1890	4.1.1.1	Pyruvate decarboxylase.	UniRef90_A0A081GHG3	1686	Uncharacterized protein	-	-	GO:0016831]---[GO:0000287]---[GO:0030976	carboxy-lyase activity]---[magnesium ion binding]---[thiamine pyrophosphate binding	-	-
MTRINITY_DN16950_c2_g6_i4	3.17937	0.0114057	-	990	-	-	UniRef90_K0T7G4	345	Uncharacterized protein	-	-	GO:0046872	metal ion binding	-	-
MTRINITY_DN15369_c1_g1_i1	3.17805	0.000213375	Condensin-2 complex subunit G2	3964	-	-	UniRef90_B5YNC6	1974	Predicted protein	-	-	-	-	GO:0005634	nucleus
MTRINITY_DN12377_c1_g1_i1	3.17767	0.000878057	-	1756	-	-	UniRef90_R1E1U4	699	Uncharacterized protein	-	-	-	-	GO:0016021	integral to membrane
MTRINITY_DN14229_c0_g2_i2	3.1747	0.0383052	-	1260	-	-	UniRef90_B8C1T5	492	Uncharacterized protein	-	-	-	-	-	-
STRINITY_DN4620_c0_g2_i1	3.17304	0.000301758	-	312	-	-	UniRef90_M4YUD2	297	Uncharacterized protein	-	-	-	-	GO:0016021	integral to membrane
STRINITY_DN11348_c0_g1_i1	3.17166	0.00103301	-	1571	-	-	UniRef90_B5YNK6	1311	Predicted protein	-	-	-	-	-	-
MTRINITY_DN10069_c0_g1_i1	3.16576	0.0262791	-	1862	-	-	-	-	-	-	-	-	-	-	-
MTRINITY_DN5885_c0_g2_i4	3.16286	0.00252166	Putative surface protein bspA-like	357	-	-	UniRef90_R7C7T4	309	Ig-like domain-containing surface protein	-	-	-	-	-	-
STRINITY_DN3413_c0_g1_i1	3.16225	0.00109371	-	1897	-	-	-	-	-	-	-	-	-	-	-
MTRINITY_DN10136_c0_g1_i1	3.16194	0.000922335	-	1816	-	-	UniRef90_B8LD33	600	Predicted protein	GO:0006885	regulation of pH	GO:0005509]---[GO:0005451	calcium ion binding]---[monovalent cation:hydrogen antiporter activity	GO:0012505]---[GO:0016021	endomembrane system]---[integral to membrane
MTRINITY_DN16377_c5_g2_i9	3.15948	0.000145543	Phosphatidylcholine diacylglycerol cholinephosphotransferase 1	2777	-	-	UniRef90_K0S9M6	909	Uncharacterized protein	-	-	-	-	GO:0016021	integral to membrane
MTRINITY_DN17064_c6_g1_i1	3.15844	0.00472379	-	322	-	-	-	-	-	-	-	-	-	-	-
Pc27032_g6_i5	3.15829	7.31256e-05	-	775	-	-	-	-	-	-	-	-	-	-	-
STRINITY_DN4948_c0_g1_i1	3.15828	0.00267489	Long-chain-fatty-acid--CoA ligase FadD15	206	6.2.1.3	Long-chain-fatty-acid--CoA ligase.	UniRef90_B8CDL6	204	Uncharacterized protein	GO:0008152	metabolic process	GO:0003824	catalytic activity	-	-
Pc27752_g2_i1	3.15703	0.000132576	Acyl-protein thioesterase 2	1067	-	-	UniRef90_K0TMY8	837	Uncharacterized protein	-	-	GO:0016787	hydrolase activity	-	-
STRINITY_DN7733_c0_g1_i1	3.15594	0.008413	-	993	-	-	-	-	-	-	-	-	-	-	-
MTRINITY_DN14559_c5_g3_i8	3.15353	0.00665186	-	796	-	-	-	-	-	-	-	-	-	-	-
Pc17586_g1_i2	3.15323	8.2089e-05	-	1743	-	-	-	-	-	-	-	-	-	-	-
STRINITY_DN21381_c0_g1_i1	3.15187	0.0145856	-	494	-	-	-	-	-	-	-	-	-	-	-
MTRINITY_DN13240_c0_g1_i1	3.15168	0.0013212	-	2073	-	-	UniRef90_B5YNL2	1731	Predicted protein	-	-	-	-	-	-
Pc21572_g1_i1	3.15075	0.0343361	-	1825	-	-	-	-	-	-	-	-	-	-	-
Pc21188_g2_i4	3.14974	0.00148105	-	1925	-	-	UniRef90_B8BRJ3	1683	Uncharacterized protein	-	-	-	-	GO:0016021	integral to membrane
MTRINITY_DN16471_c0_g1_i2	3.14713	0.000394016	Anaphase spindle elongation protein 1	3816	-	-	UniRef90_B8C6Y0	2904	Uncharacterized protein	GO:0000910]---[GO:0000226	cytokinesis]---[microtubule cytoskeleton organization	-	-	-	-
Pc31689_g4_i1	3.14605	0.00440317	-	1530	-	-	UniRef90_K0T6J6	903	Uncharacterized protein (Fragment)	-	-	-	-	-	-
STRINITY_DN263_c0_g1_i1	3.14124	0.00980985	-	353	-	-	UniRef90_B8LD36	348	Predicted protein	GO:0006351	transcription, DNA-dependent	GO:0003677	DNA binding	GO:0005634	nucleus
MTRINITY_DN15155_c0_g2_i2	3.13934	0.0230369	-	1731	-	-	UniRef90_K0TIC7	621	Uncharacterized protein	-	-	-	-	-	-
Pc14207_g2_i1	3.13856	0.0388008	-	367	-	-	-	-	-	-	-	-	-	-	-
Pc32055_g4_i1	3.1382	0.0177607	-	1076	-	-	UniRef90_K0RHY9	990	Uncharacterized protein	-	-	-	-	-	-
Pc30349_g1_i1	3.1361	0.00963702	-	1791	-	-	UniRef90_B1PJ44	825	Gag-pol polyprotein	GO:0015074	DNA integration	GO:0003676]---[GO:0008270	nucleic acid binding]---[zinc ion binding	-	-
STRINITY_DN8990_c0_g1_i1	3.13527	0.0400475	-	1428	-	-	UniRef90_B8LEM5	999	Predicted protein	-	-	-	-	-	-
MTRINITY_DN13066_c1_g1_i1	3.13436	0.00175765	Probable 3-hydroxyacyl-CoA dehydrogenase B0272.3	1716	1.1.1.35	3-hydroxyacyl-CoA dehydrogenase.	UniRef90_B8LDA6	978	3-hyroxyacyl CoA dehydrogenase	GO:0006631	fatty acid metabolic process	GO:0003857]---[GO:0008691]---[GO:0070403	3-hydroxyacyl-CoA dehydrogenase activity]---[3-hydroxybutyryl-CoA dehydrogenase activity]---[NAD+ binding	-	-
STRINITY_DN21247_c0_g1_i1	3.13328	0.0251785	-	840	-	-	-	-	-	-	-	-	-	-	-
Pc30259_g1_i1	3.13134	0.000599621	Kinesin-related protein 4	2864	-	-	UniRef90_B8CA09	1095	Kinesin-like protein (Fragment)	GO:0007018	microtubule-based movement	GO:0005524]---[GO:0008574	ATP binding]---[plus-end-directed microtubule motor activity	GO:0005871]---[GO:0005874	kinesin complex]---[microtubule
MTRINITY_DN11938_c1_g1_i1	3.12961	0.000592692	-	1002	-	-	-	-	-	-	-	-	-	-	-
STRINITY_DN1983_c0_g2_i1	3.12395	0.0267361	-	387	-	-	UniRef90_B8CFE5	189	Uncharacterized protein	-	-	-	-	GO:0016021	integral to membrane
MTRINITY_DN16296_c5_g31_i3	3.12088	0.0258008	Putative surface protein bspA-like	424	-	-	UniRef90_UPI00056F1076	420	hypothetical protein	-	-	-	-	-	-
STRINITY_DN13247_c0_g1_i1	3.12077	0.0352926	-	332	-	-	UniRef90_A0A0M0JKX0	321	Uncharacterized protein	-	-	GO:0003950	NAD+ ADP-ribosyltransferase activity	-	-
MTRINITY_DN17070_c1_g7_i1	3.11947	0.0100895	-	211	-	-	-	-	-	-	-	-	-	-	-
Pc25641_g1_i1	3.11876	0.00020404	Condensin complex subunit 1	3720	-	-	UniRef90_B8BQQ4	3621	Condensin-like protein	GO:0051304]---[GO:0010032]---[GO:0007076	chromosome separation]---[meiotic chromosome condensation]---[mitotic chromosome condensation	GO:0003682]---[GO:0042393	chromatin binding]---[histone binding	GO:0000779]---[GO:0000799	condensed chromosome, centromeric region]---[nuclear condensin complex
Pc30246_g6_i1	3.11852	0.00556896	-	674	-	-	UniRef90_K0RTG9	225	Uncharacterized protein (Fragment)	-	-	-	-	-	-
MTRINITY_DN8624_c0_g1_i1	3.11835	0.000132576	Mitogen-activated protein kinase kinase kinase 2	6075	2.7.11.25	Mitogen-activated protein kinase kinase kinase.	UniRef90_K0TN90	1779	Uncharacterized protein	GO:0006284	base-excision repair	GO:0003677]---[GO:0016787	DNA binding]---[hydrolase activity	-	-
Pc30947_g2_i7	3.1181	0.000360409	Phosphatidylcholine diacylglycerol cholinephosphotransferase 1	3045	-	-	UniRef90_K0S9M6	909	Uncharacterized protein	-	-	-	-	GO:0016021	integral to membrane
MTRINITY_DN6707_c0_g3_i1	3.11782	0.015203	-	360	-	-	-	-	-	-	-	-	-	-	-
MTRINITY_DN5278_c0_g1_i1	3.1162	0.013518	-	555	-	-	UniRef90_K0RR00	246	Uncharacterized protein	-	-	GO:0046872	metal ion binding	-	-
Pc31957_g3_i5	3.11299	0.00165234	-	3248	-	-	UniRef90_K0SIH0	1251	Uncharacterized protein	-	-	-	-	-	-
STRINITY_DN19438_c0_g1_i1	3.11278	0.0036355	-	309	-	-	-	-	-	-	-	-	-	-	-
MTRINITY_DN8006_c0_g2_i1	3.11139	0.00160319	-	4718	-	-	UniRef90_B8C5A3	810	Uncharacterized protein	-	-	-	-	-	-
MTRINITY_DN17058_c1_g1_i2	3.10953	0.00572475	-	1367	-	-	UniRef90_B8C3M0	249	Uncharacterized protein	-	-	-	-	-	-
MTRINITY_DN9562_c0_g1_i4	3.10948	0.0041688	-	3030	-	-	UniRef90_B8LDK2	1506	Putative uncharacterized protein	-	-	-	-	GO:0016021	integral to membrane
Pc22764_g1_i1	3.10925	0.000307311	-	1410	-	-	UniRef90_UPI000673974A	879	LacI family transcriptional regulator	-	-	-	-	-	-
MTRINITY_DN17148_c2_g1_i5	3.10653	0.000161929	Protein ABHD14B	2901	-	-	UniRef90_B8BQ81	1266	Uncharacterized protein	-	-	-	-	-	-
STRINITY_DN16515_c0_g1_i1	3.10623	0.0182155	-	262	-	-	UniRef90_K0RGJ2	234	Uncharacterized protein	-	-	-	-	-	-
MTRINITY_DN15732_c1_g8_i3	3.10617	0.00164626	-	393	-	-	-	-	-	-	-	-	-	-	-
MTRINITY_DN10240_c0_g1_i2	3.10608	0.000446219	-	772	-	-	-	-	-	-	-	-	-	-	-
MTRINITY_DN15932_c2_g1_i2	3.10407	0.0161787	-	2633	-	-	UniRef90_B8CCF9	480	Uncharacterized protein	-	-	-	-	-	-
MTRINITY_DN13025_c0_g1_i1	3.10258	0.0159292	-	1140	-	-	UniRef90_C5H670	780	Rapid-growth-like protein 14	-	-	-	-	-	-
Pc30361_g3_i1	3.10117	0.00674182	Caltractin ICL1f	1410	-	-	UniRef90_B8BZ05	462	Centrin-like protein	-	-	GO:0005509	calcium ion binding	-	-
Pc3752_g1_i2	3.09999	0.0180122	-	484	-	-	-	-	-	-	-	-	-	-	-
Pc31719_g2_i2	3.09915	6.736e-06	Programmed cell death protein 4	2092	-	-	UniRef90_K0SM50	1332	Uncharacterized protein	-	-	-	-	-	-
MTRINITY_DN12854_c0_g1_i3	3.09638	0.00396724	-	2608	-	-	-	-	-	-	-	-	-	-	-
MTRINITY_DN16481_c2_g1_i1	3.09473	0.0210803	-	527	-	-	-	-	-	-	-	-	-	-	-
MTRINITY_DN11761_c2_g1_i1	3.09394	0.0231323	-	314	-	-	UniRef90_Q0ZUK0	228	Copper expressed protein 4	-	-	-	-	-	-
MTRINITY_DN17108_c7_g5_i1	3.09384	0.00741295	-	235	-	-	-	-	-	-	-	-	-	-	-
MTRINITY_DN17253_c1_g1_i1	3.09286	0.0104313	-	1333	-	-	UniRef90_B8LDP5	1212	Predicted protein	-	-	-	-	GO:0016021	integral to membrane
MTRINITY_DN14324_c4_g9_i1	3.0922	0.00938542	-	266	-	-	-	-	-	-	-	-	-	-	-
MTRINITY_DN15310_c0_g1_i2	3.09053	0.00267115	-	2078	-	-	UniRef90_K0SAE7	321	Uncharacterized protein (Fragment)	-	-	-	-	-	-
STRINITY_DN12112_c0_g1_i1	3.08884	0.0299297	-	1688	-	-	UniRef90_B5YM92	495	Predicted protein	-	-	-	-	GO:0016021	integral to membrane
MTRINITY_DN1267_c0_g1_i1	3.08876	0.0346197	-	233	-	-	UniRef90_B8CBM8	111	Uncharacterized protein	-	-	-	-	-	-
MTRINITY_DN20025_c0_g1_i1	3.08759	0.00044315	Protein ABHD17A	1968	-	-	UniRef90_B8CCR2	630	Uncharacterized protein (Fragment)	-	-	-	-	-	-
MTRINITY_DN13902_c5_g4_i1	3.08693	0.00211994	Nucleotide-binding oligomerization domain-containing protein 2	1242	-	-	UniRef90_K0RFH1	1140	Uncharacterized protein	-	-	-	-	GO:0016021	integral to membrane
MTRINITY_DN11653_c1_g1_i1	3.08417	0.0036293	-	2971	-	-	-	-	-	-	-	-	-	-	-
MTRINITY_DN10518_c0_g3_i2	3.08319	0.0429091	-	691	-	-	UniRef90_B7G7R2	366	Predicted protein (Fragment)	-	-	-	-	-	-
MTRINITY_DN20745_c1_g1_i1	3.07999	0.0277118	-	856	-	-	-	-	-	-	-	-	-	-	-
STRINITY_DN4361_c0_g2_i1	3.07948	0.0134449	-	1128	-	-	UniRef90_B1PJ56	129	Pol protein (Fragment)	GO:0015074	DNA integration	GO:0003676	nucleic acid binding	-	-
STRINITY_DN11307_c0_g1_i1	3.07743	0.000184007	Galactokinase	1597	2.7.1.6	Galactokinase.	UniRef90_B8BQ47	1137	Uncharacterized protein (Fragment)	GO:0006012	galactose metabolic process	GO:0005524]---[GO:0004335	ATP binding]---[galactokinase activity	GO:0005737	cytoplasm
Pc31627_g1_i4	3.07602	0.0193055	-	1278	-	-	UniRef90_B5YNM0	435	Predicted protein	-	-	-	-	-	-
MTRINITY_DN1679_c0_g1_i1	3.07572	0.029713	Heat stress transcription factor A-4d	1171	-	-	UniRef90_B7GB12	342	Predicted protein	-	-	GO:0043565]---[GO:0003700	sequence-specific DNA binding]---[sequence-specific DNA binding transcription factor activity	GO:0005634	nucleus
MTRINITY_DN15289_c2_g11_i1	3.07532	0.000184007	Putative surface protein bspA-like	696	-	-	UniRef90_R1B631	483	Uncharacterized protein (Fragment)	-	-	-	-	-	-
STRINITY_DN21733_c0_g1_i1	3.07511	0.0322695	-	332	-	-	-	-	-	-	-	-	-	-	-
MTRINITY_DN10896_c0_g1_i2	3.07372	0.00032877	-	1702	-	-	UniRef90_B8CEA5	654	Uncharacterized protein	-	-	-	-	-	-
STRINITY_DN10957_c0_g2_i1	3.07235	0.0461903	-	434	-	-	-	-	-	-	-	-	-	-	-
MTRINITY_DN17064_c5_g20_i1	3.06779	0.0184651	-	256	-	-	-	-	-	-	-	-	-	-	-
MTRINITY_DN14205_c0_g1_i1	3.0677	0.00787434	-	1973	-	-	-	-	-	-	-	-	-	-	-
MTRINITY_DN11411_c0_g1_i1	3.0671	4.2965e-05	-	737	-	-	-	-	-	-	-	-	-	-	-
Pc17180_g1_i1	3.06698	0.00320569	Protein rliB	5105	-	-	UniRef90_B7G534	2763	Predicted protein	-	-	-	-	-	-
MTRINITY_DN10829_c1_g1_i1	3.0652	7.33013e-05	-	265	-	-	-	-	-	-	-	-	-	-	-
MTRINITY_DN21496_c0_g1_i1	3.0645	0.00414405	-	1810	-	-	-	-	-	-	-	-	-	-	-
STRINITY_DN12616_c0_g2_i2	3.06082	0.00950065	-	766	-	-	-	-	-	-	-	-	-	-	-
MTRINITY_DN8496_c0_g1_i1	3.06041	0.0345861	-	262	-	-	-	-	-	-	-	-	-	-	-
Pc31488_g1_i3	3.05889	0.00142904	-	881	-	-	UniRef90_B8LEF6	720	Predicted protein	-	-	-	-	GO:0016021	integral to membrane
Pc25876_g1_i1	3.05878	0.00133708	-	1707	-	-	UniRef90_B8CBY0	1053	Uncharacterized protein	-	-	GO:0016491]---[GO:0008270	oxidoreductase activity]---[zinc ion binding	-	-
Pc27830_g1_i1	3.05698	0.00271849	-	2024	-	-	UniRef90_B8C8M7	1269	Predicted protein	-	-	-	-	-	-
MTRINITY_DN10547_c0_g1_i2	3.05452	0.0328002	-	583	-	-	-	-	-	-	-	-	-	-	-
STRINITY_DN19233_c0_g1_i1	3.05206	0.049901	-	391	-	-	-	-	-	-	-	-	-	-	-
Pc27032_g6_i3	3.05199	0.000103364	-	632	-	-	-	-	-	-	-	-	-	-	-
MTRINITY_DN15101_c1_g1_i1	3.05117	0.0115673	Pathogenesis-related protein 1A	1848	-	-	UniRef90_K0R4N0	1344	Uncharacterized protein	-	-	-	-	-	-
STRINITY_DN14571_c0_g1_i1	3.04881	0.0248444	-	497	-	-	UniRef90_K0T8Z9	177	Uncharacterized protein	-	-	GO:0003677]---[GO:0003700	DNA binding]---[sequence-specific DNA binding transcription factor activity	-	-
MTRINITY_DN8570_c1_g2_i1	3.04534	0.0184487	-	281	-	-	UniRef90_K0T9W0	273	Uncharacterized protein	-	-	-	-	-	-
MTRINITY_DN10207_c0_g1_i3	3.04514	0.00427938	tRNA pseudouridine synthase A	2231	5.4.99.12	tRNA pseudouridine(38-40) synthase.	UniRef90_B8CEU1	999	tRNA pseudouridine synthase	GO:0001522]---[GO:0008033	pseudouridine synthesis]---[tRNA processing	GO:0009982]---[GO:0003723	pseudouridine synthase activity]---[RNA binding	-	-
MTRINITY_DN8718_c0_g3_i1	3.04343	0.0389424	Histone H3	1204	-	-	UniRef90_K0S7I6	423	Uncharacterized protein	-	-	GO:0003677	DNA binding	GO:0000786]---[GO:0005634	nucleosome]---[nucleus
STRINITY_DN11670_c0_g2_i3	3.04295	0.00019852	-	1416	-	-	UniRef90_B8BQG9	588	Uncharacterized protein	-	-	-	-	-	-
STRINITY_DN13719_c0_g1_i1	3.0425	0.0118607	-	243	-	-	UniRef90_K0RF78	192	Uncharacterized protein	-	-	-	-	-	-
MTRINITY_DN9656_c0_g1_i1	3.03881	0.0485625	Coiled-coil domain-containing protein 130 homolog	954	-	-	UniRef90_B8BWM3	258	Uncharacterized protein	-	-	-	-	-	-
STRINITY_DN9746_c0_g1_i1	3.03806	0.00218284	-	1580	-	-	UniRef90_B8C4R3	1182	Uncharacterized protein	-	-	-	-	GO:0016021	integral to membrane
Pc25394_g1_i1	3.03791	0.00620431	Kinesin-like protein KIN-7L	3845	-	-	UniRef90_K0R493	2649	Uncharacterized protein	GO:0007018	microtubule-based movement	GO:0005524]---[GO:0003777	ATP binding]---[microtubule motor activity	-	-
Pc28776_g2_i3	3.03726	0.00508141	-	1215	-	-	UniRef90_B8C2U9	654	Uncharacterized protein	-	-	-	-	-	-
MTRINITY_DN12317_c1_g2_i1	3.0372	0.0103511	Trifunctional enzyme subunit beta mitochondrial	2695	2.3.1.16	Acetyl-CoA C-acyltransferase.	UniRef90_B8C001	579	Uncharacterized protein (Fragment)	-	-	-	-	-	-
MTRINITY_DN17338_c0_g1_i1	3.03637	0.000891303	CBL-interacting protein kinase 25	5572	2.7.11.1	Non-specific serine/threonine protein kinase.	UniRef90_B5YMR8	846	Predicted protein	GO:0035556]---[GO:0006468	intracellular signal transduction]---[protein phosphorylation	GO:0005524]---[GO:0004674	ATP binding]---[protein serine/threonine kinase activity	GO:0005737]---[GO:0005634	cytoplasm]---[nucleus
STRINITY_DN13434_c0_g1_i1	3.03615	0.000339988	-	203	-	-	-	-	-	-	-	-	-	-	-
Pc23715_g1_i1	3.03518	0.0104191	FUN14 domain-containing protein 1	758	-	-	UniRef90_B8BWF9	282	Uncharacterized protein	GO:0000422	mitochondrion degradation	-	-	GO:0031307	integral to mitochondrial outer membrane
MTRINITY_DN19997_c0_g1_i1	3.03508	0.0303539	-	1326	-	-	-	-	-	-	-	-	-	-	-
MTRINITY_DN3572_c0_g1_i1	3.03342	0.0127835	-	300	-	-	-	-	-	-	-	-	-	-	-
MTRINITY_DN11037_c0_g1_i2	3.03203	0.000209685	-	977	-	-	UniRef90_K0R352	807	Uncharacterized protein	-	-	-	-	-	-
STRINITY_DN16850_c0_g1_i1	3.03075	0.00394116	-	516	-	-	-	-	-	-	-	-	-	-	-
STRINITY_DN9958_c0_g3_i1	3.0303	0.00586396	-	990	-	-	-	-	-	-	-	-	-	-	-
STRINITY_DN17507_c0_g1_i1	3.02901	0.00757647	-	318	-	-	-	-	-	-	-	-	-	-	-
MTRINITY_DN1163_c0_g1_i1	3.02767	0.0272115	-	253	-	-	-	-	-	-	-	-	-	-	-
Pc30898_g1_i1	3.02741	0.0495208	-	2833	-	-	UniRef90_B8BX63	1695	Uncharacterized protein	-	-	-	-	GO:0016021	integral to membrane
MTRINITY_DN6418_c0_g1_i2	3.02703	0.00602788	-	1070	-	-	UniRef90_K0TK24	360	Uncharacterized protein (Fragment)	-	-	-	-	-	-
MTRINITY_DN15032_c4_g12_i4	3.02701	0.0147189	-	1589	-	-	UniRef90_B8CBM8	630	Uncharacterized protein	-	-	-	-	-	-
Pc32555_g2_i7	3.02592	0.00503302	Protein NLRC3	1314	-	-	UniRef90_K0T911	846	Uncharacterized protein	-	-	-	-	-	-
MTRINITY_DN13129_c10_g4_i1	3.02515	0.00108466	-	673	-	-	UniRef90_K0T9W0	633	Uncharacterized protein	-	-	-	-	-	-
Pc26001_g1_i1	3.02379	0.00757647	-	1472	-	-	UniRef90_B8C4P7	486	Uncharacterized protein	-	-	-	-	-	-
STRINITY_DN310_c0_g1_i1	3.02284	0.0375863	-	460	-	-	-	-	-	-	-	-	-	-	-
MTRINITY_DN16481_c1_g1_i4	3.02251	0.00887682	-	2854	-	-	-	-	-	-	-	-	-	-	-
STRINITY_DN17445_c0_g1_i1	3.02229	0.0367131	-	339	-	-	UniRef90_B8CG71	204	Uncharacterized protein	-	-	-	-	-	-
STRINITY_DN8175_c1_g1_i1	3.02101	0.0115491	Ribonuclease inhibitor	652	-	-	UniRef90_I3J3W7	537	Uncharacterized protein	-	-	-	-	GO:0005737	cytoplasm
MTRINITY_DN11857_c0_g1_i1	3.01858	0.0117749	-	921	-	-	-	-	-	-	-	-	-	-	-
STRINITY_DN6306_c0_g1_i1	3.01723	0.000693998	Compactin diketide synthase mokB	1986	-	-	UniRef90_K0S224	1077	Uncharacterized protein	-	-	GO:0016491]---[GO:0008270	oxidoreductase activity]---[zinc ion binding	-	-
Pc27235_g2_i3	3.01707	0.000922335	-	212	-	-	-	-	-	-	-	-	-	-	-
Pc32328_g2_i2	3.01684	0.0110854	-	310	-	-	-	-	-	-	-	-	-	-	-
Pc32130_g4_i4	3.01226	9.69092e-05	Putative surface protein bspA-like	563	-	-	UniRef90_R1D3I9	396	Uncharacterized protein (Fragment)	-	-	-	-	-	-
STRINITY_DN9121_c0_g1_i1	3.01203	0.00695687	-	1512	-	-	UniRef90_B8C4P7	480	Uncharacterized protein	-	-	-	-	-	-
MTRINITY_DN17309_c0_g2_i2	3.01033	0.000500288	-	1339	-	-	-	-	-	-	-	-	-	-	-
MTRINITY_DN16672_c7_g11_i2	3.00821	0.0106103	-	457	-	-	-	-	-	-	-	-	-	-	-
Pc11929_g1_i3	3.00519	0.000301758	-	1655	-	-	UniRef90_B8C4X5	579	Uncharacterized protein	-	-	-	-	-	-
STRINITY_DN2157_c0_g1_i1	3.00212	0.00878308	-	622	-	-	-	-	-	-	-	-	-	-	-
MTRINITY_DN8777_c1_g2_i1	3.00198	0.00292518	-	236	-	-	UniRef90_UPI0004954B8D	222	peptidase S8	-	-	-	-	-	-
MTRINITY_DN16696_c0_g1_i5	3.00143	0.00535114	Protein strawberry notch	5478	-	-	UniRef90_K0R9M3	4716	Uncharacterized protein	GO:0006355	regulation of transcription, DNA-dependent	-	-	-	-
MTRINITY_DN21742_c0_g1_i1	3.00131	0.00449483	-	368	-	-	UniRef90_B8BRJ3	366	Uncharacterized protein	-	-	-	-	GO:0016021	integral to membrane
STRINITY_DN12719_c1_g1_i3	3.0009	0.00584217	-	681	-	-	-	-	-	-	-	-	-	-	-
MTRINITY_DN8501_c0_g4_i1	3.00062	0.00136321	-	585	-	-	-	-	-	-	-	-	-	-	-
Pc32799_g2_i3	2.99949	0.0118477	-	1082	-	-	UniRef90_K0R2E0	279	Uncharacterized protein	-	-	-	-	-	-
STRINITY_DN13783_c0_g1_i1	2.99914	0.0453637	-	351	-	-	UniRef90_B5YNW4	153	Predicted protein	-	-	-	-	-	-
STRINITY_DN12530_c0_g2_i1	2.99873	0.0127035	-	1287	-	-	-	-	-	-	-	-	-	-	-
MTRINITY_DN4283_c0_g2_i1	2.99752	0.00104195	-	1060	-	-	-	-	-	-	-	-	-	-	-
STRINITY_DN10320_c0_g1_i1	2.99539	0.00150346	-	717	-	-	-	-	-	-	-	-	-	-	-
STRINITY_DN12719_c1_g1_i1	2.99176	0.00259157	-	1136	-	-	-	-	-	-	-	-	-	-	-
STRINITY_DN7557_c0_g1_i2	2.99028	0.0120682	-	596	-	-	UniRef90_K0R9J3	294	Uncharacterized protein	-	-	-	-	-	-
STRINITY_DN18778_c0_g1_i1	2.98961	0.00787615	-	758	-	-	-	-	-	-	-	-	-	-	-
STRINITY_DN15582_c0_g1_i1	2.98697	0.0175255	Ankyrin repeat-containing protein At2g01680	1687	-	-	UniRef90_K0RHY9	1254	Uncharacterized protein	-	-	-	-	-	-
Pc25885_g1_i2	2.98683	0.00733632	-	2427	-	-	UniRef90_K0RPP0	342	Uncharacterized protein	-	-	-	-	-	-
MTRINITY_DN17108_c8_g17_i4	2.98497	0.000419075	-	472	-	-	-	-	-	-	-	-	-	-	-
MTRINITY_DN8852_c1_g1_i1	2.98449	0.00120876	-	314	-	-	UniRef90_K0TBC1	276	Uncharacterized protein	-	-	GO:0008270	zinc ion binding	-	-
MTRINITY_DN14470_c0_g1_i1	2.98229	0.0320968	-	3707	-	-	UniRef90_B8C160	1407	Uncharacterized protein	-	-	-	-	-	-
STRINITY_DN19546_c0_g1_i1	2.98223	0.0158338	Retrovirus-related Pol polyprotein from transposon opus	1999	2.7.7.49	RNA-directed DNA polymerase.	UniRef90_K0SPK0	1998	Uncharacterized protein (Fragment)	GO:0015074	DNA integration	GO:0003676	nucleic acid binding	-	-
MTRINITY_DN4142_c0_g2_i1	2.98134	0.00618521	-	327	-	-	UniRef90_K0T083	273	Uncharacterized protein (Fragment)	-	-	GO:0008270	zinc ion binding	-	-
MTRINITY_DN11556_c1_g1_i1	2.9792	0.0228483	-	2006	-	-	UniRef90_B8LEM5	984	Predicted protein	-	-	-	-	-	-
Pc25145_g1_i1	2.97866	0.0499245	-	1209	-	-	-	-	-	-	-	-	-	-	-
MTRINITY_DN15555_c0_g1_i1	2.97738	0.00330698	-	1547	-	-	UniRef90_K0RA97	912	Uncharacterized protein	-	-	GO:0008270	zinc ion binding	-	-
STRINITY_DN1956_c0_g1_i1	2.97727	0.0396558	-	469	-	-	-	-	-	-	-	-	-	-	-
Pc19276_g1_i2	2.97556	0.0163619	-	907	-	-	-	-	-	-	-	-	-	-	-
MTRINITY_DN6814_c0_g1_i1	2.97427	0.0105656	Uncharacterized aarF domain-containing protein kinase At1g79600 chloroplastic	1854	-	-	UniRef90_B8CCK7	1257	Uncharacterized protein (Fragment)	-	-	-	-	-	-
MTRINITY_DN17171_c3_g1_i1	2.9741	0.000200949	-	1969	-	-	UniRef90_B8CGG8	249	Uncharacterized protein	-	-	-	-	-	-
MTRINITY_DN11567_c0_g1_i1	2.97404	0.00168341	-	1474	-	-	UniRef90_B8C3T7	1191	Uncharacterized protein	-	-	-	-	GO:0016021	integral to membrane
MTRINITY_DN6894_c0_g1_i1	2.97314	0.00166979	RNA polymerase II transcriptional coactivator KIWI	671	-	-	UniRef90_B8C3H4	324	Uncharacterized protein	GO:0006355	regulation of transcription, DNA-dependent	GO:0003677]---[GO:0003713	DNA binding]---[transcription coactivator activity	-	-
MTRINITY_DN16904_c6_g9_i1	2.9706	0.000184007	-	301	-	-	UniRef90_K0SDS9	240	Uncharacterized protein	-	-	-	-	-	-
MTRINITY_DN3121_c0_g1_i1	2.96822	0.0204525	-	333	-	-	UniRef90_Q0QVM9	273	Silicon transporter	GO:0015708	silicate transport	-	-	GO:0016021	integral to membrane
STRINITY_DN9741_c0_g2_i1	2.9677	0.0293424	-	743	-	-	-	-	-	-	-	-	-	-	-
STRINITY_DN4258_c0_g1_i1	2.96763	0.0289632	-	455	-	-	-	-	-	-	-	-	-	-	-
MTRINITY_DN10371_c0_g4_i2	2.96733	0.0232656	-	700	-	-	-	-	-	-	-	-	-	-	-
Pc30878_g5_i4	2.96655	0.00262522	-	974	-	-	UniRef90_B5YNK6	753	Predicted protein	-	-	-	-	-	-
MTRINITY_DN13223_c0_g1_i1	2.96603	0.000504701	RHOMBOID-like protein 3	3149	-	-	UniRef90_B7FPD5	1323	Rhomboid-like protein	-	-	GO:0004252	serine-type endopeptidase activity	GO:0016021	integral to membrane
MTRINITY_DN14983_c0_g1_i2	2.96271	0.0402101	-	1388	-	-	UniRef90_C1MVT4	888	Predicted protein	-	-	GO:0003676	nucleic acid binding	-	-
MTRINITY_DN13354_c1_g7_i1	2.96271	0.0182432	-	276	-	-	-	-	-	-	-	-	-	-	-
STRINITY_DN13082_c0_g2_i2	2.96088	0.00101902	Multidrug resistance-associated protein 4	6116	-	-	UniRef90_B8CG83	3822	ABC transporter (Fragment)	GO:0042384]---[GO:0002576]---[GO:0032310]---[GO:0055085	cilium assembly]---[platelet degranulation]---[prostaglandin secretion]---[transmembrane transport	GO:0016404]---[GO:0043225]---[GO:0005524]---[GO:0015662	15-hydroxyprostaglandin dehydrogenase (NAD+) activity]---[anion transmembrane-transporting ATPase activity]---[ATP binding]---[ATPase activity, coupled to transmembrane movement of ions, phosphorylative mechanism	GO:0016323]---[GO:0016021]---[GO:0016020]---[GO:0005886]---[GO:0031088	basolateral plasma membrane]---[integral to membrane]---[membrane]---[plasma membrane]---[platelet dense granule membrane
STRINITY_DN6981_c0_g1_i1	2.96007	0.0324464	Protein ABHD17C	912	-	-	UniRef90_B8CGR4	141	Uncharacterized protein (Fragment)	-	-	-	-	-	-
Pc31835_g2_i1	2.95917	0.00829471	Mitotic checkpoint serine/threonine-protein kinase BUB1	262	2.7.11.1	Non-specific serine/threonine protein kinase.	UniRef90_B8BTH0	231	Spindle assembly checkpoint serine/threonine-protein kinase	GO:0007094	mitotic cell cycle spindle assembly checkpoint	GO:0016301	kinase activity	-	-
STRINITY_DN13169_c0_g2_i1	2.95742	0.000586843	-	1512	-	-	UniRef90_K0S619	813	Uncharacterized protein (Fragment)	-	-	-	-	-	-
Pc32253_g3_i2	2.95475	0.000616965	Protein strawberry notch	5447	-	-	UniRef90_K0RTF7	3720	Uncharacterized protein (Fragment)	GO:0006355	regulation of transcription, DNA-dependent	-	-	-	-
Pc32325_g4_i2	2.9525	0.00223755	-	872	-	-	-	-	-	-	-	-	-	-	-
STRINITY_DN3396_c0_g1_i1	2.95169	0.0352521	-	664	-	-	-	-	-	-	-	-	-	-	-
Pc42052_g1_i1	2.95106	0.00984115	Heat stress transcription factor C-1a	1176	-	-	UniRef90_K0QYE3	378	Uncharacterized protein	-	-	GO:0043565]---[GO:0003700	sequence-specific DNA binding]---[sequence-specific DNA binding transcription factor activity	GO:0005634	nucleus
Pc27000_g1_i6	2.95093	0.0115562	E3 ubiquitin-protein ligase SP1	1200	-	-	UniRef90_K0T6G2	819	Uncharacterized protein	-	-	GO:0008270	zinc ion binding	-	-
STRINITY_DN15283_c0_g1_i1	2.94957	0.0135081	-	809	-	-	UniRef90_K0TIX4	369	Uncharacterized protein	-	-	-	-	-	-
Pc39016_g1_i1	2.94896	0.0232884	-	285	-	-	-	-	-	-	-	-	-	-	-
STRINITY_DN6440_c0_g1_i1	2.94816	0.0105139	-	250	-	-	-	-	-	-	-	-	-	-	-
MTRINITY_DN11915_c0_g1_i1	2.94757	0.0373662	-	1528	-	-	UniRef90_B8BQ70	1152	Uncharacterized protein	-	-	-	-	-	-
Pc29547_g3_i1	2.94215	0.00814541	Copia protein	8181	-	-	UniRef90_K0T6C5	4530	Uncharacterized protein	GO:0015074	DNA integration	-	-	-	-
MTRINITY_DN14483_c1_g1_i1	2.94207	0.00435293	-	4251	-	-	-	-	-	-	-	-	-	-	-
MTRINITY_DN15897_c0_g1_i1	2.93968	4.97794e-05	Leishmanolysin-like peptidase	3355	-	-	UniRef90_K0SY81	1824	Uncharacterized protein (Fragment)	GO:0007155	cell adhesion	GO:0004222	metalloendopeptidase activity	GO:0016021	integral to membrane
MTRINITY_DN10355_c1_g1_i1	2.93958	0.001819	-	1446	-	-	UniRef90_B8CBQ3	1047	Uncharacterized protein	-	-	-	-	GO:0016021	integral to membrane
Pc28063_g1_i1	2.93811	0.00880947	Retrovirus-related Pol polyprotein from transposon TNT 1-94	3239	2.7.7.49	RNA-directed DNA polymerase.	UniRef90_K0S8Q4	282	Uncharacterized protein (Fragment)	GO:0015074	DNA integration	GO:0003676	nucleic acid binding	-	-
Pc23631_g1_i1	2.93719	0.0131007	-	1201	-	-	-	-	-	-	-	-	-	-	-
MTRINITY_DN8548_c0_g2_i1	2.93676	0.0044038	RanBP-type and C3HC4-type zinc finger-containing protein 1	2257	-	-	UniRef90_K0SLP7	978	Uncharacterized protein	-	-	GO:0005509	calcium ion binding	GO:0016021	integral to membrane
STRINITY_DN12004_c0_g1_i3	2.93512	0.00215702	-	4832	-	-	UniRef90_K0SEY1	2397	Uncharacterized protein	-	-	-	-	-	-
MTRINITY_DN15474_c1_g1_i2	2.93233	0.000564201	-	3980	-	-	UniRef90_B7GDI8	2850	Predicted protein	-	-	-	-	GO:0016021	integral to membrane
MTRINITY_DN5833_c0_g2_i1	2.93208	0.0237067	-	989	-	-	-	-	-	-	-	-	-	-	-
Pc30101_g2_i1	2.93189	0.00309708	-	419	-	-	-	-	-	-	-	-	-	-	-
STRINITY_DN11530_c0_g1_i1	2.93176	0.000167154	-	1442	-	-	UniRef90_K0SIH0	1227	Uncharacterized protein	-	-	-	-	-	-
STRINITY_DN15684_c0_g1_i1	2.93095	0.0350232	-	428	-	-	-	-	-	-	-	-	-	-	-
STRINITY_DN6921_c0_g1_i2	2.93017	0.000981511	-	651	-	-	-	-	-	-	-	-	-	-	-
MTRINITY_DN1623_c0_g1_i1	2.92972	0.0492798	-	254	-	-	-	-	-	-	-	-	-	-	-
STRINITY_DN2753_c0_g1_i1	2.92878	0.00132571	-	1246	-	-	UniRef90_B8CGG8	246	Uncharacterized protein	-	-	-	-	-	-
MTRINITY_DN11506_c0_g1_i3	2.92835	0.0188498	-	488	-	-	-	-	-	-	-	-	-	-	-
MTRINITY_DN4340_c0_g1_i1	2.92643	0.0423664	-	257	-	-	UniRef90_B8CCB2	75	1 2-dihydroxy-3-keto-5-methylthiopentene dioxygenase	GO:0019509]---[GO:0006555	L-methionine salvage from methylthioadenosine]---[methionine metabolic process	GO:0010309]---[GO:0005506	acireductone dioxygenase [iron(II)-requiring] activity]---[iron ion binding	GO:0005737]---[GO:0005634	cytoplasm]---[nucleus
STRINITY_DN6448_c0_g1_i1	2.92516	0.0260596	-	1249	-	-	-	-	-	-	-	-	-	-	-
Pc20772_g1_i1	2.9248	0.0400849	Protein YOP1	1559	-	-	UniRef90_B7G2D6	903	Predicted protein	-	-	-	-	GO:0016021	integral to membrane
Pc30177_g3_i3	2.92394	0.0429111	-	1454	-	-	UniRef90_B8C4P7	432	Uncharacterized protein	-	-	-	-	-	-
Pc32316_g6_i2	2.92366	0.0115562	-	1472	-	-	UniRef90_B8CBM8	741	Uncharacterized protein	-	-	-	-	-	-
MTRINITY_DN15890_c2_g11_i4	2.92366	0.0191735	-	1200	-	-	UniRef90_B5YNM0	393	Predicted protein	-	-	-	-	-	-
STRINITY_DN3881_c0_g1_i1	2.92214	0.00057636	-	1222	-	-	UniRef90_K0T6J6	852	Uncharacterized protein (Fragment)	-	-	-	-	-	-
MTRINITY_DN11779_c0_g1_i1	2.92189	0.00175938	-	1169	-	-	UniRef90_B8BX42	723	Uncharacterized protein	-	-	-	-	-	-
STRINITY_DN18221_c0_g1_i1	2.9209	0.00503103	-	691	-	-	UniRef90_K0T6J6	501	Uncharacterized protein (Fragment)	-	-	-	-	-	-
Pc18359_g1_i1	2.91834	0.00250516	-	1048	-	-	-	-	-	-	-	-	-	-	-
MTRINITY_DN9188_c0_g1_i1	2.91645	0.000349641	-	1327	-	-	-	-	-	-	-	-	-	-	-
MTRINITY_DN14438_c0_g1_i2	2.91629	0.00223755	-	3748	-	-	UniRef90_K0R7D6	714	Uncharacterized protein	-	-	-	-	-	-
Pc7422_g1_i1	2.91575	0.000394016	-	1217	-	-	-	-	-	-	-	-	-	-	-
STRINITY_DN12928_c0_g1_i1	2.91539	0.0100722	Trypsin-1	1906	3.4.21.4	Trypsin.	UniRef90_A0A0P4XVF8	792	Uncharacterized protein	-	-	GO:0004252	serine-type endopeptidase activity	-	-
MTRINITY_DN13200_c0_g1_i1	2.91474	0.00277548	-	1768	-	-	UniRef90_K0RP20	546	Uncharacterized protein	-	-	-	-	GO:0016021	integral to membrane
MTRINITY_DN9155_c0_g1_i1	2.91473	0.000314002	Histone H2B	397	-	-	UniRef90_K0TPB8	279	Histone H2B	-	-	GO:0003677	DNA binding	GO:0000786]---[GO:0005634	nucleosome]---[nucleus
MTRINITY_DN14422_c0_g1_i3	2.91423	0.00208867	Homeobox protein knotted-1-like 8	1740	-	-	UniRef90_G3AVE4	234	Putative uncharacterized protein	GO:0006355	regulation of transcription, DNA-dependent	GO:0003677	DNA binding	GO:0005634	nucleus
MTRINITY_DN17371_c1_g1_i2	2.91193	0.00050078	Formin-like protein 5	7604	-	-	UniRef90_K0RD64	3900	Uncharacterized protein	-	-	-	-	GO:0071203	WASH complex
Pc30101_g2_i4	2.91188	0.000249575	-	435	-	-	-	-	-	-	-	-	-	-	-
STRINITY_DN10713_c0_g1_i9	2.91092	0.000748254	-	743	-	-	-	-	-	-	-	-	-	-	-
MTRINITY_DN12996_c0_g1_i2	2.90946	0.049723	-	1287	-	-	-	-	-	-	-	-	-	-	-
MTRINITY_DN4605_c0_g1_i1	2.90936	0.0209114	-	700	-	-	-	-	-	-	-	-	-	-	-
MTRINITY_DN6128_c0_g2_i1	2.90922	0.00164929	Putative surface protein bspA-like	304	-	-	UniRef90_UPI000696544A	261	hypothetical protein	-	-	-	-	-	-
STRINITY_DN1883_c0_g2_i1	2.90885	0.00167083	-	2221	-	-	UniRef90_B8CFK4	1188	Uncharacterized protein	-	-	GO:0046872	metal ion binding	-	-
MTRINITY_DN15527_c1_g1_i1	2.90733	0.000184007	Condensin-2 complex subunit H2	3529	-	-	UniRef90_K0RT80	1461	Uncharacterized protein	GO:0051276	chromosome organization	-	-	-	-
MTRINITY_DN5090_c0_g1_i2	2.90534	0.0431841	-	295	-	-	-	-	-	-	-	-	-	-	-
MTRINITY_DN15206_c2_g13_i2	2.90481	0.000208451	-	614	-	-	-	-	-	-	-	-	-	-	-
MTRINITY_DN10432_c1_g1_i4	2.90288	0.00135479	-	1012	-	-	UniRef90_K0RR00	444	Uncharacterized protein	-	-	GO:0046872	metal ion binding	-	-
STRINITY_DN3092_c0_g2_i1	2.90267	0.00297107	-	741	-	-	-	-	-	-	-	-	-	-	-
Pc19216_g1_i1	2.90248	0.0206545	-	372	-	-	UniRef90_K0TIC7	297	Uncharacterized protein	-	-	-	-	-	-
MTRINITY_DN13134_c0_g1_i1	2.9024	0.000210982	-	1837	-	-	UniRef90_K0SYY1	1281	Uncharacterized protein	-	-	GO:0008270	zinc ion binding	-	-
MTRINITY_DN1234_c0_g1_i1	2.90206	2.54842e-05	-	902	-	-	UniRef90_K0R9X8	255	Uncharacterized protein	-	-	-	-	-	-
MTRINITY_DN13354_c1_g2_i2	2.90158	0.00477872	-	2328	-	-	UniRef90_B8CFK4	1044	Uncharacterized protein	-	-	GO:0046872	metal ion binding	-	-
MTRINITY_DN5743_c0_g2_i1	2.90066	0.0180893	-	920	-	-	UniRef90_K0RWZ7	186	Uncharacterized protein (Fragment)	-	-	-	-	-	-
Pc16622_g1_i2	2.90009	0.0193952	Hypoxanthine-guanine phosphoribosyltransferase	881	2.4.2.8	Hypoxanthine phosphoribosyltransferase.	UniRef90_B7FYM2	585	Predicted protein	GO:0006166	purine ribonucleoside salvage	GO:0004422	hypoxanthine phosphoribosyltransferase activity	GO:0005737	cytoplasm
MTRINITY_DN22047_c0_g1_i1	2.89928	0.0305187	-	212	-	-	-	-	-	-	-	-	-	-	-
Pc28391_g1_i1	2.89878	0.00263793	Sulfoquinovosidase	3070	-	-	UniRef90_B8CBM6	1539	Uncharacterized protein (Fragment)	GO:0005975	carbohydrate metabolic process	GO:0004553	hydrolase activity, hydrolyzing O-glycosyl compounds	-	-
Pc29196_g2_i2	2.89854	0.00810057	-	2560	-	-	-	-	-	-	-	-	-	-	-
MTRINITY_DN16960_c9_g1_i1	2.89693	0.000448281	Putative surface protein bspA-like	242	-	-	UniRef90_C6JF43	207	Uncharacterized protein	-	-	-	-	-	-
Pc28149_g8_i4	2.89527	0.0351712	-	818	-	-	-	-	-	-	-	-	-	-	-
Pc32739_g2_i11	2.8931	0.002986	-	644	-	-	-	-	-	-	-	-	-	-	-
STRINITY_DN2284_c0_g1_i1	2.89275	0.00892651	-	429	-	-	-	-	-	-	-	-	-	-	-
MTRINITY_DN8581_c0_g3_i1	2.88937	0.0108127	-	453	-	-	UniRef90_K0RW66	225	Uncharacterized protein	-	-	-	-	-	-
Pc16281_g1_i2	2.88735	0.0313186	-	3587	-	-	UniRef90_B8C902	924	Uncharacterized protein	-	-	-	-	GO:0016021	integral to membrane
STRINITY_DN8022_c0_g1_i4	2.88474	0.000650111	-	872	-	-	-	-	-	-	-	-	-	-	-
MTRINITY_DN16994_c2_g2_i2	2.88347	0.00507899	-	1544	-	-	-	-	-	-	-	-	-	-	-
STRINITY_DN6776_c0_g1_i1	2.88256	0.000168069	Histone H2B	450	-	-	UniRef90_K0TPB8	216	Histone H2B	-	-	GO:0003677	DNA binding	GO:0000786]---[GO:0005634	nucleosome]---[nucleus
MTRINITY_DN1530_c0_g1_i1	2.88152	0.000120535	-	3414	-	-	UniRef90_B8C344	2154	Uncharacterized protein	-	-	-	-	-	-
Pc39959_g1_i1	2.88056	0.0315563	WW domain-containing oxidoreductase	1269	-	-	UniRef90_K0R3N2	1041	Uncharacterized protein	-	-	-	-	-	-
STRINITY_DN14986_c0_g1_i1	2.87627	0.0278064	-	477	-	-	UniRef90_K0S218	381	Uncharacterized protein	-	-	-	-	-	-
STRINITY_DN8090_c1_g3_i1	2.87568	0.000350723	-	584	-	-	-	-	-	-	-	-	-	-	-
STRINITY_DN17316_c0_g1_i1	2.87526	0.0273926	-	742	-	-	UniRef90_K0TP96	315	Uncharacterized protein	-	-	-	-	-	-
MTRINITY_DN13979_c10_g1_i1	2.87277	0.000104721	Putative surface protein bspA-like	368	-	-	UniRef90_UPI0003FCD9A8	195	hypothetical protein	-	-	-	-	-	-
MTRINITY_DN8261_c0_g1_i2	2.87188	0.0029886	-	2374	-	-	UniRef90_B8C681	492	Uncharacterized protein	-	-	-	-	GO:0016021	integral to membrane
MTRINITY_DN15833_c0_g2_i10	2.87101	0.0111283	-	1163	-	-	-	-	-	-	-	-	-	-	-
MTRINITY_DN15716_c1_g3_i1	2.86859	0.0315604	-	2448	-	-	UniRef90_B8CGJ5	921	Uncharacterized protein	GO:0016925	protein sumoylation	GO:0031386	protein tag	GO:0005634	nucleus
Pc24794_g1_i1	2.86605	0.000438731	-	1861	-	-	UniRef90_B5YMN6	1185	Predicted protein	-	-	-	-	-	-
MTRINITY_DN13612_c0_g1_i1	2.86545	0.0307447	-	1348	-	-	-	-	-	-	-	-	-	-	-
Pc29887_g2_i1	2.86349	0.00168513	-	1759	-	-	-	-	-	-	-	-	-	-	-
MTRINITY_DN11791_c0_g1_i2	2.86319	0.000195807	-	1835	-	-	UniRef90_K0SEZ6	456	Uncharacterized protein	-	-	-	-	GO:0016021	integral to membrane
MTRINITY_DN19006_c0_g1_i1	2.85968	0.00733632	-	293	-	-	-	-	-	-	-	-	-	-	-
Pc32864_g2_i2	2.85807	0.032664	E3 ubiquitin-protein ligase RNF213	16123	-	-	UniRef90_A0A0M0J9U3	4326	E3 ubiquitin-protein ligase rnf213	-	-	GO:0005524]---[GO:0016874	ATP binding]---[ligase activity	GO:0016021	integral to membrane
Pc32706_g7_i1	2.85666	0.00151706	-	514	-	-	UniRef90_K0SUA3	513	Uncharacterized protein	-	-	-	-	-	-
MTRINITY_DN3311_c0_g2_i1	2.85622	0.00352507	Programmed cell death protein 4	304	-	-	UniRef90_K0SM50	96	Uncharacterized protein	-	-	-	-	-	-
STRINITY_DN10659_c2_g1_i6	2.8534	0.00248376	-	556	-	-	UniRef90_K0TIZ5	387	Uncharacterized protein	-	-	GO:0046872	metal ion binding	-	-
MTRINITY_DN13057_c0_g1_i1	2.85265	0.000187557	Glutaryl-CoA dehydrogenase mitochondrial	1965	1.3.8.6	Glutaryl-CoA dehydrogenase (ETF).	UniRef90_B8C7C1	1227	Precursor of hydrogenase glutaryl-coa dehydrogenase	GO:0033539]---[GO:0055088]---[GO:0006568	fatty acid beta-oxidation using acyl-CoA dehydrogenase]---[lipid homeostasis]---[tryptophan metabolic process	GO:0003995]---[GO:0009055]---[GO:0000062]---[GO:0050660]---[GO:0004361]---[GO:0052890	acyl-CoA dehydrogenase activity]---[electron carrier activity]---[fatty-acyl-CoA binding]---[flavin adenine dinucleotide binding]---[glutaryl-CoA dehydrogenase activity]---[oxidoreductase activity, acting on the CH-CH group of donors, with a flavin as acceptor	GO:0005759]---[GO:0005739	mitochondrial matrix]---[mitochondrion
MTRINITY_DN6199_c0_g1_i1	2.85036	0.0126876	-	1189	-	-	-	-	-	-	-	-	-	-	-
Pc32207_g1_i1	2.84866	0.000444011	-	674	-	-	-	-	-	-	-	-	-	-	-
MTRINITY_DN11650_c2_g2_i1	2.84556	0.0186605	-	358	-	-	-	-	-	-	-	-	-	-	-
MTRINITY_DN4429_c0_g1_i1	2.84255	0.00324769	-	666	-	-	-	-	-	-	-	-	-	-	-
STRINITY_DN13313_c0_g1_i1	2.84243	0.000131739	-	4968	-	-	UniRef90_B8BY47	2775	Uncharacterized protein	-	-	-	-	GO:0016021	integral to membrane
MTRINITY_DN14063_c0_g1_i2	2.84191	0.00197038	O-glucosyltransferase LpsA	1862	-	-	UniRef90_K0T823	1083	Uncharacterized protein	-	-	-	-	GO:0016021	integral to membrane
STRINITY_DN12983_c3_g1_i1	2.84168	0.00477872	-	595	-	-	UniRef90_K0RFH1	249	Uncharacterized protein	-	-	-	-	GO:0016021	integral to membrane
MTRINITY_DN17035_c0_g1_i5	2.8412	0.000220331	Kinesin-related protein 2	5884	-	-	UniRef90_K0SXP7	3411	Uncharacterized protein (Fragment)	GO:0007018	microtubule-based movement	GO:0005524]---[GO:0003777	ATP binding]---[microtubule motor activity	-	-
MTRINITY_DN12524_c0_g1_i2	2.83957	0.00595433	-	3172	-	-	UniRef90_K0S6L3	747	Uncharacterized protein	-	-	-	-	GO:0016021	integral to membrane
MTRINITY_DN17346_c3_g1_i1	2.83836	0.000392479	Metacaspase-1	1390	-	-	UniRef90_A0A0L0H733	918	Uncharacterized protein	-	-	-	-	-	-
Pc24304_g1_i1	2.83821	0.00523575	-	727	-	-	-	-	-	-	-	-	-	-	-
Pc31585_g2_i3	2.83768	0.000438731	Putative surface protein bspA-like	514	-	-	UniRef90_R6VQZ1	327	Putative leucine Rich repeat-containing domain protein	-	-	-	-	-	-
STRINITY_DN12289_c0_g1_i1	2.83727	0.00912683	-	353	-	-	-	-	-	-	-	-	-	-	-
MTRINITY_DN16950_c2_g4_i16	2.83558	0.0082475	-	1509	-	-	UniRef90_K0T7G4	252	Uncharacterized protein	-	-	GO:0046872	metal ion binding	-	-
MTRINITY_DN5776_c0_g1_i1	2.83428	0.00642021	-	8003	-	-	UniRef90_K0SC07	3330	Uncharacterized protein (Fragment)	-	-	-	-	-	-
STRINITY_DN5019_c0_g1_i1	2.83356	0.00304329	-	201	-	-	-	-	-	-	-	-	-	-	-
Pc19794_g1_i1	2.83299	0.00267035	-	1699	-	-	-	-	-	-	-	-	-	-	-
Pc4292_g1_i1	2.83006	0.000515472	CSC1-like protein At3g54510	3209	-	-	UniRef90_B7G0Z8	786	Predicted protein	-	-	GO:0000166	nucleotide binding	GO:0016021	integral to membrane
MTRINITY_DN4055_c0_g3_i1	2.82909	0.0313327	-	253	-	-	UniRef90_K0RHR6	213	Uncharacterized protein	-	-	-	-	-	-
MTRINITY_DN16960_c10_g19_i3	2.82668	0.000819769	-	228	-	-	UniRef90_K0REC7	204	Uncharacterized protein	-	-	-	-	-	-
MTRINITY_DN17190_c6_g3_i2	2.82662	0.00691729	-	1365	-	-	UniRef90_K0RTG9	261	Uncharacterized protein (Fragment)	-	-	-	-	-	-
Pc31999_g1_i1	2.82523	2.41778e-05	-	1963	-	-	UniRef90_B5YP96	432	Predicted protein	-	-	-	-	-	-
STRINITY_DN10283_c0_g1_i1	2.82462	0.0241405	-	830	-	-	UniRef90_K0SNJ4	627	Uncharacterized protein	-	-	-	-	-	-
MTRINITY_DN15246_c1_g1_i2	2.8245	6.6123e-05	-	1965	-	-	UniRef90_B8CBR6	105	Uncharacterized protein	-	-	-	-	GO:0016021	integral to membrane
STRINITY_DN6231_c0_g1_i1	2.82391	0.000131606	Cytochrome b561 homolog 1	753	-	-	UniRef90_B8CB86	540	Uncharacterized protein	GO:0022904	respiratory electron transport chain	GO:0009055	electron carrier activity	GO:0016021	integral to membrane
STRINITY_DN8090_c1_g2_i1	2.82325	0.00393301	-	374	-	-	UniRef90_B8C2F5	267	Uncharacterized protein	-	-	-	-	-	-
MTRINITY_DN20858_c0_g1_i1	2.82297	0.00705171	-	838	-	-	UniRef90_B8BRJ3	837	Uncharacterized protein	-	-	-	-	GO:0016021	integral to membrane
MTRINITY_DN14761_c4_g6_i4	2.82183	0.033337	-	1935	-	-	UniRef90_K0SVB3	816	Uncharacterized protein	-	-	-	-	-	-
MTRINITY_DN15470_c4_g2_i1	2.82175	0.00768542	-	1341	-	-	-	-	-	-	-	-	-	-	-
MTRINITY_DN15470_c4_g3_i2	2.82081	0.0025029	-	2570	-	-	UniRef90_K0R7K7	1107	Uncharacterized protein	-	-	-	-	-	-
MTRINITY_DN14611_c0_g1_i2	2.82062	0.0204864	-	905	-	-	-	-	-	-	-	-	-	-	-
MTRINITY_DN17108_c8_g17_i2	2.81935	0.00269143	-	361	-	-	-	-	-	-	-	-	-	-	-
MTRINITY_DN15191_c0_g1_i1	2.81782	0.000904638	-	3429	-	-	UniRef90_B8C123	549	Uncharacterized protein	-	-	GO:0008270	zinc ion binding	-	-
STRINITY_DN5814_c0_g1_i1	2.81713	5.81069e-06	Histone H1	841	-	-	UniRef90_B8CCV4	246	Uncharacterized protein	GO:0006334	nucleosome assembly	GO:0003677	DNA binding	GO:0000786]---[GO:0005634	nucleosome]---[nucleus
MTRINITY_DN194_c0_g2_i1	2.81609	0.0201367	-	449	-	-	-	-	-	-	-	-	-	-	-
MTRINITY_DN6877_c0_g1_i1	2.81534	0.00675848	-	1606	-	-	UniRef90_K0T6J6	639	Uncharacterized protein (Fragment)	-	-	-	-	-	-
STRINITY_DN980_c0_g1_i1	2.81461	0.0061671	-	229	-	-	-	-	-	-	-	-	-	-	-
MTRINITY_DN16822_c1_g1_i4	2.81403	0.0122163	-	675	-	-	UniRef90_B8C1T5	444	Uncharacterized protein	-	-	-	-	-	-
MTRINITY_DN7690_c0_g1_i1	2.81389	0.00255863	Death ligand signal enhancer	251	-	-	UniRef90_K0T9W0	246	Uncharacterized protein	-	-	-	-	-	-
STRINITY_DN11190_c0_g1_i1	2.81383	0.00222035	-	4210	-	-	-	-	-	-	-	-	-	-	-
MTRINITY_DN17234_c6_g10_i1	2.8138	0.0229468	-	346	-	-	-	-	-	-	-	-	-	-	-
STRINITY_DN12024_c2_g1_i1	2.81367	0.0150685	Dual specificity tyrosine-phosphorylation-regulated kinase 1B	1844	2.7.12.1	Dual-specificity kinase.	UniRef90_B8CFV3	1146	Dual-specificity tyrosine-phosphorylation regulated kinase 1a-like protein (Fragment)	-	-	GO:0005524]---[GO:0004674	ATP binding]---[protein serine/threonine kinase activity	-	-
STRINITY_DN2149_c1_g1_i1	2.81039	0.00218367	-	411	-	-	-	-	-	-	-	-	-	-	-
MTRINITY_DN577_c0_g1_i1	2.80699	0.00223755	-	356	-	-	UniRef90_K0RYB4	351	Uncharacterized protein	-	-	GO:0008270	zinc ion binding	-	-
MTRINITY_DN12432_c0_g2_i2	2.8067	0.000560501	-	2043	-	-	UniRef90_K0RL61	285	Uncharacterized protein	-	-	-	-	-	-
MTRINITY_DN16296_c5_g20_i1	2.80536	0.044755	Putative surface protein bspA-like	226	-	-	UniRef90_C6JF43	222	Uncharacterized protein	-	-	-	-	GO:0016021]---[GO:0005886	integral to membrane]---[plasma membrane
Pc34801_g1_i1	2.8018	0.00915429	-	660	-	-	-	-	-	-	-	-	-	-	-
MTRINITY_DN11665_c0_g1_i1	2.79985	0.0299008	-	1074	-	-	-	-	-	-	-	-	-	-	-
Pc20552_g2_i1	2.79972	0.0493298	-	332	-	-	-	-	-	-	-	-	-	-	-
STRINITY_DN5125_c0_g1_i2	2.79957	0.00663228	-	463	-	-	UniRef90_K0RR00	204	Uncharacterized protein	-	-	GO:0046872	metal ion binding	-	-
MTRINITY_DN13612_c0_g1_i2	2.79782	0.014931	-	1378	-	-	-	-	-	-	-	-	-	-	-
STRINITY_DN1825_c0_g1_i1	2.79748	0.0202786	-	869	-	-	-	-	-	-	-	-	-	-	-
MTRINITY_DN8777_c1_g4_i3	2.79728	0.00103301	-	213	-	-	UniRef90_K0SA81	174	Uncharacterized protein	-	-	-	-	-	-
MTRINITY_DN14615_c1_g1_i2	2.79437	0.0334632	Protein ABHD17B	3161	-	-	UniRef90_B8CGR4	228	Uncharacterized protein (Fragment)	-	-	-	-	-	-
STRINITY_DN1499_c0_g2_i1	2.79419	0.0124338	-	1057	-	-	UniRef90_B8LCL7	420	Predicted protein	-	-	-	-	-	-
MTRINITY_DN15094_c8_g1_i1	2.79081	0.00477872	-	695	-	-	UniRef90_K0SME4	681	Uncharacterized protein	-	-	-	-	-	-
MTRINITY_DN14482_c0_g1_i1	2.78906	0.00261953	-	2048	-	-	UniRef90_K0RZY9	1254	Uncharacterized protein	-	-	-	-	-	-
Pc25342_g1_i1	2.78901	0.0209713	DNA repair and recombination protein RAD52	1430	-	-	UniRef90_K0TLM2	546	Uncharacterized protein (Fragment)	GO:0006310]---[GO:0006281	DNA recombination]---[DNA repair	-	-	-	-
Pc30561_g1_i3	2.78799	0.0158368	-	2548	-	-	UniRef90_B8LDG8	1101	Predicted protein	GO:0018026	peptidyl-lysine monomethylation	GO:0016279	protein-lysine N-methyltransferase activity	-	-
MTRINITY_DN2977_c0_g1_i1	2.78743	0.0446842	-	400	-	-	-	-	-	-	-	-	-	-	-
STRINITY_DN7346_c0_g1_i1	2.78433	0.00816268	-	1415	-	-	-	-	-	-	-	-	-	-	-
Pc31572_g1_i1	2.78395	0.0433279	-	745	-	-	-	-	-	-	-	-	-	-	-
Pc27631_g4_i1	2.78245	0.00453886	-	730	-	-	UniRef90_K0T2B5	651	Uncharacterized protein	-	-	GO:0008270	zinc ion binding	-	-
MTRINITY_DN15342_c0_g1_i2	2.78238	0.00745426	Probable sulfite oxidase mitochondrial	1806	1.8.3.1	Sulfite oxidase.	UniRef90_K0SCL7	756	Uncharacterized protein	GO:0042128	nitrate assimilation	GO:0030151]---[GO:0016491	molybdenum ion binding]---[oxidoreductase activity	-	-
Pc12485_g1_i1	2.77997	0.00787434	-	1008	-	-	-	-	-	-	-	-	-	-	-
STRINITY_DN1499_c0_g1_i1	2.77975	0.0369193	-	247	-	-	-	-	-	-	-	-	-	-	-
MTRINITY_DN10762_c0_g1_i3	2.77847	0.0406407	-	1042	-	-	-	-	-	-	-	-	-	-	-
MTRINITY_DN16471_c0_g1_i1	2.77655	0.000408508	Anaphase spindle elongation protein 1	3789	-	-	UniRef90_B8C6Y0	2877	Uncharacterized protein	GO:0000910]---[GO:0000226	cytokinesis]---[microtubule cytoskeleton organization	-	-	-	-
MTRINITY_DN11221_c1_g3_i1	2.77651	0.00931983	-	2296	-	-	UniRef90_R1E1U4	702	Uncharacterized protein	-	-	-	-	GO:0016021	integral to membrane
Pc31101_g1_i1	2.77569	0.00281403	-	2666	-	-	-	-	-	-	-	-	-	-	-
MTRINITY_DN12501_c0_g4_i2	2.77502	0.0233382	-	1178	-	-	-	-	-	-	-	-	-	-	-
MTRINITY_DN6456_c1_g3_i3	2.77165	0.0239936	-	776	-	-	-	-	-	-	-	-	-	-	-
Pc32942_g1_i1	2.77123	0.000899396	-	1125	-	-	UniRef90_B8C2W2	693	Uncharacterized protein	-	-	-	-	GO:0016021	integral to membrane
Pc32773_g4_i1	2.76915	0.00130349	DNA topoisomerase 2-alpha	2990	5.99.1.3	DNA topoisomerase (ATP-hydrolyzing).	UniRef90_B8C9L4	1554	DNA topoisomerase 2	GO:0030263]---[GO:0006974]---[GO:0030261]---[GO:0007059]---[GO:0006266]---[GO:0006265]---[GO:0006268]---[GO:0040016]---[GO:0002244]---[GO:0006312]---[GO:0043065]---[GO:0045870]---[GO:0045944]---[GO:0045070]---[GO:0016925]---[GO:0042752]---[GO:0000712]---[GO:0048511]---[GO:0000819	apoptotic chromosome condensation]---[response to DNA damage stimulus]---[chromosome condensation]---[chromosome segregation]---[DNA ligation]---[DNA topological change]---[DNA unwinding involved in replication]---[embryonic cleavage]---[hemopoietic progenitor cell differentiation]---[mitotic recombination]---[positive regulation of apoptotic process]---[positive regulation of retroviral genome r…	GO:0005524]---[GO:0003682]---[GO:0003677]---[GO:0008301]---[GO:0003918]---[GO:0008094]---[GO:0008144]---[GO:0019899]---[GO:0042826]---[GO:0000287]---[GO:0008022]---[GO:0046982]---[GO:0042803]---[GO:0005080]---[GO:0043130	ATP binding]---[chromatin binding]---[DNA binding]---[DNA binding, bending]---[DNA topoisomerase (ATP-hydrolyzing) activity]---[DNA-dependent ATPase activity]---[drug binding]---[enzyme binding]---[histone deacetylase binding]---[magnesium ion binding]---[protein C-terminus binding]---[protein heterodimerization activity]---[protein homodimerization activity]---[protein kinase C binding]---[ubiqu…	GO:0005814]---[GO:0000793]---[GO:0009330]---[GO:0000228]---[GO:0005730]---[GO:0005654]---[GO:0005634]---[GO:0043234	centriole]---[condensed chromosome]---[DNA topoisomerase complex (ATP-hydrolyzing)]---[nuclear chromosome]---[nucleolus]---[nucleoplasm]---[nucleus]---[protein complex
MTRINITY_DN10027_c0_g2_i1	2.76575	0.00106233	-	1063	-	-	UniRef90_B8BT88	309	Uncharacterized protein	-	-	-	-	-	-
MTRINITY_DN17064_c5_g16_i1	2.76551	0.00659785	-	219	-	-	-	-	-	-	-	-	-	-	-
MTRINITY_DN10220_c0_g1_i1	2.76429	0.000190144	Putative surface protein bspA-like	1147	-	-	UniRef90_K0TJZ5	765	Uncharacterized protein	-	-	-	-	-	-
MTRINITY_DN17146_c0_g6_i2	2.76356	0.0387023	-	1399	-	-	-	-	-	-	-	-	-	-	-
Pc36494_g1_i1	2.76246	0.00504818	-	749	-	-	-	-	-	-	-	-	-	-	-
MTRINITY_DN5557_c0_g1_i1	2.7609	0.00386431	-	335	-	-	UniRef90_R7ET88	288	Ig-like domain-containing surface protein	-	-	-	-	GO:0016021	integral to membrane
STRINITY_DN441_c0_g3_i1	2.75986	0.00213285	-	2167	-	-	UniRef90_B8CBM7	1251	Uncharacterized protein	-	-	-	-	GO:0016021	integral to membrane
MTRINITY_DN20683_c0_g1_i1	2.7591	0.0183145	-	2128	-	-	UniRef90_K0THI7	747	Uncharacterized protein	-	-	-	-	-	-
MTRINITY_DN11381_c0_g1_i2	2.75868	0.000127821	Mitotic spindle assembly checkpoint protein MAD2A	1058	-	-	UniRef90_B8C7T7	687	Uncharacterized protein	GO:0007094	mitotic cell cycle spindle assembly checkpoint	-	-	-	-
MTRINITY_DN14358_c1_g1_i2	2.75707	0.000353638	DNA repair protein rad5	5639	-	-	UniRef90_B8C0U3	1818	Uncharacterized protein	-	-	-	-	-	-
Pc31899_g1_i1	2.75644	0.000974218	MutS protein homolog 5	2997	-	-	UniRef90_K0THM3	2745	Uncharacterized protein (Fragment)	GO:0006298	mismatch repair	GO:0005524]---[GO:0030983	ATP binding]---[mismatched DNA binding	-	-
MTRINITY_DN14324_c4_g1_i4	2.75612	0.0393597	-	469	-	-	-	-	-	-	-	-	-	-	-
MTRINITY_DN20770_c0_g1_i1	2.7539	0.0406268	-	865	-	-	-	-	-	-	-	-	-	-	-
MTRINITY_DN11381_c0_g1_i1	2.75302	0.000257588	Mitotic spindle assembly checkpoint protein MAD2A	1181	-	-	UniRef90_B8C7T7	810	Uncharacterized protein	GO:0007094	mitotic cell cycle spindle assembly checkpoint	-	-	-	-
MTRINITY_DN8518_c0_g2_i1	2.75149	0.00726095	-	1739	-	-	-	-	-	-	-	-	-	-	-
MTRINITY_DN6344_c0_g1_i1	2.75062	0.0346197	-	304	-	-	UniRef90_K0SFS4	288	Uncharacterized protein	-	-	-	-	-	-
Pc31377_g1_i1	2.74919	0.00010316	-	659	-	-	-	-	-	-	-	-	-	-	-
STRINITY_DN1267_c0_g1_i1	2.74898	0.0191421	-	484	-	-	-	-	-	-	-	-	-	-	-
STRINITY_DN19364_c0_g1_i1	2.74647	0.0145342	-	1051	-	-	UniRef90_K0SHB6	459	Uncharacterized protein (Fragment)	-	-	-	-	-	-
Pc28589_g1_i2	2.74596	0.0417448	-	434	-	-	-	-	-	-	-	-	-	-	-
STRINITY_DN15474_c0_g1_i1	2.74515	0.00192504	-	612	-	-	-	-	-	-	-	-	-	-	-
Pc31360_g4_i2	2.74471	0.0341596	Putative surface protein bspA-like	719	-	-	UniRef90_A0A0M0K2R9	507	Surface antigen (Fragment)	-	-	-	-	-	-
MTRINITY_DN9986_c0_g1_i3	2.74444	0.0410071	-	2793	-	-	UniRef90_B8CGL0	225	Uncharacterized protein	-	-	GO:0043565]---[GO:0003700	sequence-specific DNA binding]---[sequence-specific DNA binding transcription factor activity	GO:0005634	nucleus
MTRINITY_DN10432_c1_g1_i2	2.74431	0.0445108	-	1025	-	-	UniRef90_K0RR00	606	Uncharacterized protein	-	-	GO:0046872	metal ion binding	-	-
MTRINITY_DN10240_c0_g1_i1	2.74397	0.0100295	-	780	-	-	-	-	-	-	-	-	-	-	-
MTRINITY_DN16296_c5_g31_i2	2.74394	0.0439193	Putative surface protein bspA-like	434	-	-	UniRef90_R1ECH6	417	Uncharacterized protein	-	-	-	-	-	-
Pc23935_g3_i1	2.74277	0.00313774	-	456	-	-	-	-	-	-	-	-	-	-	-
STRINITY_DN3565_c0_g1_i1	2.74247	0.00462257	-	1179	-	-	UniRef90_K0T9T8	255	Uncharacterized protein (Fragment)	-	-	-	-	GO:0016021	integral to membrane
Pc32773_g4_i3	2.74163	0.000678125	DNA topoisomerase 2	906	5.99.1.3	DNA topoisomerase (ATP-hydrolyzing).	UniRef90_B8C9L4	858	DNA topoisomerase 2	GO:0006265]---[GO:0006268]---[GO:0006312]---[GO:0000712]---[GO:0000819	DNA topological change]---[DNA unwinding involved in replication]---[mitotic recombination]---[resolution of meiotic recombination intermediates]---[sister chromatid segregation	GO:0005524]---[GO:0003677]---[GO:0003918	ATP binding]---[DNA binding]---[DNA topoisomerase (ATP-hydrolyzing) activity	GO:0009330]---[GO:0005634	DNA topoisomerase complex (ATP-hydrolyzing)]---[nucleus
MTRINITY_DN17234_c6_g6_i12	2.74099	0.0165804	-	549	-	-	-	-	-	-	-	-	-	-	-
Pc32207_g2_i4	2.74085	0.002756	-	1082	-	-	-	-	-	-	-	-	-	-	-
MTRINITY_DN12529_c0_g1_i1	2.74061	0.000574631	-	1801	-	-	-	-	-	-	-	-	-	-	-
Pc28589_g1_i6	2.74028	0.0364707	-	703	-	-	-	-	-	-	-	-	-	-	-
MTRINITY_DN18411_c0_g1_i1	2.74016	0.00674697	-	638	-	-	UniRef90_B7G561	288	Predicted protein	-	-	GO:0003723	RNA binding	-	-
MTRINITY_DN13164_c1_g1_i1	2.73968	5.1783e-05	-	2829	-	-	UniRef90_B8C969	738	Uncharacterized protein	-	-	-	-	-	-
MTRINITY_DN12282_c0_g1_i1	2.7395	0.0206526	-	1048	-	-	-	-	-	-	-	-	-	-	-
Pc42782_g1_i1	2.73926	0.0291613	-	251	-	-	-	-	-	-	-	-	-	-	-
STRINITY_DN6456_c0_g1_i2	2.73805	0.00164929	-	2018	-	-	UniRef90_B8BRJ3	1677	Uncharacterized protein	-	-	-	-	GO:0016021	integral to membrane
STRINITY_DN3498_c0_g1_i2	2.73723	0.020145	-	558	-	-	-	-	-	-	-	-	-	-	-
MTRINITY_DN12594_c0_g1_i2	2.73637	0.0131848	NACHT LRR and PYD domains-containing protein 12	850	-	-	UniRef90_K0RQK8	843	Uncharacterized protein	-	-	-	-	-	-
MTRINITY_DN9652_c0_g1_i1	2.73408	0.0249843	Foldase protein PrsA	1056	5.2.1.8	Peptidylprolyl isomerase.	UniRef90_B8BV20	585	Peptidylprolyl isomerase	-	-	GO:0003755	peptidyl-prolyl cis-trans isomerase activity	-	-
MTRINITY_DN19954_c1_g1_i1	2.73306	0.00566091	Sodium/bile acid cotransporter	1499	-	-	UniRef90_K0SIJ9	1200	Uncharacterized protein	-	-	-	-	GO:0016021	integral to membrane
MTRINITY_DN10261_c0_g1_i1	2.73263	0.00344999	-	1628	-	-	UniRef90_K0T5K2	405	Uncharacterized protein	-	-	-	-	-	-
Pc27556_g1_i1	2.73167	0.00815506	-	1301	-	-	UniRef90_B8C225	699	Uncharacterized protein	-	-	-	-	-	-
Pc25316_g2_i2	2.73104	0.0492434	-	414	-	-	-	-	-	-	-	-	-	-	-
STRINITY_DN4862_c0_g1_i1	2.72931	0.00176611	Serine/threonine-protein kinase YPK3	1593	2.7.11.1	Non-specific serine/threonine protein kinase.	UniRef90_B8C236	1299	Uncharacterized protein	-	-	GO:0005524]---[GO:0004672	ATP binding]---[protein kinase activity	-	-
Pc19644_g1_i2	2.72841	0.00166546	-	2328	-	-	-	-	-	-	-	-	-	-	-
MTRINITY_DN16960_c10_g14_i1	2.72704	0.00833072	-	211	-	-	UniRef90_C0C170	210	Repeat protein	-	-	-	-	GO:0016021	integral to membrane
STRINITY_DN11027_c0_g2_i1	2.72537	0.0460112	-	276	-	-	-	-	-	-	-	-	-	-	-
MTRINITY_DN13936_c0_g2_i1	2.72526	0.00339494	-	1612	-	-	UniRef90_K0SWX3	537	Uncharacterized protein	-	-	-	-	-	-
MTRINITY_DN15260_c1_g4_i1	2.72429	0.0155738	-	1929	-	-	UniRef90_B8CAW9	735	Uncharacterized protein	-	-	-	-	-	-
MTRINITY_DN17108_c8_g3_i1	2.72371	0.000202387	-	409	-	-	-	-	-	-	-	-	-	-	-
MTRINITY_DN8619_c0_g2_i1	2.723	0.0292606	-	383	-	-	-	-	-	-	-	-	-	-	-
STRINITY_DN7799_c0_g4_i1	2.72291	0.00763797	-	1883	-	-	-	-	-	-	-	-	-	-	-
Pc29567_g4_i2	2.72271	0.0387023	-	2898	-	-	UniRef90_B8CGJ5	897	Uncharacterized protein	GO:0016925	protein sumoylation	GO:0031386	protein tag	GO:0005634	nucleus
MTRINITY_DN16327_c0_g5_i1	2.72147	0.000973056	-	2051	-	-	-	-	-	-	-	-	-	-	-
Pc32739_g2_i6	2.72052	0.0373838	-	692	-	-	UniRef90_K0TB41	393	Uncharacterized protein	-	-	-	-	-	-
MTRINITY_DN17108_c8_g20_i1	2.71938	0.0171503	Putative surface protein bspA-like	392	-	-	UniRef90_UPI000378A80E	381	hypothetical protein	-	-	-	-	-	-
MTRINITY_DN14427_c6_g4_i1	2.71839	0.0138725	-	1719	-	-	UniRef90_B8CGH2	219	Uncharacterized protein	-	-	-	-	-	-
Pc30380_g1_i4	2.7182	0.0222486	-	201	-	-	-	-	-	-	-	-	-	-	-
STRINITY_DN11766_c0_g1_i4	2.7176	0.00019094	-	734	-	-	-	-	-	-	-	-	-	-	-
MTRINITY_DN161_c1_g1_i1	2.71712	0.0035388	HMG box-containing protein C19G7.04	2388	-	-	UniRef90_B8CB47	750	Uncharacterized protein (Fragment)	-	-	-	-	-	-
MTRINITY_DN11384_c0_g1_i2	2.71649	0.0390494	-	497	-	-	UniRef90_B8BRK4	222	Uncharacterized protein	-	-	-	-	-	-
MTRINITY_DN13325_c0_g5_i4	2.71636	0.0487501	-	1069	-	-	-	-	-	-	-	-	-	-	-
Pc23301_g1_i1	2.71543	0.0128666	-	1450	-	-	-	-	-	-	-	-	-	-	-
MTRINITY_DN20873_c0_g1_i1	2.71485	0.00136321	-	1651	-	-	-	-	-	-	-	-	-	-	-
MTRINITY_DN11650_c2_g23_i1	2.71437	0.0147088	-	263	-	-	-	-	-	-	-	-	-	-	-
Pc27749_g1_i1	2.71017	0.00685871	Trypsin II-P29	1593	3.4.21.4	Trypsin.	UniRef90_B8C6C9	741	Uncharacterized protein	-	-	GO:0004252	serine-type endopeptidase activity	GO:0005737	cytoplasm
MTRINITY_DN11650_c2_g1_i1	2.7093	0.0269302	-	267	-	-	-	-	-	-	-	-	-	-	-
STRINITY_DN6496_c0_g1_i2	2.70916	0.00380869	-	1241	-	-	UniRef90_K0S0J4	417	Uncharacterized protein	-	-	-	-	-	-
STRINITY_DN10471_c1_g1_i4	2.70787	0.00878784	Putative surface protein bspA-like	356	-	-	UniRef90_O68831	336	Surface antigen BspA	-	-	-	-	-	-
MTRINITY_DN14236_c1_g1_i1	2.70773	0.029713	-	1981	-	-	-	-	-	-	-	-	-	-	-
MTRINITY_DN9213_c0_g1_i1	2.70737	0.000917642	Macro domain-containing protein TTE0995	879	-	-	UniRef90_B8C5Z8	615	Uncharacterized protein	-	-	-	-	-	-
MTRINITY_DN15632_c4_g2_i2	2.70661	0.023202	-	3148	-	-	UniRef90_K0SPN6	1332	Uncharacterized protein	-	-	-	-	-	-
MTRINITY_DN17609_c1_g1_i1	2.70575	0.00503103	-	1065	-	-	UniRef90_B8BYL7	627	Uncharacterized protein	-	-	-	-	-	-
Pc31719_g2_i1	2.70539	1.57854e-05	Programmed cell death protein 4	1773	-	-	UniRef90_K0SM50	1311	Uncharacterized protein	-	-	-	-	-	-
STRINITY_DN8090_c1_g1_i2	2.70416	0.00202973	-	539	-	-	UniRef90_B8C1T5	303	Uncharacterized protein	-	-	-	-	-	-
STRINITY_DN16431_c0_g1_i1	2.70084	0.00201021	-	2083	-	-	UniRef90_K0SIH4	1956	Uncharacterized protein	-	-	-	-	-	-
MTRINITY_DN15887_c0_g2_i1	2.69891	0.00575387	-	1279	-	-	UniRef90_B8C709	474	Uncharacterized protein	-	-	-	-	-	-
MTRINITY_DN16574_c0_g1_i11	2.69867	0.0036012	-	2642	-	-	UniRef90_K0SU15	1095	Uncharacterized protein	-	-	-	-	-	-
MTRINITY_DN10247_c0_g4_i1	2.69736	0.0107585	-	227	-	-	-	-	-	-	-	-	-	-	-
MTRINITY_DN15310_c0_g1_i1	2.69671	0.00682052	-	4370	-	-	UniRef90_K0SAE7	321	Uncharacterized protein (Fragment)	-	-	-	-	-	-
Pc32325_g8_i1	2.69542	0.0198108	-	257	-	-	-	-	-	-	-	-	-	-	-
MTRINITY_DN10413_c0_g1_i1	2.69435	0.0376365	-	1758	-	-	UniRef90_K0SAR4	831	Uncharacterized protein	-	-	-	-	-	-
MTRINITY_DN15243_c0_g1_i1	2.693	0.00136298	-	2260	-	-	UniRef90_K0T4J6	342	Uncharacterized protein (Fragment)	-	-	-	-	-	-
STRINITY_DN6813_c0_g1_i1	2.69135	2.05218e-05	Putative methyltransferase NSUN6	2612	-	-	UniRef90_B8BWE3	1077	Uncharacterized protein	-	-	GO:0008168]---[GO:0003723	methyltransferase activity]---[RNA binding	-	-
STRINITY_DN6670_c0_g1_i1	2.69134	0.00837919	-	787	-	-	-	-	-	-	-	-	-	-	-
MTRINITY_DN116_c0_g2_i1	2.68828	0.00786499	-	251	-	-	UniRef90_B8BU14	72	Uncharacterized protein	-	-	GO:0003676]---[GO:0000166	nucleic acid binding]---[nucleotide binding	-	-
MTRINITY_DN15310_c0_g1_i5	2.68569	0.0297372	-	3464	-	-	UniRef90_K0SAE7	336	Uncharacterized protein (Fragment)	-	-	-	-	-	-
MTRINITY_DN4415_c0_g1_i1	2.68505	0.000519251	-	251	-	-	-	-	-	-	-	-	-	-	-
MTRINITY_DN17021_c0_g1_i3	2.68332	0.000105893	-	3092	-	-	UniRef90_K0SM19	1449	Uncharacterized protein	-	-	-	-	-	-
STRINITY_DN7084_c2_g1_i1	2.68255	0.00282461	-	1347	-	-	UniRef90_K0RXB0	714	Uncharacterized protein	-	-	-	-	GO:0016021	integral to membrane
MTRINITY_DN17108_c8_g19_i1	2.68033	0.00192504	-	224	-	-	-	-	-	-	-	-	-	-	-
Pc32058_g1_i4	2.68027	0.000998057	-	3450	-	-	UniRef90_B8C8J2	3204	Uncharacterized protein	-	-	-	-	-	-
MTRINITY_DN12016_c0_g1_i1	2.67864	0.0266995	-	1713	-	-	-	-	-	-	-	-	-	-	-
Pc28235_g2_i1	2.67827	0.0035388	-	1633	-	-	-	-	-	-	-	-	-	-	-
STRINITY_DN2093_c0_g1_i1	2.67825	0.000168185	Condensin-2 complex subunit D3	4031	-	-	UniRef90_B8LBX8	3402	Predicted protein	GO:0051304]---[GO:0010032]---[GO:0007076	chromosome separation]---[meiotic chromosome condensation]---[mitotic chromosome condensation	GO:0003682]---[GO:0042393	chromatin binding]---[histone binding	GO:0000779]---[GO:0000799	condensed chromosome, centromeric region]---[nuclear condensin complex
MTRINITY_DN16296_c5_g24_i1	2.67686	0.000322306	Putative surface protein bspA-like	653	-	-	UniRef90_K0R9G1	555	Uncharacterized protein	-	-	-	-	-	-
Pc28276_g1_i1	2.67561	0.00353601	-	2761	-	-	-	-	-	-	-	-	-	-	-
MTRINITY_DN16296_c7_g1_i1	2.67371	0.0120671	-	212	-	-	UniRef90_W0FP75	195	Surface antigen BspA	-	-	-	-	-	-
MTRINITY_DN10443_c1_g1_i1	2.67314	0.000138748	-	1437	-	-	UniRef90_B5YLT5	750	Predicted protein	-	-	-	-	GO:0016021	integral to membrane
MTRINITY_DN12173_c1_g1_i1	2.6709	0.000791679	-	1899	-	-	UniRef90_K0TB41	864	Uncharacterized protein	-	-	-	-	-	-
MTRINITY_DN3650_c0_g1_i1	2.67074	2.50808e-05	-	1887	-	-	-	-	-	-	-	-	-	-	-
STRINITY_DN8175_c1_g2_i1	2.67005	0.00420183	NACHT LRR and PYD domains-containing protein 5	1066	-	-	UniRef90_A7RZ93	1044	Predicted protein (Fragment)	-	-	-	-	-	-
Pc42113_g1_i1	2.66879	0.013269	-	219	-	-	UniRef90_A2EVV1	195	Surface antigen BspA-like	-	-	-	-	GO:0016021	integral to membrane
STRINITY_DN3542_c0_g1_i1	2.66802	0.000700867	-	963	-	-	-	-	-	-	-	-	-	-	-
Pc30115_g1_i4	2.66562	0.0184651	-	1457	-	-	-	-	-	-	-	-	-	-	-
STRINITY_DN20941_c0_g1_i1	2.66555	0.00231007	Cyclin-B2-1	1445	-	-	UniRef90_B8BZ02	759	Uncharacterized protein	-	-	-	-	GO:0005634	nucleus
Pc15446_g1_i2	2.66421	0.0245462	-	1042	-	-	-	-	-	-	-	-	-	-	-
STRINITY_DN867_c0_g2_i1	2.66387	0.00615269	-	2058	-	-	UniRef90_B8BR41	981	Flagellar protofilament ribbon like protein	-	-	-	-	GO:0031514	motile cilium
STRINITY_DN9779_c1_g1_i1	2.66263	0.00974452	-	1023	-	-	UniRef90_K0T459	483	Uncharacterized protein	-	-	-	-	-	-
STRINITY_DN7899_c0_g1_i1	2.6612	0.00783888	-	694	-	-	UniRef90_B8BTJ7	507	Uncharacterized protein	GO:0009231]---[GO:0009451	riboflavin biosynthetic process]---[RNA modification	GO:0008703	5-amino-6-(5-phosphoribosylamino)uracil reductase activity	-	-
MTRINITY_DN17402_c5_g4_i3	2.65952	0.0117376	-	292	-	-	-	-	-	-	-	-	-	-	-
Pc32711_g1_i2	2.65927	0.00029338	-	519	-	-	UniRef90_R5KLD6	246	Cell surface protein	-	-	-	-	GO:0016021	integral to membrane
STRINITY_DN1653_c0_g2_i1	2.65885	0.0025015	-	1425	-	-	-	-	-	-	-	-	-	-	-
MTRINITY_DN15983_c0_g1_i1	2.65751	0.0153555	Mitogen-activated protein kinase 3	2981	2.7.11.24	Mitogen-activated protein kinase.	UniRef90_B8BUX0	1176	Mitogen activated kinase-like protein (Fragment)	-	-	GO:0005524]---[GO:0004672	ATP binding]---[protein kinase activity	-	-
Pc32109_g1_i1	2.65261	0.00100903	-	1270	-	-	UniRef90_UPI000411B476	360	hypothetical protein	-	-	-	-	-	-
MTRINITY_DN16950_c2_g4_i12	2.65215	0.00915429	-	1028	-	-	-	-	-	-	-	-	-	-	-
Pc30493_g2_i2	2.65077	0.00634399	-	3214	-	-	UniRef90_K0TGA3	915	Uncharacterized protein (Fragment)	-	-	-	-	-	-
STRINITY_DN13323_c1_g1_i1	2.65039	0.000294705	-	526	-	-	-	-	-	-	-	-	-	-	-
MTRINITY_DN13222_c0_g2_i2	2.64786	0.0117358	-	1525	-	-	UniRef90_B8BXX0	558	Uncharacterized protein	-	-	-	-	-	-
MTRINITY_DN13979_c11_g12_i4	2.64645	0.00106233	-	533	-	-	UniRef90_R7MNM2	213	Ig-like domain-containing surface protein	-	-	-	-	GO:0016021	integral to membrane
Pc20469_g1_i1	2.64429	0.00595345	-	1552	-	-	UniRef90_A0A0L0EPE1	873	Short-chain dehydrogenase	-	-	-	-	-	-
STRINITY_DN10634_c0_g3_i1	2.64395	0.00413101	-	1413	-	-	UniRef90_B8LDP5	1359	Predicted protein	-	-	-	-	GO:0016021	integral to membrane
MTRINITY_DN12372_c1_g1_i5	2.64003	0.0190485	-	1770	-	-	-	-	-	-	-	-	-	-	-
MTRINITY_DN17358_c0_g1_i1	2.63866	0.0401731	-	2207	-	-	-	-	-	-	-	-	-	-	-
Pc30503_g1_i2	2.63865	0.00679764	-	2501	-	-	-	-	-	-	-	-	-	-	-
MTRINITY_DN1903_c0_g1_i1	2.63818	0.0277512	-	648	-	-	-	-	-	-	-	-	-	-	-
Pc30371_g1_i4	2.63768	0.0150773	Trypsin-1	1315	3.4.21.4	Trypsin.	UniRef90_A0A0P4XVF8	534	Uncharacterized protein	-	-	GO:0004252	serine-type endopeptidase activity	-	-
STRINITY_DN19346_c0_g1_i1	2.63747	0.0215539	-	1165	-	-	UniRef90_C5H670	930	Rapid-growth-like protein 14	-	-	-	-	-	-
STRINITY_DN19379_c0_g1_i1	2.63464	0.00988237	-	1235	-	-	-	-	-	-	-	-	-	-	-
STRINITY_DN17860_c0_g1_i1	2.63431	0.00365109	-	2790	-	-	-	-	-	-	-	-	-	-	-
MTRINITY_DN14999_c4_g8_i1	2.63393	0.0249325	Putative surface protein bspA-like	263	-	-	UniRef90_A0A0L6TXN2	240	Uncharacterized protein	-	-	-	-	-	-
MTRINITY_DN15962_c0_g1_i1	2.63328	0.0305013	-	2679	-	-	UniRef90_B8BUM2	1944	Uncharacterized protein	-	-	-	-	GO:0016021	integral to membrane
STRINITY_DN7344_c0_g1_i2	2.63327	0.0011264	-	516	-	-	-	-	-	-	-	-	-	-	-
STRINITY_DN9297_c2_g1_i1	2.63261	0.044544	-	583	-	-	-	-	-	-	-	-	-	-	-
STRINITY_DN3062_c0_g1_i2	2.63258	0.0174009	-	1104	-	-	-	-	-	-	-	-	-	-	-
STRINITY_DN5907_c0_g1_i1	2.62976	0.00151422	RNA polymerase II transcriptional coactivator KIWI	689	-	-	UniRef90_B8C3H4	231	Uncharacterized protein	GO:0006355	regulation of transcription, DNA-dependent	GO:0003677]---[GO:0003713	DNA binding]---[transcription coactivator activity	-	-
MTRINITY_DN18276_c1_g1_i1	2.62974	0.00154003	-	1601	-	-	UniRef90_A0A0D2KAA4	249	Uncharacterized protein	-	-	-	-	-	-
Pc30710_g1_i7	2.6295	0.000955562	Multidrug resistance-associated protein 1	5703	-	-	UniRef90_B8CG90	1191	ABC transporter (Fragment)	-	-	GO:0005524]---[GO:0042626	ATP binding]---[ATPase activity, coupled to transmembrane movement of substances	GO:0016021	integral to membrane
STRINITY_DN9387_c0_g3_i4	2.62935	0.0184171	-	932	-	-	-	-	-	-	-	-	-	-	-
Pc5742_g1_i1	2.62932	0.0194676	B9 domain-containing protein 2	966	-	-	UniRef90_B5YLQ9	450	Predicted protein (Fragment)	-	-	-	-	-	-
MTRINITY_DN9505_c1_g1_i1	2.62919	0.00630176	-	554	-	-	-	-	-	-	-	-	-	-	-
Pc28175_g1_i2	2.62828	0.041962	-	885	-	-	-	-	-	-	-	-	-	-	-
STRINITY_DN19612_c0_g1_i1	2.62785	0.0260802	-	260	-	-	-	-	-	-	-	-	-	-	-
STRINITY_DN920_c0_g1_i2	2.62606	0.00486066	-	486	-	-	-	-	-	-	-	-	-	-	-
MTRINITY_DN16960_c9_g2_i3	2.62579	0.00180813	-	416	-	-	UniRef90_E1KR63	372	Uncharacterized protein	-	-	-	-	-	-
Pc20644_g1_i3	2.62563	0.0415296	-	401	-	-	-	-	-	-	-	-	-	-	-
Pc29502_g1_i2	2.62403	0.000449742	-	1786	-	-	UniRef90_B8CE30	1260	Uncharacterized protein	-	-	-	-	-	-
Pc26029_g1_i2	2.62387	0.00346627	-	1323	-	-	UniRef90_K0RR00	252	Uncharacterized protein	-	-	GO:0046872	metal ion binding	-	-
MTRINITY_DN16783_c4_g8_i5	2.62314	0.00718733	-	294	-	-	UniRef90_K0STG8	276	Uncharacterized protein (Fragment)	-	-	-	-	-	-
MTRINITY_DN9945_c1_g1_i3	2.62296	0.042742	Polyamine aminopropyltransferase	523	2.5.1.79]---[2.5.1.126	Thermospermine synthase.]---[Norspermine synthase.	UniRef90_K0RYU4	522	Uncharacterized protein	GO:0008295	spermidine biosynthetic process	GO:0004014	adenosylmethionine decarboxylase activity	GO:0016021	integral to membrane
MTRINITY_DN17086_c1_g1_i1	2.62269	0.000129036	-	1845	-	-	-	-	-	-	-	-	-	-	-
MTRINITY_DN20736_c0_g1_i1	2.6225	6.68741e-05	Coenzyme A disulfide reductase	4779	1.8.1.14	CoA-disulfide reductase.	UniRef90_B8C7A2	1758	Uncharacterized protein	GO:0045454	cell redox homeostasis	GO:0050660]---[GO:0016491	flavin adenine dinucleotide binding]---[oxidoreductase activity	GO:0005623	cell
STRINITY_DN7893_c0_g1_i3	2.62068	0.0116283	-	1323	-	-	UniRef90_K0RTG9	261	Uncharacterized protein (Fragment)	-	-	-	-	-	-
MTRINITY_DN13363_c2_g3_i2	2.61867	0.0178477	-	280	-	-	UniRef90_B8C0U4	234	Uncharacterized protein	-	-	-	-	-	-
Pc25803_g1_i1	2.61805	0.000132576	G2/mitotic-specific cyclin-B	4605	-	-	UniRef90_K0RR48	951	Uncharacterized protein	-	-	-	-	GO:0005634	nucleus
MTRINITY_DN16751_c3_g1_i1	2.61782	0.010369	-	3245	-	-	UniRef90_B8CAK9	2148	Uncharacterized protein	-	-	-	-	-	-
Pc31360_g5_i12	2.61383	0.00094416	Putative surface protein bspA-like	1172	-	-	UniRef90_R1EQ87	726	Uncharacterized protein	-	-	GO:0003676]---[GO:0000166]---[GO:0004842	nucleic acid binding]---[nucleotide binding]---[ubiquitin-protein ligase activity	-	-
STRINITY_DN5848_c0_g1_i1	2.60859	4.68466e-05	-	567	-	-	-	-	-	-	-	-	-	-	-
MTRINITY_DN11866_c0_g1_i1	2.60629	0.00220542	Glutamate decarboxylase	2207	4.1.1.15	Glutamate decarboxylase.	UniRef90_K0T001	1410	Uncharacterized protein	GO:0019752	carboxylic acid metabolic process	GO:0016831]---[GO:0030170	carboxy-lyase activity]---[pyridoxal phosphate binding	-	-
STRINITY_DN11992_c7_g2_i1	2.60595	0.0288547	-	224	-	-	UniRef90_K0SEK5	216	Uncharacterized protein	-	-	-	-	-	-
STRINITY_DN13268_c1_g2_i1	2.60594	0.00660237	-	3083	-	-	UniRef90_B8CB46	237	Uncharacterized protein	-	-	-	-	GO:0016021	integral to membrane
STRINITY_DN63_c0_g3_i1	2.60551	0.0313738	-	643	-	-	-	-	-	-	-	-	-	-	-
STRINITY_DN13327_c0_g3_i1	2.60333	0.00142436	TPR and ankyrin repeat-containing protein 1	591	-	-	UniRef90_K0S0X0	588	Uncharacterized protein	-	-	GO:0005524	ATP binding	-	-
STRINITY_DN9776_c0_g1_i2	2.60323	0.0380671	-	2322	-	-	UniRef90_K0RPP0	342	Uncharacterized protein	-	-	-	-	-	-
Pc28491_g6_i1	2.60302	0.00791018	-	1208	-	-	-	-	-	-	-	-	-	-	-
STRINITY_DN6929_c0_g1_i1	2.60296	0.00439605	-	1329	-	-	-	-	-	-	-	-	-	-	-
MTRINITY_DN18336_c0_g1_i1	2.60239	0.00289495	-	1381	-	-	UniRef90_X6NQE3	336	Uncharacterized protein	-	-	-	-	GO:0016021	integral to membrane
MTRINITY_DN20800_c0_g1_i1	2.60098	0.033337	-	949	-	-	-	-	-	-	-	-	-	-	-
MTRINITY_DN5911_c0_g1_i3	2.60004	0.00466859	-	246	-	-	-	-	-	-	-	-	-	-	-
STRINITY_DN17080_c0_g1_i1	2.59746	0.0221386	-	308	-	-	-	-	-	-	-	-	-	-	-
Pc23032_g1_i4	2.59549	0.0296122	-	1610	-	-	-	-	-	-	-	-	-	-	-
MTRINITY_DN16960_c10_g18_i1	2.59455	0.0461007	-	221	-	-	-	-	-	-	-	-	-	-	-
MTRINITY_DN14940_c0_g1_i1	2.59006	0.000209685	-	3554	-	-	UniRef90_B8C880	3225	Uncharacterized protein	-	-	-	-	-	-
MTRINITY_DN16663_c2_g19_i1	2.59005	0.0281333	-	292	-	-	-	-	-	-	-	-	-	-	-
MTRINITY_DN13107_c0_g1_i1	2.58935	0.0266995	CAAX prenyl protease 2	1236	-	-	UniRef90_B8C7H8	906	Uncharacterized protein	GO:0071586	CAAX-box protein processing	GO:0004197]---[GO:0004222	cysteine-type endopeptidase activity]---[metalloendopeptidase activity	GO:0030176	integral to endoplasmic reticulum membrane
STRINITY_DN9523_c1_g1_i2	2.58839	0.000721441	-	1430	-	-	-	-	-	-	-	-	-	-	-
Pc15047_g1_i2	2.588	0.00630317	-	1716	-	-	-	-	-	-	-	-	-	-	-
Pc30976_g1_i1	2.58582	0.0409659	-	1077	-	-	UniRef90_B8CG95	558	Uncharacterized protein	-	-	-	-	-	-
STRINITY_DN3303_c0_g1_i1	2.58425	0.0274716	Putative surface protein bspA-like	294	-	-	UniRef90_S3Z8S4	279	Uncharacterized protein	-	-	-	-	-	-
MTRINITY_DN15206_c2_g22_i1	2.58266	0.000168069	-	213	-	-	-	-	-	-	-	-	-	-	-
STRINITY_DN1714_c0_g1_i1	2.58247	0.00137819	-	399	-	-	-	-	-	-	-	-	-	-	-
Pc25995_g2_i1	2.58227	0.00823934	-	376	-	-	UniRef90_K0RN08	249	Uncharacterized protein	-	-	-	-	-	-
MTRINITY_DN12456_c0_g1_i1	2.58205	0.000249575	Fatty-acid-binding protein 3 chloroplastic	1099	-	-	UniRef90_B8LEL6	603	Predicted protein	GO:0009813	flavonoid biosynthetic process	GO:0045430	chalcone isomerase activity	-	-
STRINITY_DN7279_c0_g2_i1	2.58124	0.0343067	-	1750	-	-	-	-	-	-	-	-	-	-	-
Pc27209_g1_i1	2.58021	0.0100295	-	874	-	-	-	-	-	-	-	-	-	-	-
MTRINITY_DN5551_c0_g1_i1	2.57952	0.0202528	-	2415	-	-	UniRef90_B8CER4	2022	Uncharacterized protein	-	-	-	-	-	-
MTRINITY_DN16832_c0_g1_i3	2.57797	0.000867991	-	2509	-	-	UniRef90_K0THR8	2076	Uncharacterized protein	-	-	-	-	-	-
STRINITY_DN5802_c0_g1_i1	2.577	0.0332232	-	684	-	-	-	-	-	-	-	-	-	-	-
Pc32649_g1_i4	2.57645	0.0135334	-	717	-	-	-	-	-	-	-	-	-	-	-
STRINITY_DN8315_c0_g1_i2	2.57556	0.0147551	Linoleate 9S-lipoxygenase 1	1106	1.13.11.58	Linoleate 9S-lipoxygenase.	UniRef90_UPI00034CCF9E	447	hypothetical protein	-	-	-	-	-	-
MTRINITY_DN2357_c0_g2_i1	2.57453	0.0282297	-	287	-	-	UniRef90_K0TB12	192	Uncharacterized protein (Fragment)	-	-	-	-	-	-
Pc20578_g1_i1	2.57404	0.00340572	-	826	-	-	-	-	-	-	-	-	-	-	-
MTRINITY_DN11397_c1_g1_i2	2.57309	0.00838858	-	1347	-	-	UniRef90_F0YBY6	750	Putative uncharacterized protein	-	-	GO:0005506]---[GO:0031418]---[GO:0016705	iron ion binding]---[L-ascorbic acid binding]---[oxidoreductase activity, acting on paired donors, with incorporation or reduction of molecular oxygen	-	-
STRINITY_DN639_c0_g1_i1	2.56934	0.0322393	-	361	-	-	-	-	-	-	-	-	-	-	-
Pc25484_g1_i1	2.56614	0.000231522	-	1508	-	-	UniRef90_B8BTZ8	750	Uncharacterized protein	GO:0071480]---[GO:0071481]---[GO:0032508]---[GO:0006310]---[GO:0006303]---[GO:0000723	cellular response to gamma radiation]---[cellular response to X-ray]---[DNA duplex unwinding]---[DNA recombination]---[double-strand break repair via nonhomologous end joining]---[telomere maintenance	GO:0004003]---[GO:0003684]---[GO:0042162	ATP-dependent DNA helicase activity]---[damaged DNA binding]---[telomeric DNA binding	GO:0043564]---[GO:0000784	Ku70:Ku80 complex]---[nuclear chromosome, telomeric region
STRINITY_DN21012_c0_g1_i1	2.56327	5.13372e-05	DNA repair protein rad5	5357	-	-	UniRef90_B8C0U3	1824	Uncharacterized protein	-	-	-	-	-	-
Pc2462_g1_i1	2.56314	0.0282632	Probable WRKY transcription factor 19	1180	-	-	UniRef90_W2PIL3	486	Uncharacterized protein	-	-	-	-	-	-
Pc30095_g3_i8	2.56299	0.0119615	-	853	-	-	-	-	-	-	-	-	-	-	-
Pc27235_g2_i2	2.5611	0.00881923	-	447	-	-	-	-	-	-	-	-	-	-	-
Pc30068_g3_i1	2.5609	0.0475374	-	1542	-	-	-	-	-	-	-	-	-	-	-
Pc27638_g1_i4	2.56079	0.00566091	-	7098	-	-	UniRef90_B8LDL0	1131	Predicted protein	-	-	-	-	GO:0016021	integral to membrane
Pc27258_g1_i1	2.55993	0.0236988	-	2037	-	-	UniRef90_K0RPT2	456	Uncharacterized protein (Fragment)	-	-	-	-	-	-
STRINITY_DN1545_c0_g1_i1	2.55985	0.0106863	-	989	-	-	-	-	-	-	-	-	-	-	-
MTRINITY_DN15970_c1_g3_i2	2.55894	0.000269116	-	3127	-	-	UniRef90_K0T6J6	546	Uncharacterized protein (Fragment)	-	-	-	-	-	-
MTRINITY_DN1402_c0_g2_i1	2.55845	0.0471441	-	1514	-	-	-	-	-	-	-	-	-	-	-
STRINITY_DN13323_c1_g1_i10	2.55561	0.000145543	-	414	-	-	-	-	-	-	-	-	-	-	-
STRINITY_DN8625_c0_g1_i1	2.55409	0.000500288	-	2031	-	-	UniRef90_B8BS93	477	Uncharacterized protein	-	-	-	-	-	-
MTRINITY_DN8932_c0_g1_i1	2.55403	0.000744996	Ammonium transporter 1 member 2	2456	-	-	UniRef90_Q5EXJ7	1305	Ammonium transporter	-	-	GO:0008519	ammonium transmembrane transporter activity	GO:0016021	integral to membrane
MTRINITY_DN16672_c7_g15_i2	2.55367	0.019837	-	344	-	-	-	-	-	-	-	-	-	-	-
MTRINITY_DN17108_c8_g12_i10	2.55241	0.0135334	-	239	-	-	-	-	-	-	-	-	-	-	-
MTRINITY_DN15996_c0_g1_i1	2.55191	0.0191961	Pathogenesis-related protein 1B	2567	-	-	UniRef90_B5YNA3	549	Protein scp/tpx-1/ag5/pr-1/sc7 domain-containing protein (Fragment)	-	-	-	-	-	-
MTRINITY_DN10318_c0_g1_i5	2.5512	0.0241405	-	3563	-	-	-	-	-	-	-	-	-	-	-
MTRINITY_DN16960_c10_g7_i1	2.54813	0.00104195	-	217	-	-	-	-	-	-	-	-	-	-	-
STRINITY_DN12202_c0_g1_i3	2.54757	0.0177306	-	201	-	-	-	-	-	-	-	-	-	-	-
STRINITY_DN9853_c0_g1_i4	2.54746	0.0162051	-	942	-	-	UniRef90_B8CBM8	810	Uncharacterized protein	-	-	-	-	-	-
MTRINITY_DN12300_c1_g3_i2	2.54681	0.0222314	-	1128	-	-	-	-	-	-	-	-	-	-	-
STRINITY_DN5560_c0_g1_i1	2.54601	0.0167941	Small glutamine-rich tetratricopeptide repeat-containing protein 2	1792	-	-	UniRef90_K0SFX9	468	Uncharacterized protein	GO:0006457	protein folding	-	-	GO:0016272	prefoldin complex
MTRINITY_DN16328_c0_g1_i3	2.54552	0.0123469	-	1454	-	-	-	-	-	-	-	-	-	-	-
MTRINITY_DN17058_c1_g1_i13	2.5451	0.0295384	-	949	-	-	UniRef90_B8C3M0	240	Uncharacterized protein	-	-	-	-	-	-
STRINITY_DN19543_c0_g1_i1	2.5443	0.0055719	Copia protein	2672	-	-	UniRef90_B1PJ45	822	Gag-pol polyprotein	GO:0015074	DNA integration	GO:0003676]---[GO:0008270	nucleic acid binding]---[zinc ion binding	-	-
MTRINITY_DN16960_c10_g2_i1	2.54194	0.00148347	-	238	-	-	-	-	-	-	-	-	-	-	-
Pc29249_g2_i1	2.54189	0.0154394	Ultraviolet-B receptor UVR8	5280	-	-	UniRef90_B8BUZ4	2412	Uncharacterized protein	-	-	-	-	-	-
MTRINITY_DN11650_c2_g8_i1	2.54152	0.0310596	-	253	-	-	-	-	-	-	-	-	-	-	-
Pc23312_g1_i1	2.5407	0.0135334	-	954	-	-	UniRef90_B8BSC9	318	Uncharacterized protein	-	-	-	-	-	-
MTRINITY_DN11150_c1_g1_i1	2.53993	0.00280453	-	846	-	-	UniRef90_K0TBG9	759	Uncharacterized protein	-	-	-	-	-	-
MTRINITY_DN5511_c0_g2_i1	2.5397	0.00012024	-	377	-	-	-	-	-	-	-	-	-	-	-
MTRINITY_DN6934_c0_g1_i1	2.53851	0.023569	-	347	-	-	UniRef90_K0T459	342	Uncharacterized protein	-	-	-	-	-	-
STRINITY_DN15674_c0_g1_i1	2.53848	0.0257697	-	485	-	-	-	-	-	-	-	-	-	-	-
STRINITY_DN11876_c0_g1_i3	2.53845	0.000407583	E3 ubiquitin-protein ligase DTX3L	1623	-	-	UniRef90_K0S1H8	612	Uncharacterized protein	-	-	GO:0008270	zinc ion binding	-	-
STRINITY_DN7138_c0_g1_i1	2.53768	0.0466855	-	914	-	-	-	-	-	-	-	-	-	-	-
MTRINITY_DN16748_c0_g1_i1	2.5368	0.0352998	Pyruvate dehydrogenase NADP( ) mitochondrial	5978	1.2.1.51]---[1.16.1.5	Pyruvate dehydrogenase (NADP( )).]---[Aquacobalamin reductase (NADPH).	UniRef90_B8BQ74	3660	Uncharacterized protein (Fragment)	GO:0045333]---[GO:0022900]---[GO:0006090	cellular respiration]---[electron transport chain]---[pyruvate metabolic process	GO:0051539]---[GO:0050444]---[GO:0010181]---[GO:0005506]---[GO:0016491]---[GO:0050243]---[GO:0030976	4 iron, 4 sulfur cluster binding]---[aquacobalamin reductase (NADPH) activity]---[FMN binding]---[iron ion binding]---[oxidoreductase activity]---[pyruvate dehydrogenase (NADP+) activity]---[thiamine pyrophosphate binding	GO:0005739	mitochondrion
Pc32739_g2_i3	2.53607	0.00176611	-	584	-	-	UniRef90_K0R3Q7	366	Uncharacterized protein (Fragment)	-	-	-	-	-	-
MTRINITY_DN12126_c0_g1_i2	2.53412	7.6469e-05	-	1786	-	-	UniRef90_B8CAG5	741	Uncharacterized protein	-	-	-	-	-	-
STRINITY_DN4551_c0_g2_i2	2.53379	0.0212015	-	287	-	-	-	-	-	-	-	-	-	-	-
STRINITY_DN17115_c0_g1_i1	2.5333	0.0130598	-	248	-	-	-	-	-	-	-	-	-	-	-
Pc30055_g3_i6	2.53218	0.00149828	Putative surface protein bspA-like	582	-	-	UniRef90_R1DSJ3	465	Uncharacterized protein (Fragment)	-	-	-	-	-	-
STRINITY_DN12983_c5_g2_i20	2.5301	0.0171845	-	580	-	-	UniRef90_K0SFU6	573	Uncharacterized protein (Fragment)	-	-	-	-	-	-
STRINITY_DN19490_c0_g1_i1	2.52822	0.0143451	-	846	-	-	-	-	-	-	-	-	-	-	-
Pc28345_g2_i1	2.52709	0.00402913	Glyoxylase B2	1327	-	-	UniRef90_B8CFH4	870	Uncharacterized protein	-	-	-	-	-	-
MTRINITY_DN12732_c0_g1_i1	2.5265	0.00222545	-	3892	-	-	UniRef90_B5YLN4	1887	Predicted protein	-	-	-	-	-	-
Pc22816_g1_i1	2.52557	0.00177018	-	1140	-	-	UniRef90_B7G391	798	Predicted protein	-	-	-	-	GO:0016021	integral to membrane
STRINITY_DN11727_c0_g1_i1	2.52308	0.00629555	-	1375	-	-	-	-	-	-	-	-	-	-	-
STRINITY_DN13323_c1_g1_i2	2.5181	0.00249084	-	202	-	-	-	-	-	-	-	-	-	-	-
MTRINITY_DN16296_c5_g29_i1	2.51725	0.00941759	Putative surface protein bspA-like	395	-	-	UniRef90_UPI00056DE34E	378	hypothetical protein partial	-	-	-	-	-	-
MTRINITY_DN12103_c0_g3_i2	2.51611	0.00134645	Nucleotide-binding oligomerization domain-containing protein 2	1496	-	-	UniRef90_B8C8N8	927	Uncharacterized protein	-	-	-	-	-	-
MTRINITY_DN6118_c0_g1_i2	2.515	0.00015294	Phosphatidylinositol 4-phosphate 5-kinase 1	475	2.7.1.68	1-phosphatidylinositol-4-phosphate 5-kinase.	UniRef90_A0A0M0JV07	456	Morn repeat-containing protein	-	-	-	-	-	-
STRINITY_DN4883_c1_g2_i1	2.51465	0.00133575	-	668	-	-	UniRef90_B8CGH2	279	Uncharacterized protein	-	-	-	-	-	-
MTRINITY_DN40_c0_g1_i1	2.51253	0.00715189	Probable leucine-rich repeat receptor-like protein kinase At2g33170	3299	2.7.11.1	Non-specific serine/threonine protein kinase.	UniRef90_K0T805	1551	Uncharacterized protein	-	-	-	-	GO:0016021	integral to membrane
MTRINITY_DN16624_c1_g4_i2	2.51156	0.00260709	ATP-dependent DNA helicase PIF1	7108	3.6.4.12	DNA helicase.	UniRef90_K0SA61	5787	ATP-dependent DNA helicase	GO:0006310]---[GO:0006281]---[GO:0000723	DNA recombination]---[DNA repair]---[telomere maintenance	GO:0005524]---[GO:0003678	ATP binding]---[DNA helicase activity	-	-
MTRINITY_DN15310_c0_g1_i3	2.51103	0.00447304	-	2114	-	-	UniRef90_K0SAE7	321	Uncharacterized protein (Fragment)	-	-	-	-	-	-
Pc30931_g1_i4	2.51086	0.0448045	Tubby-related protein 1	4514	-	-	UniRef90_B8C979	816	Tubby2 protein	-	-	GO:0035091	phosphatidylinositol binding	GO:0005929	cilium
MTRINITY_DN4648_c0_g1_i1	2.50992	0.0245576	-	266	-	-	UniRef90_K0TA41	258	Uncharacterized protein	-	-	-	-	-	-
MTRINITY_DN16881_c0_g1_i1	2.50827	0.0218768	Lipoxygenase 2.3 chloroplastic	2998	1.13.11.12	Linoleate 13S-lipoxygenase.	UniRef90_UPI00034DE434	1017	hypothetical protein	-	-	-	-	-	-
MTRINITY_DN4952_c0_g1_i1	2.50809	0.00747886	LRR receptor-like serine/threonine-protein kinase GSO1	2628	2.7.11.1	Non-specific serine/threonine protein kinase.	UniRef90_K0RQ48	1836	Uncharacterized protein	-	-	-	-	-	-
Pc31064_g1_i3	2.50793	0.0198585	-	4410	-	-	UniRef90_K0SKF2	1152	Uncharacterized protein	-	-	-	-	-	-
Pc39974_g1_i1	2.50753	0.0149246	-	839	-	-	-	-	-	-	-	-	-	-	-
MTRINITY_DN17190_c6_g3_i1	2.50752	0.0207911	-	1500	-	-	UniRef90_K0RTG9	276	Uncharacterized protein (Fragment)	-	-	-	-	-	-
MTRINITY_DN4864_c0_g1_i4	2.50701	0.0188239	-	315	-	-	-	-	-	-	-	-	-	-	-
STRINITY_DN19896_c0_g1_i1	2.50688	0.0374675	-	1206	-	-	UniRef90_B8BQL6	852	Ftr1_plasma membrane iron permease	GO:0006827	high-affinity iron ion transport	GO:0005381	iron ion transmembrane transporter activity	GO:0033573]---[GO:0016021	high affinity iron permease complex]---[integral to membrane
MTRINITY_DN12181_c0_g1_i1	2.50685	0.0224586	-	1065	-	-	-	-	-	-	-	-	-	-	-
MTRINITY_DN811_c0_g1_i1	2.50639	0.0094995	Transcriptional activator Myb	2151	-	-	UniRef90_K0RFR3	510	Uncharacterized protein	-	-	GO:0003677	DNA binding	-	-
MTRINITY_DN13786_c0_g2_i2	2.50625	0.029713	-	1641	-	-	UniRef90_K0T9B6	711	Uncharacterized protein (Fragment)	-	-	-	-	-	-
STRINITY_DN12958_c0_g1_i9	2.5055	0.0184425	Pathogenesis-related protein 1B	2433	-	-	UniRef90_B5YNA3	546	Protein scp/tpx-1/ag5/pr-1/sc7 domain-containing protein (Fragment)	-	-	-	-	-	-
STRINITY_DN16431_c0_g2_i1	2.50495	0.000446734	-	1926	-	-	UniRef90_K0SIH4	1533	Uncharacterized protein	-	-	-	-	-	-
MTRINITY_DN16374_c5_g11_i4	2.50392	0.00595441	-	254	-	-	UniRef90_K0R5Q9	249	Uncharacterized protein	-	-	-	-	-	-
MTRINITY_DN8777_c1_g5_i1	2.50377	0.001521	-	279	-	-	UniRef90_A0A110A348	267	Transmembrane protein	-	-	-	-	GO:0016021	integral to membrane
Pc32207_g2_i2	2.50367	0.00364009	-	1032	-	-	-	-	-	-	-	-	-	-	-
MTRINITY_DN5885_c0_g2_i5	2.50337	0.0398906	Putative surface protein bspA-like	339	-	-	UniRef90_K0SFX5	312	Uncharacterized protein	-	-	-	-	-	-
MTRINITY_DN17190_c6_g2_i4	2.49927	0.00829471	-	1073	-	-	UniRef90_K0TFW2	213	Uncharacterized protein (Fragment)	-	-	-	-	-	-
Pc26936_g1_i3	2.49869	0.0368018	-	577	-	-	UniRef90_L1JWG3	270	Uncharacterized protein	-	-	-	-	-	-
MTRINITY_DN12300_c1_g1_i1	2.49827	0.0267361	-	220	-	-	-	-	-	-	-	-	-	-	-
STRINITY_DN8098_c0_g1_i1	2.49794	0.019961	-	1630	-	-	-	-	-	-	-	-	-	-	-
Pc30581_g2_i2	2.4975	0.00895373	Probable LRR receptor-like serine/threonine-protein kinase At5g37450	1713	2.7.11.1	Non-specific serine/threonine protein kinase.	UniRef90_B8CC83	1026	Uncharacterized protein	-	-	-	-	-	-
MTRINITY_DN12890_c0_g1_i1	2.4962	0.0221819	-	1854	-	-	-	-	-	-	-	-	-	-	-
MTRINITY_DN16308_c0_g1_i1	2.4952	0.000204639	-	3983	-	-	UniRef90_B8CC89	2436	Uncharacterized protein	-	-	GO:0005524]---[GO:0005471	ATP binding]---[ATP:ADP antiporter activity	GO:0016021	integral to membrane
MTRINITY_DN4121_c0_g1_i1	2.49459	0.00222545	-	4473	-	-	UniRef90_B8BZR0	2136	Uncharacterized protein	-	-	-	-	-	-
STRINITY_DN3946_c0_g2_i1	2.49433	0.0193166	-	2013	-	-	UniRef90_K0TIC7	621	Uncharacterized protein	-	-	-	-	-	-
MTRINITY_DN1898_c0_g2_i2	2.49208	0.0184545	-	414	-	-	UniRef90_K0QYJ3	312	Uncharacterized protein (Fragment)	-	-	-	-	-	-
STRINITY_DN11650_c0_g1_i2	2.49191	0.00583278	EF-hand domain-containing family member C2	3020	-	-	UniRef90_K0SU70	1836	Uncharacterized protein	-	-	-	-	-	-
MTRINITY_DN15243_c0_g1_i2	2.49183	0.0016234	-	2244	-	-	UniRef90_K0T4J6	342	Uncharacterized protein (Fragment)	-	-	-	-	-	-
Pc32055_g2_i2	2.49057	0.0277447	-	2911	-	-	UniRef90_K0TJT4	450	Uncharacterized protein (Fragment)	-	-	-	-	-	-
MTRINITY_DN16296_c5_g5_i1	2.48994	0.0182155	-	303	-	-	UniRef90_U2P5Y1	300	Cell wall-binding repeat protein (Fragment)	GO:0007155	cell adhesion	-	-	GO:0005618	cell wall
MTRINITY_DN9153_c0_g1_i2	2.48882	0.0413851	-	1384	-	-	UniRef90_B5YLH2	864	Predicted protein	-	-	-	-	-	-
MTRINITY_DN17267_c2_g7_i2	2.48531	0.0358608	-	363	-	-	-	-	-	-	-	-	-	-	-
Pc336_g1_i1	2.48464	0.00253477	G2/mitotic-specific cyclin-1	910	-	-	UniRef90_B8BZQ6	483	Cyclin putative cyclin (Fragment)	-	-	-	-	GO:0005634	nucleus
Pc22663_g1_i1	2.48199	0.0141974	-	1157	-	-	UniRef90_K0RR00	255	Uncharacterized protein	-	-	GO:0046872	metal ion binding	-	-
STRINITY_DN5618_c3_g1_i1	2.48011	0.000527042	-	243	-	-	UniRef90_E6LMW3	240	Uncharacterized protein	-	-	-	-	-	-
STRINITY_DN12782_c0_g2_i1	2.47871	0.00024986	-	1554	-	-	UniRef90_K0TK24	405	Uncharacterized protein (Fragment)	-	-	-	-	-	-
MTRINITY_DN791_c0_g1_i1	2.47819	0.00842988	-	714	-	-	-	-	-	-	-	-	-	-	-
MTRINITY_DN12501_c0_g2_i1	2.47817	0.0447439	-	219	-	-	-	-	-	-	-	-	-	-	-
STRINITY_DN10024_c0_g1_i1	2.47764	0.0121926	-	1678	-	-	-	-	-	-	-	-	-	-	-
MTRINITY_DN5830_c1_g1_i1	2.47658	0.000168069	Glucokinase	1546	2.7.1.2	Glucokinase.	UniRef90_B8BU30	858	Glucokinase (Fragment)	GO:0006096	glycolysis	GO:0005524]---[GO:0004340	ATP binding]---[glucokinase activity	-	-
MTRINITY_DN12223_c0_g1_i1	2.47513	0.0222486	-	1214	-	-	UniRef90_B8BUP4	702	Uncharacterized protein	-	-	-	-	-	-
STRINITY_DN5409_c0_g1_i1	2.47358	0.00272446	-	2680	-	-	UniRef90_B8LEM5	1350	Predicted protein	-	-	-	-	-	-
MTRINITY_DN13514_c6_g3_i2	2.47339	0.000312865	Phosphoenolpyruvate synthase	4624	2.7.9.2	Pyruvate water dikinase.	UniRef90_B8C779	2577	Phosphoenol pyruvate synthase	GO:0006094]---[GO:0006090	gluconeogenesis]---[pyruvate metabolic process	GO:0005524]---[GO:0046872]---[GO:0008986	ATP binding]---[metal ion binding]---[pyruvate, water dikinase activity	-	-
MTRINITY_DN17234_c6_g6_i21	2.4729	0.0107433	-	729	-	-	UniRef90_K0TB41	360	Uncharacterized protein	-	-	-	-	-	-
Pc32417_g1_i1	2.46998	0.00393799	-	3745	-	-	UniRef90_K0QZ09	687	Uncharacterized protein (Fragment)	-	-	-	-	-	-
STRINITY_DN10572_c0_g1_i1	2.46487	0.00556525	Radial spoke head 10 homolog B	1005	-	-	UniRef90_A0A0L6CSV3	648	MORN repeat protein	-	-	-	-	-	-
MTRINITY_DN16564_c2_g5_i1	2.46068	0.0107364	-	800	-	-	UniRef90_B8BSP7	351	Uncharacterized protein	-	-	-	-	-	-
MTRINITY_DN9645_c0_g2_i1	2.4602	0.0018615	-	1713	-	-	UniRef90_H2TT94	222	Uncharacterized protein	GO:0097264]---[GO:0007165	self proteolysis]---[signal transduction	-	-	GO:0016021	integral to membrane
MTRINITY_DN11826_c0_g1_i1	2.45919	0.0149402	Subversion of eukaryotic traffic protein A	1453	-	-	UniRef90_K0SJ91	1092	Uncharacterized protein	-	-	-	-	-	-
STRINITY_DN10793_c1_g1_i6	2.4585	0.0101306	-	440	-	-	-	-	-	-	-	-	-	-	-
STRINITY_DN901_c0_g2_i1	2.45723	0.0317339	-	331	-	-	-	-	-	-	-	-	-	-	-
STRINITY_DN4511_c0_g1_i1	2.45711	0.0166241	-	618	-	-	UniRef90_K0RXB0	387	Uncharacterized protein	-	-	-	-	GO:0016021	integral to membrane
MTRINITY_DN8851_c1_g2_i1	2.45498	0.0466445	-	1216	-	-	UniRef90_A0A0S4JBS4	627	Nucleobase transporter putative	-	-	GO:0005337	nucleoside transmembrane transporter activity	GO:0016021	integral to membrane
Pc31277_g1_i7	2.45211	0.000458706	Putative surface protein bspA-like	694	-	-	UniRef90_W7V214	540	Uncharacterized protein	-	-	-	-	-	-
Pc32711_g1_i3	2.4506	0.0209568	-	437	-	-	UniRef90_D9RX46	405	Uncharacterized protein	-	-	-	-	-	-
MTRINITY_DN12689_c0_g1_i3	2.44984	0.000490204	-	1032	-	-	UniRef90_K0TP48	690	Uncharacterized protein	-	-	-	-	-	-
STRINITY_DN9815_c0_g1_i1	2.44904	0.015203	-	762	-	-	-	-	-	-	-	-	-	-	-
STRINITY_DN8609_c1_g2_i2	2.44854	0.000209685	-	1056	-	-	UniRef90_K0T7G4	252	Uncharacterized protein	-	-	GO:0046872	metal ion binding	-	-
Pc17884_g1_i3	2.44834	0.0124811	-	1003	-	-	UniRef90_K0SNW0	420	Uncharacterized protein	-	-	-	-	-	-
STRINITY_DN10078_c0_g1_i1	2.44563	0.0162607	-	958	-	-	UniRef90_K0RJR1	378	Uncharacterized protein	-	-	-	-	-	-
MTRINITY_DN17665_c0_g2_i1	2.4448	0.0351368	-	1104	-	-	UniRef90_B8CES0	477	Uncharacterized protein	-	-	-	-	GO:0016021	integral to membrane
STRINITY_DN6535_c0_g1_i1	2.44398	0.0145856	-	943	-	-	UniRef90_B8C9B9	585	Uncharacterized protein	-	-	-	-	-	-
Pc31410_g1_i3	2.44326	0.00451085	-	3349	-	-	UniRef90_B8CEA9	1314	Uncharacterized protein	GO:0006749	glutathione metabolic process	GO:0004364	glutathione transferase activity	GO:0005737	cytoplasm
STRINITY_DN6059_c0_g1_i1	2.44186	0.00465229	-	1307	-	-	UniRef90_B8C188	726	Uncharacterized protein	-	-	-	-	-	-
STRINITY_DN8079_c0_g1_i1	2.44104	9.27363e-05	-	542	-	-	-	-	-	-	-	-	-	-	-
Pc30175_g4_i8	2.44017	0.0315925	-	638	-	-	UniRef90_K0T9W0	618	Uncharacterized protein	-	-	-	-	-	-
Pc28650_g1_i5	2.44009	0.0336283	-	3923	-	-	-	-	-	-	-	-	-	-	-
Pc15792_g1_i1	2.43802	0.0423949	Histone-lysine N-methyltransferase ash1	641	2.1.1.43	Histone-lysine N-methyltransferase.	UniRef90_B8C4L4	438	Uncharacterized protein	-	-	-	-	-	-
STRINITY_DN5125_c0_g1_i1	2.43787	0.037293	-	611	-	-	UniRef90_K0T7G4	219	Uncharacterized protein	-	-	GO:0046872	metal ion binding	-	-
MTRINITY_DN16292_c1_g1_i1	2.43759	0.00195594	-	3799	-	-	UniRef90_K0R5G4	834	Uncharacterized protein	-	-	-	-	-	-
STRINITY_DN1249_c0_g1_i1	2.43669	0.00259275	-	314	-	-	UniRef90_K0R9J3	288	Uncharacterized protein	-	-	-	-	-	-
MTRINITY_DN2686_c0_g1_i1	2.43566	0.00609627	-	856	-	-	-	-	-	-	-	-	-	-	-
STRINITY_DN18064_c0_g1_i1	2.43404	0.0264568	-	908	-	-	-	-	-	-	-	-	-	-	-
Pc32325_g6_i1	2.43292	0.0035388	-	579	-	-	UniRef90_E6LMW3	396	Uncharacterized protein	-	-	-	-	-	-
MTRINITY_DN8915_c0_g1_i2	2.43267	0.0091957	Ribonucleoside-diphosphate reductase small subunit	922	1.17.4.1	Ribonucleoside-diphosphate reductase.	UniRef90_K0RPZ7	630	Uncharacterized protein	GO:0009186	deoxyribonucleoside diphosphate metabolic process	GO:0016491	oxidoreductase activity	-	-
MTRINITY_DN4001_c0_g2_i1	2.43205	0.00133708	-	1095	-	-	-	-	-	-	-	-	-	-	-
STRINITY_DN16519_c0_g2_i1	2.42825	0.021251	-	456	-	-	UniRef90_K0SVD7	450	Uncharacterized protein	-	-	-	-	-	-
STRINITY_DN13169_c0_g1_i3	2.4281	0.0044038	-	1736	-	-	UniRef90_B8C8J2	1056	Uncharacterized protein	-	-	-	-	-	-
STRINITY_DN12531_c0_g1_i1	2.42779	0.04808	-	307	-	-	-	-	-	-	-	-	-	-	-
Pc30301_g7_i1	2.42632	0.0266995	Death ligand signal enhancer	581	-	-	UniRef90_K0T8J1	579	Uncharacterized protein	-	-	-	-	-	-
STRINITY_DN17845_c0_g1_i1	2.4262	0.0104191	-	1095	-	-	UniRef90_A0A0C1V3G7	852	Uncharacterized protein	-	-	-	-	-	-
Pc28589_g1_i5	2.42514	0.0365912	-	830	-	-	-	-	-	-	-	-	-	-	-
Pc32574_g1_i1	2.42468	0.0382781	Polyamine aminopropyltransferase	325	2.5.1.79]---[2.5.1.126	Thermospermine synthase.]---[Norspermine synthase.	UniRef90_K0RYU4	309	Uncharacterized protein	GO:0008295	spermidine biosynthetic process	GO:0004014	adenosylmethionine decarboxylase activity	GO:0016021	integral to membrane
Pc25833_g2_i1	2.42455	0.0479025	-	1134	-	-	UniRef90_C5H670	918	Rapid-growth-like protein 14	-	-	-	-	-	-
Pc21496_g1_i1	2.4243	0.0090297	Cytochrome P450 3A18	1713	1.14.14.1	Unspecific monooxygenase.	UniRef90_K0QZV4	1473	Uncharacterized protein	-	-	GO:0020037]---[GO:0005506]---[GO:0016705	heme binding]---[iron ion binding]---[oxidoreductase activity, acting on paired donors, with incorporation or reduction of molecular oxygen	-	-
MTRINITY_DN7362_c0_g2_i1	2.42377	0.00923381	Quinone oxidoreductase	1815	1.6.5.5	NADPH quinone reductase.	UniRef90_K0SK39	1053	Uncharacterized protein	-	-	GO:0016491]---[GO:0008270	oxidoreductase activity]---[zinc ion binding	-	-
Pc31969_g2_i2	2.42181	0.00566091	-	1269	-	-	UniRef90_B8BSD1	318	Uncharacterized protein	-	-	-	-	-	-
MTRINITY_DN13954_c1_g1_i2	2.42163	0.0313367	-	1643	-	-	-	-	-	-	-	-	-	-	-
Pc27791_g1_i1	2.41761	0.000360409	-	1301	-	-	-	-	-	-	-	-	-	-	-
STRINITY_DN12245_c8_g2_i2	2.41675	7.52294e-05	-	2209	-	-	UniRef90_K0SF85	894	Uncharacterized protein (Fragment)	-	-	-	-	-	-
MTRINITY_DN13839_c7_g6_i2	2.41637	0.0400632	-	763	-	-	-	-	-	-	-	-	-	-	-
MTRINITY_DN12311_c0_g1_i1	2.41506	0.010277	-	2273	-	-	-	-	-	-	-	-	-	-	-
STRINITY_DN3896_c0_g1_i1	2.41389	0.0346197	-	569	-	-	-	-	-	-	-	-	-	-	-
MTRINITY_DN14651_c0_g3_i1	2.41289	0.00445602	Isochorismatase family protein 1B	2810	-	-	UniRef90_B8BY60	621	Uncharacterized protein	GO:0008152	metabolic process	GO:0003824	catalytic activity	-	-
Pc30550_g5_i2	2.41256	0.00631063	Chitin synthase 6	294	2.4.1.16	Chitin synthase.	UniRef90_C9WID9	291	Chitin synthase 5 (Fragment)	-	-	GO:0016758	transferase activity, transferring hexosyl groups	GO:0016021	integral to membrane
MTRINITY_DN14321_c1_g2_i2	2.41088	0.0299658	-	1553	-	-	-	-	-	-	-	-	-	-	-
MTRINITY_DN14765_c3_g2_i4	2.41087	0.00168341	-	2001	-	-	UniRef90_B5YNK6	1452	Predicted protein	-	-	-	-	-	-
Pc20168_g1_i1	2.41006	0.001819	-	1236	-	-	UniRef90_B8LD46	216	Putative uncharacterized protein	-	-	-	-	-	-
MTRINITY_DN14321_c1_g2_i1	2.409	0.0232222	-	1675	-	-	-	-	-	-	-	-	-	-	-
MTRINITY_DN15617_c0_g1_i2	2.40834	0.00223755	Ribonuclease HII	1430	3.1.26.4	Ribonuclease H.	UniRef90_K0RL91	963	Ribonuclease	-	-	GO:0003723]---[GO:0004523	RNA binding]---[ribonuclease H activity	-	-
STRINITY_DN8693_c0_g1_i1	2.40732	0.015203	-	630	-	-	-	-	-	-	-	-	-	-	-
MTRINITY_DN14373_c0_g1_i1	2.40668	0.00807689	Ultraviolet-B receptor UVR8	5611	-	-	UniRef90_B8BUZ4	2412	Uncharacterized protein	-	-	-	-	-	-
MTRINITY_DN16205_c10_g7_i6	2.40468	0.00924388	Protein sel-1 homolog 1	708	-	-	UniRef90_K0QYD0	522	Uncharacterized protein (Fragment)	-	-	-	-	-	-
MTRINITY_DN14280_c5_g1_i2	2.4044	0.0026175	BTB/POZ domain-containing protein KCTD18	2328	-	-	UniRef90_K0RR92	1749	Uncharacterized protein	GO:0051260	protein homooligomerization	-	-	-	-
STRINITY_DN5241_c0_g1_i2	2.40399	0.00575387	-	861	-	-	UniRef90_B8BRJ3	678	Uncharacterized protein	-	-	-	-	GO:0016021	integral to membrane
MTRINITY_DN10971_c1_g1_i2	2.40083	0.0362188	-	555	-	-	-	-	-	-	-	-	-	-	-
MTRINITY_DN17127_c6_g10_i1	2.4002	0.0233345	-	295	-	-	-	-	-	-	-	-	-	-	-
MTRINITY_DN7211_c0_g1_i1	2.40001	0.0203736	-	660	-	-	UniRef90_B8C6S8	429	Uncharacterized protein	-	-	-	-	-	-
STRINITY_DN719_c0_g2_i1	2.3996	0.00784357	-	1413	-	-	UniRef90_D0NS84	657	Putative uncharacterized protein	-	-	-	-	-	-
MTRINITY_DN6652_c0_g1_i1	2.39884	0.0131848	-	890	-	-	-	-	-	-	-	-	-	-	-
STRINITY_DN4560_c0_g1_i1	2.3962	0.00503856	-	1080	-	-	-	-	-	-	-	-	-	-	-
MTRINITY_DN9570_c0_g2_i1	2.39615	0.00252688	Putative surface protein bspA-like	327	-	-	UniRef90_A2EC63	327	Surface antigen Bsp putative	-	-	-	-	-	-
STRINITY_DN10475_c0_g1_i1	2.39553	0.000632238	-	1956	-	-	UniRef90_B8C6R5	1629	Uncharacterized protein	-	-	-	-	-	-
Pc30710_g1_i8	2.39525	0.0024839	Multidrug resistance-associated protein 1	5619	-	-	UniRef90_B8CG90	1191	ABC transporter (Fragment)	-	-	GO:0005524]---[GO:0042626	ATP binding]---[ATPase activity, coupled to transmembrane movement of substances	GO:0016021	integral to membrane
STRINITY_DN18531_c0_g1_i1	2.39457	0.00915429	-	1376	-	-	UniRef90_B8C2I0	906	Uncharacterized protein	-	-	-	-	-	-
MTRINITY_DN16960_c10_g4_i1	2.39322	0.0258767	-	400	-	-	-	-	-	-	-	-	-	-	-
MTRINITY_DN6282_c0_g3_i1	2.39173	0.0026187	-	270	-	-	-	-	-	-	-	-	-	-	-
STRINITY_DN17982_c0_g1_i1	2.39132	0.023569	-	524	-	-	-	-	-	-	-	-	-	-	-
STRINITY_DN21920_c0_g1_i1	2.39098	0.0244732	-	334	-	-	UniRef90_K0TPK9	333	Uncharacterized protein	-	-	-	-	-	-
Pc25378_g1_i3	2.39068	0.0147088	-	643	-	-	UniRef90_K0S114	192	Uncharacterized protein (Fragment)	-	-	-	-	-	-
Pc21587_g3_i1	2.38671	0.036712	-	1035	-	-	-	-	-	-	-	-	-	-	-
Pc30772_g1_i1	2.38562	0.00112838	Ubiquitin carboxyl-terminal hydrolase 5	3387	3.4.19.12	Ubiquitinyl hydrolase 1.	UniRef90_K0RWV7	2643	Uncharacterized protein	GO:0016579]---[GO:0006511	protein deubiquitination]---[ubiquitin-dependent protein catabolic process	GO:0004843]---[GO:0008270	ubiquitin-specific protease activity]---[zinc ion binding	-	-
Pc30389_g1_i2	2.38523	0.0333043	-	896	-	-	UniRef90_K0S0L2	141	Uncharacterized protein	-	-	-	-	-	-
STRINITY_DN522_c0_g1_i1	2.38488	0.00200427	-	1216	-	-	UniRef90_K0RP20	552	Uncharacterized protein	-	-	-	-	GO:0016021	integral to membrane
STRINITY_DN2404_c0_g1_i1	2.38267	0.00245565	-	591	-	-	UniRef90_B8LEF6	576	Predicted protein	-	-	-	-	GO:0016021	integral to membrane
Pc28647_g1_i1	2.38199	0.000802469	Mitogen-activated protein kinase homolog NTF6	1787	2.7.11.24	Mitogen-activated protein kinase.	UniRef90_B8C1Q8	1149	Mitogen-activated protein kinase	-	-	GO:0005524]---[GO:0004707	ATP binding]---[MAP kinase activity	GO:0005622	intracellular
MTRINITY_DN12500_c1_g1_i2	2.38198	0.0140629	-	1612	-	-	-	-	-	-	-	-	-	-	-
MTRINITY_DN16985_c1_g2_i1	2.38163	0.00169515	UDP-glucose 6-dehydrogenase	3438	1.1.1.22	UDP-glucose 6-dehydrogenase.	UniRef90_B8BQR4	1311	UDP-glucose 6-dehydrogenase	GO:0005975]---[GO:0000271]---[GO:0006065	carbohydrate metabolic process]---[polysaccharide biosynthetic process]---[UDP-glucuronate biosynthetic process	GO:0051287]---[GO:0003979	NAD binding]---[UDP-glucose 6-dehydrogenase activity	-	-
STRINITY_DN10572_c0_g1_i2	2.38156	0.00777329	Alsin	1053	-	-	UniRef90_A0A0L6CSV3	651	MORN repeat protein	-	-	-	-	-	-
MTRINITY_DN14151_c0_g1_i1	2.38095	0.0202048	-	712	-	-	UniRef90_B8CB46	237	Uncharacterized protein	-	-	-	-	GO:0016021	integral to membrane
STRINITY_DN19621_c0_g1_i1	2.38045	0.0420113	-	782	-	-	-	-	-	-	-	-	-	-	-
Pc30769_g1_i1	2.38041	0.00057261	Fatty-acid-binding protein 3 chloroplastic	1123	-	-	UniRef90_B8LEL6	603	Predicted protein	GO:0009813	flavonoid biosynthetic process	GO:0045430	chalcone isomerase activity	-	-
MTRINITY_DN13139_c0_g1_i1	2.38018	0.0029696	-	3101	-	-	UniRef90_K0RTH3	522	Uncharacterized protein	-	-	-	-	-	-
Pc31389_g2_i4	2.37973	0.010463	-	1265	-	-	UniRef90_B8CB46	243	Uncharacterized protein	-	-	-	-	GO:0016021	integral to membrane
MTRINITY_DN15985_c0_g1_i2	2.37651	0.0084066	-	2937	-	-	UniRef90_B8C7N8	723	Uncharacterized protein	-	-	-	-	-	-
MTRINITY_DN18379_c0_g1_i1	2.37645	0.00261952	-	686	-	-	-	-	-	-	-	-	-	-	-
MTRINITY_DN12120_c0_g1_i2	2.37577	0.0372695	-	750	-	-	-	-	-	-	-	-	-	-	-
Pc19592_g1_i2	2.37381	0.0164057	-	591	-	-	UniRef90_B8C007	171	Uncharacterized protein	-	-	-	-	-	-
MTRINITY_DN16038_c0_g1_i1	2.37193	0.00548394	-	3792	-	-	UniRef90_K0TNC0	984	Uncharacterized protein	-	-	-	-	-	-
MTRINITY_DN11842_c2_g1_i1	2.37166	0.000161929	Non-histone chromosomal protein 6	635	-	-	UniRef90_K0TB52	480	Uncharacterized protein	GO:0009190]---[GO:0035556	cyclic nucleotide biosynthetic process]---[intracellular signal transduction	GO:0016849	phosphorus-oxygen lyase activity	GO:0016021]---[GO:0005622	integral to membrane]---[intracellular
STRINITY_DN12983_c5_g2_i14	2.37079	0.00642034	-	474	-	-	-	-	-	-	-	-	-	-	-
STRINITY_DN10651_c0_g1_i1	2.368	0.00743679	-	940	-	-	UniRef90_B8C556	450	Uncharacterized protein	-	-	-	-	-	-
MTRINITY_DN14587_c0_g1_i1	2.36592	0.00472837	-	1905	-	-	UniRef90_A0A0L0FKM8	1044	Uncharacterized protein	GO:0006529	asparagine biosynthetic process	GO:0004066	asparagine synthase (glutamine-hydrolyzing) activity	-	-
STRINITY_DN9991_c0_g2_i1	2.36348	0.00151081	-	2641	-	-	-	-	-	-	-	-	-	-	-
Pc25284_g1_i1	2.3623	0.0324464	-	510	-	-	-	-	-	-	-	-	-	-	-
MTRINITY_DN8224_c0_g1_i1	2.36203	0.0118477	-	1592	-	-	UniRef90_B8C8A0	498	Uncharacterized protein	-	-	GO:0043565]---[GO:0003700	sequence-specific DNA binding]---[sequence-specific DNA binding transcription factor activity	GO:0005634	nucleus
MTRINITY_DN17108_c8_g13_i3	2.36176	0.00149881	-	319	-	-	-	-	-	-	-	-	-	-	-
Pc30349_g2_i4	2.36113	0.000721441	-	6845	-	-	UniRef90_B8BZD0	3267	Uncharacterized protein	-	-	-	-	-	-
MTRINITY_DN7281_c0_g2_i1	2.35903	0.00876326	-	341	-	-	-	-	-	-	-	-	-	-	-
MTRINITY_DN12466_c0_g2_i1	2.35802	0.00382029	-	836	-	-	-	-	-	-	-	-	-	-	-
STRINITY_DN9253_c0_g1_i2	2.35757	0.000392248	FUN14 domain-containing protein 1	763	-	-	UniRef90_B8BWF9	291	Uncharacterized protein	GO:0000422	mitochondrion degradation	-	-	GO:0031307	integral to mitochondrial outer membrane
MTRINITY_DN16296_c5_g17_i1	2.35719	0.00934295	-	263	-	-	UniRef90_UPI00048D51AE	249	hypothetical protein	-	-	-	-	-	-
MTRINITY_DN15702_c1_g1_i1	2.35543	0.0186826	-	254	-	-	-	-	-	-	-	-	-	-	-
MTRINITY_DN17064_c5_g13_i5	2.35527	0.000209685	-	2139	-	-	UniRef90_T0QN83	225	Uncharacterized protein	-	-	-	-	-	-
STRINITY_DN12983_c5_g2_i16	2.35495	0.000697191	-	1148	-	-	UniRef90_K0T5K2	1050	Uncharacterized protein	-	-	-	-	-	-
STRINITY_DN10948_c1_g1_i1	2.35427	0.00135023	-	1372	-	-	UniRef90_K0TB41	618	Uncharacterized protein	-	-	-	-	-	-
MTRINITY_DN15206_c2_g15_i1	2.35317	0.000454687	-	268	-	-	-	-	-	-	-	-	-	-	-
MTRINITY_DN13329_c0_g4_i1	2.35316	0.0246018	-	1295	-	-	-	-	-	-	-	-	-	-	-
MTRINITY_DN17085_c1_g2_i2	2.35307	0.0115155	-	759	-	-	-	-	-	-	-	-	-	-	-
Pc25623_g1_i1	2.35253	0.0103709	-	1304	-	-	-	-	-	-	-	-	-	-	-
Pc23458_g1_i1	2.35189	0.0264763	-	775	-	-	-	-	-	-	-	-	-	-	-
MTRINITY_DN9255_c0_g1_i1	2.3517	0.00595441	-	2092	-	-	-	-	-	-	-	-	-	-	-
Pc32328_g3_i4	2.35088	0.0297431	Putative beta-lactamase HcpE	292	3.5.2.6	Beta-lactamase.	UniRef90_K0R5M9	291	Uncharacterized protein (Fragment)	-	-	GO:0008270	zinc ion binding	-	-
Pc13840_g2_i2	2.35065	0.0340909	-	447	-	-	UniRef90_B8CGH2	204	Uncharacterized protein	-	-	-	-	-	-
Pc17278_g1_i1	2.34893	0.00493555	-	2372	-	-	UniRef90_K0RLI8	1338	Uncharacterized protein (Fragment)	-	-	-	-	GO:0016021	integral to membrane
MTRINITY_DN8377_c0_g1_i2	2.34814	0.00687826	-	631	-	-	UniRef90_K0T4Y8	393	Uncharacterized protein	-	-	-	-	GO:0016021	integral to membrane
Pc21868_g1_i1	2.34765	0.000536968	-	690	-	-	UniRef90_K0TB52	327	Uncharacterized protein	GO:0009190]---[GO:0035556	cyclic nucleotide biosynthetic process]---[intracellular signal transduction	GO:0016849	phosphorus-oxygen lyase activity	GO:0016021]---[GO:0005622	integral to membrane]---[intracellular
STRINITY_DN4381_c0_g1_i2	2.34744	0.0380436	-	487	-	-	-	-	-	-	-	-	-	-	-
STRINITY_DN8583_c0_g1_i1	2.34736	0.0354246	-	2165	-	-	UniRef90_K0S579	723	Uncharacterized protein (Fragment)	-	-	GO:0016491]---[GO:0008270	oxidoreductase activity]---[zinc ion binding	-	-
Pc28668_g1_i1	2.34703	0.0167941	-	525	-	-	-	-	-	-	-	-	-	-	-
MTRINITY_DN16950_c2_g4_i7	2.34637	0.0141273	-	1035	-	-	UniRef90_K0RR00	585	Uncharacterized protein	-	-	GO:0046872	metal ion binding	-	-
Pc25317_g1_i2	2.34448	0.0340998	-	952	-	-	UniRef90_B8BPY0	549	Uncharacterized protein	-	-	-	-	-	-
STRINITY_DN12304_c3_g1_i1	2.34359	0.00196455	-	406	-	-	UniRef90_K0RQU0	297	Uncharacterized protein (Fragment)	-	-	-	-	-	-
MTRINITY_DN10836_c0_g1_i1	2.34298	0.0288439	Aliphatic amidase	1595	3.5.1.4	Amidase.	UniRef90_B8C0K1	1023	Aliphatic amidase	GO:0006807	nitrogen compound metabolic process	GO:0004040	amidase activity	-	-
STRINITY_DN18463_c0_g1_i1	2.34287	0.0024839	-	641	-	-	-	-	-	-	-	-	-	-	-
Pc30115_g1_i2	2.34221	0.0326338	-	1160	-	-	-	-	-	-	-	-	-	-	-
MTRINITY_DN3935_c0_g1_i1	2.34214	0.00205709	-	1411	-	-	-	-	-	-	-	-	-	-	-
STRINITY_DN11766_c0_g1_i3	2.34109	0.00248707	-	353	-	-	-	-	-	-	-	-	-	-	-
MTRINITY_DN13833_c0_g1_i2	2.33996	0.000215072	-	3759	-	-	UniRef90_B8CA46	1113	Uncharacterized protein	-	-	-	-	-	-
MTRINITY_DN15094_c5_g2_i1	2.33899	0.0307549	-	285	-	-	UniRef90_K0RMP0	276	Uncharacterized protein	-	-	GO:0008270	zinc ion binding	-	-
MTRINITY_DN18442_c1_g1_i1	2.33895	0.00736452	-	1678	-	-	UniRef90_B8BV80	861	Uncharacterized protein	-	-	-	-	-	-
STRINITY_DN5918_c0_g1_i1	2.33643	0.0377864	-	2078	-	-	UniRef90_B8BUM2	1800	Uncharacterized protein	-	-	-	-	GO:0016021	integral to membrane
MTRINITY_DN339_c0_g1_i1	2.33547	0.0091758	L-cysteate sulfo-lyase	1536	4.4.1.25	L-cysteate sulfo-lyase.	UniRef90_V4QYT7	987	1-aminocyclopropane-1-carboxylate deaminase	-	-	GO:0008660	1-aminocyclopropane-1-carboxylate deaminase activity	-	-
STRINITY_DN1686_c0_g1_i1	2.3351	0.0106273	-	746	-	-	-	-	-	-	-	-	-	-	-
STRINITY_DN6439_c0_g1_i1	2.33403	0.0159519	-	930	-	-	-	-	-	-	-	-	-	-	-
MTRINITY_DN14261_c4_g4_i1	2.33399	0.0155777	-	423	-	-	-	-	-	-	-	-	-	-	-
MTRINITY_DN12915_c0_g1_i1	2.33245	0.000399877	-	2238	-	-	UniRef90_B8CDY8	1320	Uncharacterized protein	-	-	-	-	GO:0016021	integral to membrane
STRINITY_DN13169_c0_g1_i4	2.33199	0.00780279	-	1543	-	-	UniRef90_B8C8J2	618	Uncharacterized protein	-	-	-	-	-	-
Pc30345_g1_i2	2.33112	0.00441944	-	1041	-	-	-	-	-	-	-	-	-	-	-
MTRINITY_DN8713_c0_g1_i1	2.33006	0.0427651	-	1316	-	-	-	-	-	-	-	-	-	-	-
MTRINITY_DN7447_c0_g1_i1	2.33001	0.00151561	DNA topoisomerase 3-beta	3635	5.99.1.2	DNA topoisomerase.	UniRef90_K0T512	1851	DNA topoisomerase (Fragment)	GO:0006265	DNA topological change	GO:0003677]---[GO:0003917	DNA binding]---[DNA topoisomerase type I activity	-	-
MTRINITY_DN16901_c3_g6_i3	2.32995	0.0342447	-	1961	-	-	UniRef90_K0R2W6	600	Uncharacterized protein	-	-	-	-	-	-
MTRINITY_DN16960_c9_g4_i7	2.3287	0.0265469	Putative surface protein bspA-like	377	-	-	UniRef90_A0A110A348	330	Transmembrane protein	-	-	-	-	GO:0016021	integral to membrane
MTRINITY_DN12594_c0_g1_i3	2.32847	0.011678	Protein NLRC5	836	-	-	UniRef90_K0RQK8	834	Uncharacterized protein	-	-	-	-	-	-
MTRINITY_DN16960_c9_g2_i6	2.32736	0.0270658	-	298	-	-	UniRef90_H7EHS1	270	Putative uncharacterized protein	-	-	-	-	-	-
Pc4292_g1_i2	2.32688	0.00100903	CSC1-like protein HYP1	3118	-	-	UniRef90_C5LXA9	1254	Sporulation-specific protein putative	-	-	-	-	GO:0016021	integral to membrane
MTRINITY_DN15500_c3_g6_i2	2.32617	0.049037	-	1232	-	-	UniRef90_K0RHC2	345	Uncharacterized protein (Fragment)	-	-	-	-	-	-
Pc23539_g1_i1	2.32589	0.0351538	-	918	-	-	-	-	-	-	-	-	-	-	-
STRINITY_DN8778_c0_g2_i1	2.32419	0.00610418	Putative surface protein bspA-like	264	-	-	UniRef90_G7M7D8	225	Ig domain protein group 2 domain protein	-	-	-	-	-	-
MTRINITY_DN11569_c0_g1_i1	2.32417	0.0247061	-	1209	-	-	-	-	-	-	-	-	-	-	-
STRINITY_DN13709_c0_g1_i1	2.32407	0.0298337	-	346	-	-	-	-	-	-	-	-	-	-	-
MTRINITY_DN16559_c5_g2_i9	2.32144	0.00714613	-	627	-	-	-	-	-	-	-	-	-	-	-
Pc27667_g2_i3	2.31715	0.0209386	-	1349	-	-	UniRef90_B8C237	702	Uncharacterized protein	-	-	-	-	-	-
MTRINITY_DN15180_c0_g2_i3	2.31516	0.00261952	-	1130	-	-	-	-	-	-	-	-	-	-	-
STRINITY_DN12983_c5_g2_i4	2.31348	0.000222928	Nucleotide-binding oligomerization domain-containing protein 2	1598	-	-	UniRef90_K0TB41	1488	Uncharacterized protein	-	-	-	-	-	-
Pc28941_g5_i6	2.31154	0.0310214	Ribonuclease inhibitor	1787	-	-	UniRef90_A0A086TM82	972	Uncharacterized protein	-	-	-	-	-	-
MTRINITY_DN13507_c0_g1_i1	2.31127	0.00378313	Cystinosin	1879	-	-	UniRef90_B8CD86	366	Uncharacterized protein	GO:0015811	L-cystine transport	GO:0015184	L-cystine transmembrane transporter activity	GO:0016021]---[GO:0005774	integral to membrane]---[vacuolar membrane
Pc30234_g1_i1	2.31104	0.000345699	Exodeoxyribonuclease 1	3019	-	-	UniRef90_B8C060	2508	Uncharacterized protein	GO:0006281	DNA repair	GO:0003677]---[GO:0004518	DNA binding]---[nuclease activity	-	-
Pc34821_g1_i1	2.31098	0.00353601	-	518	-	-	-	-	-	-	-	-	-	-	-
Pc20016_g1_i1	2.31077	0.00953409	-	1539	-	-	-	-	-	-	-	-	-	-	-
STRINITY_DN7898_c0_g2_i1	2.30944	0.0102687	-	793	-	-	UniRef90_K0TP95	789	Uncharacterized protein	-	-	-	-	-	-
Pc24510_g3_i2	2.30835	0.00280453	cGMP-dependent protein kinase 1	3381	2.7.11.12	cGMP-dependent protein kinase.	UniRef90_K0R993	2067	Uncharacterized protein	-	-	GO:0005524]---[GO:0004674	ATP binding]---[protein serine/threonine kinase activity	-	-
Pc26588_g1_i1	2.30799	0.0050878	-	856	-	-	UniRef90_B8CFK3	852	Uncharacterized protein	-	-	-	-	-	-
MTRINITY_DN12425_c0_g1_i4	2.30745	0.0412908	-	1270	-	-	-	-	-	-	-	-	-	-	-
Pc24376_g1_i1	2.30666	0.00019852	-	1917	-	-	UniRef90_B8C6R5	1602	Uncharacterized protein	-	-	-	-	-	-
MTRINITY_DN9175_c0_g1_i1	2.30527	0.0214422	-	4111	-	-	UniRef90_B8CB95	1278	Uncharacterized protein	-	-	-	-	-	-
MTRINITY_DN16477_c0_g1_i1	2.305	0.00159667	Myb-related protein B	2895	-	-	UniRef90_B8BVL1	471	Uncharacterized protein	-	-	GO:0003677	DNA binding	-	-
STRINITY_DN4495_c0_g1_i1	2.30481	0.0183905	-	2137	-	-	UniRef90_B8C2V7	738	Uncharacterized protein	-	-	-	-	GO:0016021	integral to membrane
Pc36542_g1_i1	2.30355	0.0352862	-	1706	-	-	UniRef90_K0SB36	384	Uncharacterized protein	-	-	-	-	-	-
MTRINITY_DN17076_c1_g2_i1	2.30045	0.00267035	-	1488	-	-	UniRef90_K0RCI2	846	Uncharacterized protein	-	-	-	-	-	-
Pc30947_g2_i1	2.2997	0.0169619	-	839	-	-	UniRef90_K0T7G4	252	Uncharacterized protein	-	-	GO:0046872	metal ion binding	-	-
Pc22772_g2_i1	2.29816	0.00491332	Vacuolar-sorting receptor 1	2272	-	-	UniRef90_B8CDN3	1476	Uncharacterized protein	-	-	-	-	GO:0016021	integral to membrane
MTRINITY_DN10672_c1_g1_i1	2.298	0.00318919	-	1244	-	-	UniRef90_B8CAE5	264	Uncharacterized protein	-	-	-	-	-	-
STRINITY_DN2562_c0_g1_i1	2.29729	0.0458853	-	943	-	-	-	-	-	-	-	-	-	-	-
[truncated: 2,809 more rows]

## Sheet: S6b.SALT_T1
Table S6b. Expression level and annotation results of differentially expressed genes in large cells under salinity treatment vs large cells without salinity treatment at T1.
ContigId	logFC	FDR	Annotation	Length	EnzymeIds	EnzymeDescs	HSPNameUf	DescriptionUf	BPId	BPDesc	MFId	MFDesc	CCId	CCDesc
Pc31649_g2_i1	8.28299	0.00341717	Glyoxylate reductase/hydroxypyruvate reductase	3020	1.1.1.79]---[1.1.1.81	Glyoxylate reductase (NADP( )).]---[Hydroxypyruvate reductase.	UniRef90_K0S2L3	Uncharacterized protein	-	-	GO:0008168]---[GO:0051287]---[GO:0016616	methyltransferase activity]---[NAD binding]---[oxidoreductase activity, acting on the CH-OH group of donors, NAD or NADP as acceptor	-	-
MTRINITY_DN11628_c0_g1_i2	8.00588	0.00167529	-	1066	-	-	UniRef90_A0A090LXK2	DNA methylase N-6 adenine-specific eukaryotic	-	-	GO:0008168	methyltransferase activity	-	-
STRINITY_DN20990_c0_g1_i1	7.58697	0.00857338	-	493	-	-	UniRef90_K0SX98	Uncharacterized protein (Fragment)	-	-	-	-	GO:0016021	integral to membrane
MTRINITY_DN6313_c0_g2_i1	6.66079	0.0153692	-	391	-	-	UniRef90_B8C7W9	Uncharacterized protein	-	-	-	-	-	-
STRINITY_DN17857_c0_g1_i1	6.21278	0.0395243	-	1780	-	-	UniRef90_K0SA21	Uncharacterized protein	-	-	-	-	-	-
STRINITY_DN5876_c0_g1_i1	6.18133	0.0112547	KDEL motif-containing protein 1	1742	-	-	UniRef90_B8CDE1	Uncharacterized protein	GO:0006664	glycolipid metabolic process	GO:0046527	glucosyltransferase activity	GO:0012505]---[GO:0016021	endomembrane system]---[integral to membrane
MTRINITY_DN14866_c2_g5_i2	6.15539	0.0133992	Putative ankyrin repeat protein L483	1034	-	-	UniRef90_W4XR86	Uncharacterized protein	-	-	-	-	-	-
STRINITY_DN10803_c0_g1_i1	6.07686	0.026852	-	1418	-	-	UniRef90_K0SFL3	Uncharacterized protein	-	-	-	-	-	-
MTRINITY_DN7157_c0_g2_i1	6.05137	0.0167703	-	1047	-	-	UniRef90_K0T8Z9	Uncharacterized protein	-	-	GO:0003677]---[GO:0003700	DNA binding]---[sequence-specific DNA binding transcription factor activity	-	-
MTRINITY_DN8034_c0_g1_i1	5.93986	1.98519e-05	-	1789	-	-	UniRef90_F0Y8Y7	Putative uncharacterized protein	-	-	-	-	GO:0016021	integral to membrane
MTRINITY_DN3865_c1_g1_i1	5.80177	0.0228243	-	373	-	-	-	-	-	-	-	-	-	-
STRINITY_DN12983_c5_g2_i6	5.67777	0.0412323	-	611	-	-	UniRef90_K0RQK8	Uncharacterized protein	-	-	-	-	-	-
MTRINITY_DN16377_c5_g2_i3	5.6736	0.0283567	-	1106	-	-	UniRef90_K0T7G4	Uncharacterized protein	-	-	GO:0046872	metal ion binding	-	-
Pc13920_g1_i1	5.67284	0.0428282	-	441	-	-	-	-	-	-	-	-	-	-
Pc31783_g3_i2	5.58154	0.000599625	-	305	-	-	-	-	-	-	-	-	-	-
MTRINITY_DN14825_c2_g1_i16	5.53187	0.0424127	-	736	-	-	-	-	-	-	-	-	-	-
MTRINITY_DN12700_c6_g1_i3	5.53159	0.0407231	-	670	-	-	UniRef90_K0SUA3	Uncharacterized protein	-	-	-	-	-	-
STRINITY_DN12869_c1_g1_i2	5.52806	0.020069	-	333	-	-	-	-	-	-	-	-	-	-
MTRINITY_DN9709_c0_g1_i1	5.51019	0.000532466	-	1190	-	-	UniRef90_B5YM07	Predicted protein	-	-	-	-	-	-
MTRINITY_DN11563_c0_g1_i1	4.90912	0.0362104	-	1087	-	-	UniRef90_K0RP71	Uncharacterized protein	-	-	-	-	GO:0016021	integral to membrane
STRINITY_DN3792_c0_g1_i1	4.82123	0.0167703	-	468	-	-	UniRef90_B8LE67	Predicted protein	-	-	-	-	-	-
STRINITY_DN156_c0_g1_i1	4.81239	0.000175552	-	626	-	-	-	-	-	-	-	-	-	-
MTRINITY_DN11668_c0_g1_i2	4.71305	0.0330893	Zinc transporter ZIP4	2237	-	-	UniRef90_K0T8G0	Uncharacterized protein	-	-	GO:0046873	metal ion transmembrane transporter activity	GO:0016021	integral to membrane
STRINITY_DN12869_c2_g1_i1	4.66937	0.000740956	-	521	-	-	-	-	-	-	-	-	-	-
Pc30988_g1_i1	4.52799	0.0180729	-	883	-	-	UniRef90_B8C3G8	Uncharacterized protein	-	-	-	-	GO:0016021	integral to membrane
MTRINITY_DN11807_c0_g3_i4	4.49506	0.00211263	-	758	-	-	UniRef90_B8LE67	Predicted protein	-	-	-	-	-	-
STRINITY_DN3735_c0_g2_i1	4.46736	0.0381062	-	1494	-	-	UniRef90_K0RTQ3	Uncharacterized protein	-	-	-	-	-	-
Pc31128_g1_i2	4.45569	0.000328189	Dimethylaniline monooxygenase N-oxide-forming 4	2334	1.14.13.8	Flavin-containing monooxygenase.	UniRef90_B8BTR6	Uncharacterized protein	GO:0055114	oxidation-reduction process	GO:0050660]---[GO:0004497]---[GO:0004499]---[GO:0050661	flavin adenine dinucleotide binding]---[monooxygenase activity]---[N,N-dimethylaniline monooxygenase activity]---[NADP binding	-	-
Pc25387_g1_i1	4.4325	0.0178791	Receptor expression-enhancing protein 5	1193	-	-	UniRef90_B7G2D6	Predicted protein	-	-	-	-	GO:0016021	integral to membrane
MTRINITY_DN11170_c0_g1_i1	4.41435	0.0169784	-	1224	-	-	UniRef90_K0S8T2	Uncharacterized protein	-	-	-	-	-	-
STRINITY_DN1325_c0_g1_i1	4.37173	0.0119811	-	270	-	-	-	-	-	-	-	-	-	-
MTRINITY_DN15068_c0_g1_i1	4.33617	0.012595	-	332	-	-	-	-	-	-	-	-	-	-
MTRINITY_DN16026_c0_g1_i1	4.33302	0.000152867	-	1770	-	-	UniRef90_K0T9X2	Uncharacterized protein	-	-	GO:0008168	methyltransferase activity	-	-
STRINITY_DN19334_c0_g1_i1	4.32492	0.0124474	-	240	-	-	UniRef90_B8CGH2	Uncharacterized protein	-	-	-	-	-	-
STRINITY_DN890_c0_g1_i1	4.11354	0.0364012	Probable WRKY transcription factor 19	214	-	-	UniRef90_B8CGG8	Uncharacterized protein	-	-	-	-	-	-
MTRINITY_DN14160_c2_g6_i1	4.08005	0.000748402	-	729	-	-	UniRef90_B8LE67	Predicted protein	-	-	-	-	-	-
MTRINITY_DN5215_c0_g1_i1	4.05956	0.0210413	Protein arginine N-methyltransferase PRMT10	627	2.1.1.319	Type I protein arginine methyltransferase.	UniRef90_B7G3R9	Predicted protein	GO:0006479	protein methylation	GO:0008168	methyltransferase activity	-	-
MTRINITY_DN13177_c0_g1_i1	4.0529	0.00976528	-	1843	-	-	UniRef90_A0A0M0K9R6	Phosphatidylinositol transfer-like protein	-	-	-	-	-	-
MTRINITY_DN909_c0_g1_i1	4.04209	0.0141145	-	316	-	-	-	-	-	-	-	-	-	-
Pc32334_g1_i3	4.00825	0.013572	Uncharacterized oxidoreductase YtbE	2181	-	-	UniRef90_B8BXL4	Uncharacterized protein	-	-	-	-	-	-
MTRINITY_DN11818_c1_g6_i1	3.95073	0.00316983	-	610	-	-	UniRef90_K0R7Q6	Uncharacterized protein	-	-	-	-	-	-
MTRINITY_DN9292_c0_g1_i1	3.90308	0.0302947	-	558	-	-	-	-	-	-	-	-	-	-
MTRINITY_DN8494_c0_g1_i1	3.82675	0.00413294	-	961	-	-	UniRef90_B8BSJ5	Uncharacterized protein	-	-	-	-	-	-
MTRINITY_DN12249_c1_g2_i3	3.82088	0.0113931	-	2702	-	-	UniRef90_R1D1R2	Uncharacterized protein	-	-	-	-	GO:0016021	integral to membrane
MTRINITY_DN15537_c2_g1_i1	3.80681	0.00792889	Protein arginine N-methyltransferase PRMT10	695	2.1.1.319	Type I protein arginine methyltransferase.	UniRef90_B8LEA9	Putative uncharacterized protein	GO:0006479	protein methylation	GO:0008168	methyltransferase activity	-	-
STRINITY_DN12869_c1_g1_i1	3.80206	0.0444607	-	249	-	-	-	-	-	-	-	-	-	-
STRINITY_DN1623_c0_g1_i1	3.79506	0.0342123	-	242	-	-	-	-	-	-	-	-	-	-
Pc20496_g1_i5	3.79505	0.0355142	-	202	-	-	UniRef90_B8C9K8	Uncharacterized protein	GO:0006629	lipid metabolic process	GO:0016298	lipase activity	GO:0016020	membrane
STRINITY_DN4844_c0_g1_i1	3.79324	0.0113931	-	873	-	-	-	-	-	-	-	-	-	-
MTRINITY_DN137_c1_g2_i1	3.78902	0.00844282	Ribosome hibernation promotion factor	1149	-	-	UniRef90_B8BRE6	Light-repressed protein a	GO:0044238	primary metabolic process	-	-	-	-
MTRINITY_DN9670_c0_g1_i1	3.75169	0.0276949	-	768	-	-	-	-	-	-	-	-	-	-
Pc26454_g1_i3	3.72653	0.0264141	Rhizopine catabolism protein MocA	1792	-	-	UniRef90_B8BUH6	Uncharacterized protein	GO:0055114	oxidation-reduction process	GO:0016491	oxidoreductase activity	-	-
MTRINITY_DN3417_c0_g1_i1	3.6691	0.0112547	-	308	-	-	UniRef90_K0RSS4	Uncharacterized protein	-	-	-	-	-	-
Pc17621_g1_i1	3.65549	0.0259919	-	586	-	-	-	-	-	-	-	-	-	-
STRINITY_DN2438_c0_g1_i1	3.65509	0.0246416	-	230	-	-	-	-	-	-	-	-	-	-
Pc23748_g1_i4	3.58039	0.00450539	Heat stress transcription factor A-2b	1068	-	-	UniRef90_B5YMY8	Predicted protein	-	-	GO:0043565]---[GO:0003700	sequence-specific DNA binding]---[sequence-specific DNA binding transcription factor activity	GO:0005634	nucleus
MTRINITY_DN14232_c1_g1_i1	3.54499	0.0264141	-	283	-	-	-	-	-	-	-	-	-	-
MTRINITY_DN11668_c0_g1_i5	3.5147	0.0149448	Zinc transporter ZIP4	1946	-	-	UniRef90_K0T8G0	Uncharacterized protein	-	-	GO:0046873	metal ion transmembrane transporter activity	GO:0016021	integral to membrane
Pc24661_g1_i2	3.48066	0.0318815	FK506-binding protein 1	904	5.2.1.8	Peptidylprolyl isomerase.	UniRef90_K0T230	Peptidyl-prolyl cis-trans isomerase	GO:0006457	protein folding	GO:0003755	peptidyl-prolyl cis-trans isomerase activity	GO:0016021	integral to membrane
MTRINITY_DN1168_c0_g3_i1	3.48028	0.00702504	-	275	-	-	UniRef90_B8BW74	Uncharacterized protein	-	-	-	-	-	-
MTRINITY_DN16699_c0_g3_i2	3.44674	0.0388168	-	290	-	-	-	-	-	-	-	-	-	-
MTRINITY_DN11186_c0_g1_i2	3.44473	0.000765817	-	1728	-	-	UniRef90_B8BW50	Uncharacterized protein	-	-	-	-	-	-
Pc29505_g3_i3	3.42937	0.0215518	-	651	-	-	-	-	-	-	-	-	-	-
MTRINITY_DN18313_c0_g1_i1	3.35956	0.00158187	-	1518	-	-	UniRef90_B8BXE4	Uncharacterized protein	-	-	-	-	-	-
Pc27886_g1_i2	3.30587	0.000354492	Phosphoenolpyruvate carboxykinase ATP	2226	4.1.1.49	Phosphoenolpyruvate carboxykinase (ATP).	UniRef90_W7TU57	Phosphoenolpyruvate carboxykinase	GO:0006094	gluconeogenesis	GO:0005524]---[GO:0016301]---[GO:0004612	ATP binding]---[kinase activity]---[phosphoenolpyruvate carboxykinase (ATP) activity	-	-
STRINITY_DN9250_c0_g3_i1	3.27698	0.0118418	-	557	-	-	UniRef90_B8C4Z5	Uncharacterized protein	-	-	-	-	-	-
MTRINITY_DN12858_c0_g1_i1	3.26326	0.0157563	-	1008	-	-	UniRef90_K0SDG2	Uncharacterized protein	-	-	-	-	-	-
STRINITY_DN503_c0_g1_i1	3.23601	0.0219234	-	778	-	-	-	-	-	-	-	-	-	-
MTRINITY_DN16212_c3_g4_i1	3.23552	0.0257157	-	864	-	-	-	-	-	-	-	-	-	-
Pc27886_g1_i3	3.22455	0.0010709	Phosphoenolpyruvate carboxykinase ATP	2259	4.1.1.49	Phosphoenolpyruvate carboxykinase (ATP).	UniRef90_W7TU57	Phosphoenolpyruvate carboxykinase	GO:0006094	gluconeogenesis	GO:0005524]---[GO:0016301]---[GO:0004612	ATP binding]---[kinase activity]---[phosphoenolpyruvate carboxykinase (ATP) activity	-	-
MTRINITY_DN15491_c0_g1_i1	3.2023	0.000238233	Esterase	3664	-	-	UniRef90_K0R6Z5	Uncharacterized protein	GO:0008152	metabolic process	GO:0016787	hydrolase activity	GO:0016021	integral to membrane
STRINITY_DN12869_c1_g1_i4	3.18583	0.00366849	-	884	-	-	-	-	-	-	-	-	-	-
MTRINITY_DN8258_c0_g1_i1	3.1771	0.0127058	-	1662	-	-	UniRef90_B7FYJ8	Predicted protein	-	-	-	-	-	-
Pc20507_g1_i1	3.17235	0.00839121	Synaptic vesicle 2-related protein	1703	-	-	UniRef90_B8BQF2	Transporter (Fragment)	-	-	GO:0022891	substrate-specific transmembrane transporter activity	GO:0016021	integral to membrane
STRINITY_DN5523_c0_g2_i1	3.1712	0.0291391	-	835	-	-	UniRef90_B8BVP0	Uncharacterized protein	-	-	-	-	-	-
STRINITY_DN1036_c0_g1_i1	3.15651	0.0477743	-	684	-	-	UniRef90_A0A0D7BM57	Uncharacterized protein	-	-	GO:0046872	metal ion binding	-	-
STRINITY_DN13943_c0_g1_i1	3.12878	0.0281207	-	401	-	-	UniRef90_B8CGH2	Uncharacterized protein	-	-	-	-	-	-
Pc31484_g10_i3	3.11558	0.0490264	-	691	-	-	UniRef90_K0RVJ8	Uncharacterized protein (Fragment)	-	-	-	-	-	-
Pc22413_g1_i1	3.10283	0.016772	-	1095	-	-	UniRef90_A0A0N0AWA4	Uncharacterized protein	-	-	-	-	-	-
STRINITY_DN3916_c0_g1_i1	3.07378	0.00801917	-	1980	-	-	UniRef90_B7FRU1	Predicted protein	-	-	-	-	-	-
MTRINITY_DN12823_c0_g1_i2	3.04464	0.0123399	-	1493	-	-	UniRef90_B5YM14	Predicted protein	GO:0055114	oxidation-reduction process	GO:0016491	oxidoreductase activity	-	-
Pc30988_g2_i6	3.03686	0.0126067	Protein PNS1	1385	-	-	UniRef90_B8C3G8	Uncharacterized protein	-	-	-	-	GO:0016021	integral to membrane
Pc31783_g2_i1	3.01621	0.00114273	-	3065	-	-	-	-	-	-	-	-	-	-
STRINITY_DN4461_c0_g1_i1	2.99467	0.0113931	-	238	-	-	-	-	-	-	-	-	-	-
STRINITY_DN18157_c0_g1_i1	2.99202	0.00445527	-	701	-	-	-	-	-	-	-	-	-	-
STRINITY_DN5410_c0_g1_i4	2.97517	0.00721205	-	330	-	-	UniRef90_K0R7Q6	Uncharacterized protein	-	-	-	-	-	-
Pc25242_g1_i1	2.97054	0.023805	-	585	-	-	-	-	-	-	-	-	-	-
STRINITY_DN8140_c0_g1_i1	2.96285	0.00115062	-	2173	-	-	UniRef90_B8BSJ5	Uncharacterized protein	-	-	-	-	-	-
MTRINITY_DN6210_c0_g1_i1	2.9626	0.00221352	-	1267	-	-	-	-	-	-	-	-	-	-
MTRINITY_DN4551_c0_g1_i2	2.94768	0.00592069	-	1091	-	-	-	-	-	-	-	-	-	-
STRINITY_DN20930_c0_g1_i1	2.92899	0.000175552	-	2262	-	-	UniRef90_B8BW50	Uncharacterized protein	-	-	-	-	-	-
MTRINITY_DN11818_c1_g5_i1	2.91718	0.00736008	-	524	-	-	UniRef90_K0R7Q6	Uncharacterized protein	-	-	-	-	-	-
MTRINITY_DN10221_c0_g8_i1	2.91372	0.00530174	-	224	-	-	-	-	-	-	-	-	-	-
Pc23346_g1_i1	2.89753	0.0107743	-	595	-	-	UniRef90_K0SBB8	Uncharacterized protein	-	-	-	-	-	-
MTRINITY_DN8785_c0_g1_i1	2.8871	0.00690848	NADPH-dependent stearoyl-CoA 9-desaturase	3332	1.14.19.n4	Stearoyl-CoA 9-desaturase.	UniRef90_B8LDD4	Predicted protein	GO:0006629	lipid metabolic process	-	-	-	-
STRINITY_DN2337_c0_g1_i1	2.86043	0.0233272	-	948	-	-	UniRef90_K0THP2	Uncharacterized protein	-	-	-	-	-	-
MTRINITY_DN14437_c0_g1_i1	2.84448	0.00114273	Ribosomal RNA large subunit methyltransferase M	1654	2.1.1.186	23S rRNA (cytidine(2498)-2 -O)-methyltransferase.	UniRef90_K0RHH5	Uncharacterized protein	-	-	GO:0008168	methyltransferase activity	-	-
MTRINITY_DN12249_c1_g2_i1	2.84263	0.0166593	-	2788	-	-	UniRef90_R1DEZ9	Uncharacterized protein	-	-	-	-	GO:0016021	integral to membrane
MTRINITY_DN16162_c1_g2_i1	2.83555	0.00945593	Thioredoxin-1	1800	-	-	UniRef90_K0SEN1	Uncharacterized protein	GO:0045454]---[GO:0006662	cell redox homeostasis]---[glycerol ether metabolic process	GO:0015035	protein disulfide oxidoreductase activity	GO:0005623	cell
MTRINITY_DN16847_c4_g7_i3	2.81868	0.0491888	-	1099	-	-	UniRef90_K0R046	Uncharacterized protein	-	-	-	-	-	-
MTRINITY_DN15646_c0_g4_i4	2.80764	0.0112915	Modification methylase HphIA	2749	2.1.1.37	DNA (cytosine-5-)-methyltransferase.	UniRef90_K0QYP6	Uncharacterized protein	-	-	GO:0008168	methyltransferase activity	-	-
MTRINITY_DN10987_c0_g1_i1	2.7842	0.00177347	-	1329	-	-	UniRef90_K0STX9	Uncharacterized protein	-	-	-	-	-	-
MTRINITY_DN16162_c1_g2_i4	2.77861	0.0177445	Thioredoxin-1	1774	-	-	UniRef90_K0SEN1	Uncharacterized protein	GO:0045454]---[GO:0006662	cell redox homeostasis]---[glycerol ether metabolic process	GO:0015035	protein disulfide oxidoreductase activity	GO:0005623	cell
MTRINITY_DN14232_c1_g1_i2	2.77131	0.0142322	-	1846	-	-	UniRef90_B8C6E4	Uncharacterized protein	-	-	-	-	-	-
Pc24944_g1_i5	2.76104	0.000442191	-	1562	-	-	UniRef90_B5YM08	Predicted protein	-	-	-	-	-	-
MTRINITY_DN11534_c1_g1_i1	2.75684	0.0120467	-	1348	-	-	UniRef90_B8BXG2	Uncharacterized protein	-	-	-	-	-	-
Pc25534_g1_i1	2.74609	0.000328189	-	1412	-	-	UniRef90_B8C086	Uncharacterized protein	-	-	-	-	-	-
Pc30764_g1_i1	2.74461	0.00184427	-	1779	-	-	UniRef90_B8BW50	Uncharacterized protein	-	-	-	-	-	-
STRINITY_DN5410_c0_g1_i1	2.69481	0.00151117	-	338	-	-	UniRef90_K0R7Q6	Uncharacterized protein	-	-	-	-	-	-
MTRINITY_DN16356_c1_g1_i2	2.69313	0.000864266	-	3360	-	-	-	-	-	-	-	-	-	-
MTRINITY_DN16805_c1_g1_i1	2.69116	0.0158239	Dimethylglycine N-methyltransferase	1302	2.1.1.161	Dimethylglycine N-methyltransferase.	UniRef90_K0RRP8	Uncharacterized protein	-	-	GO:0008168	methyltransferase activity	-	-
MTRINITY_DN13332_c0_g1_i1	2.65438	9.35058e-05	Dihydrolipoyllysine-residue succinyltransferase component of 2-oxoglutarate dehydrogenase complex mitochondrial	2056	2.3.1.61	Dihydrolipoyllysine-residue succinyltransferase.	UniRef90_B8CAK5	Uncharacterized protein (Fragment)	GO:0006099	tricarboxylic acid cycle	GO:0004149	dihydrolipoyllysine-residue succinyltransferase activity	GO:0045252	oxoglutarate dehydrogenase complex
Pc18628_g1_i1	2.62145	0.00167529	-	1870	-	-	UniRef90_B7GAH9	Predicted protein	-	-	-	-	-	-
Pc41701_g1_i1	2.59617	0.000111361	ABC transporter B family member 25	2123	-	-	UniRef90_B8C0B8	ABC transporter	GO:0055085	transmembrane transport	GO:0005524]---[GO:0042626	ATP binding]---[ATPase activity, coupled to transmembrane movement of substances	GO:0016021	integral to membrane
Pc19570_g1_i4	2.58649	0.000328189	-	1665	-	-	-	-	-	-	-	-	-	-
MTRINITY_DN15743_c0_g1_i1	2.57511	6.14403e-05	Monoglyceride lipase	1715	3.1.1.23	Acylglycerol lipase.	UniRef90_B8C9K8	Uncharacterized protein	GO:0006629	lipid metabolic process	GO:0016298	lipase activity	GO:0016020	membrane
MTRINITY_DN11129_c0_g2_i1	2.57447	0.0314554	N-terminal Xaa-Pro-Lys N-methyltransferase 1-A	1016	2.1.1.244	Protein N-terminal methyltransferase.	UniRef90_L1IT57	Uncharacterized protein	GO:0006480	N-terminal protein amino acid methylation	GO:0000179	rRNA (adenine-N6,N6-)-dimethyltransferase activity	-	-
MTRINITY_DN15760_c8_g1_i1	2.56376	0.0133345	Probable inorganic phosphate transporter 1-3	551	-	-	UniRef90_B8C8J8	Inorganic phosphate transporter (Fragment)	-	-	GO:0022891	substrate-specific transmembrane transporter activity	GO:0005887	integral to plasma membrane
MTRINITY_DN13007_c0_g1_i1	2.56168	9.96753e-05	Dual specificity protein kinase shkB	2040	2.7.11.1	Non-specific serine/threonine protein kinase.	UniRef90_B8BRJ0	Uncharacterized protein	-	-	GO:0005524]---[GO:0004672	ATP binding]---[protein kinase activity	-	-
Pc23658_g1_i1	2.55347	0.0424402	Formyltetrahydrofolate deformylase	1257	3.5.1.10	Formyltetrahydrofolate deformylase.	UniRef90_B8CC12	Formyltetrahydrofolate deformylase (Fragment)	GO:0006189	'de novo' IMP biosynthetic process	GO:0008864]---[GO:0016742	formyltetrahydrofolate deformylase activity]---[hydroxymethyl-, formyl- and related transferase activity	-	-
Pc25796_g1_i3	2.55232	0.000328189	-	8391	-	-	UniRef90_B8CEM5	Uncharacterized protein	-	-	-	-	GO:0005777	peroxisome
MTRINITY_DN16616_c0_g2_i1	2.54873	0.0383923	-	566	-	-	-	-	-	-	-	-	-	-
Pc22695_g1_i1	2.53786	0.0103598	Probable aldehyde dehydrogenase	2180	1.2.1.3	Aldehyde dehydrogenase (NAD( )).	UniRef90_K0S821	Uncharacterized protein (Fragment)	-	-	GO:0004029	aldehyde dehydrogenase (NAD) activity	-	-
STRINITY_DN10507_c0_g3_i1	2.5323	0.00347577	-	1236	-	-	-	-	-	-	-	-	-	-
Pc19488_g1_i1	2.52715	0.00810688	-	1249	-	-	UniRef90_K0T1V1	Uncharacterized protein	-	-	-	-	-	-
MTRINITY_DN12508_c0_g1_i2	2.52415	0.00276194	Protein PNS1	2532	-	-	UniRef90_B8C3G8	Uncharacterized protein	-	-	-	-	GO:0016021	integral to membrane
MTRINITY_DN15568_c0_g1_i5	2.52338	0.00704736	Hybrid signal transduction histidine kinase G	4574	2.7.11.1]---[2.7.13.3	Non-specific serine/threonine protein kinase.]---[Histidine kinase.	UniRef90_B8CBR0	Uncharacterized protein	-	-	GO:0005524]---[GO:0004386]---[GO:0003723	ATP binding]---[helicase activity]---[RNA binding	-	-
MTRINITY_DN9495_c0_g1_i1	2.52214	0.00707521	-	2203	-	-	UniRef90_K0TE64	Uncharacterized protein	-	-	-	-	-	-
MTRINITY_DN13979_c12_g2_i1	2.518	0.00953859	Putative surface protein bspA-like	610	-	-	UniRef90_A2F255	Surface antigen BspA-like	-	-	-	-	GO:0016021	integral to membrane
STRINITY_DN16442_c0_g1_i1	2.50954	0.00189672	-	461	-	-	-	-	-	-	-	-	-	-
Pc32312_g2_i1	2.50894	0.0339562	-	3669	-	-	UniRef90_S8F0I2	Histone lysine methyltransferase SET putative	-	-	GO:0008168	methyltransferase activity	-	-
Pc27771_g3_i4	2.49864	0.0193939	-	582	-	-	UniRef90_K0R7Q6	Uncharacterized protein	-	-	-	-	-	-
Pc29507_g2_i4	2.48905	0.0144376	-	558	-	-	-	-	-	-	-	-	-	-
MTRINITY_DN16010_c0_g1_i1	2.48319	9.91092e-05	Nitrite reductase NAD(P)H	3596	1.7.1.4	Nitrite reductase (NAD(P)H).	UniRef90_K0R3Q2	Uncharacterized protein	GO:0042128]---[GO:0006807]---[GO:0019419	nitrate assimilation]---[nitrogen compound metabolic process]---[sulfate reduction	GO:0051537]---[GO:0051539]---[GO:0020037]---[GO:0046872]---[GO:0008942]---[GO:0050311]---[GO:0016002	2 iron, 2 sulfur cluster binding]---[4 iron, 4 sulfur cluster binding]---[heme binding]---[metal ion binding]---[nitrite reductase [NAD(P)H] activity]---[sulfite reductase (ferredoxin) activity]---[sulfite reductase activity	-	-
MTRINITY_DN9970_c1_g1_i1	2.47688	0.0362167	Protein NLRC3	2511	-	-	UniRef90_UPI00077B19B3	UPI00077B19B3 related cluster	-	-	-	-	-	-
STRINITY_DN13757_c0_g1_i1	2.47254	0.02608	-	804	-	-	UniRef90_B8C6E4	Uncharacterized protein	-	-	-	-	-	-
Pc23133_g1_i1	2.4704	0.014514	-	1917	-	-	UniRef90_B8BSQ2	Uncharacterized protein	GO:0051603	proteolysis involved in cellular protein catabolic process	GO:0004298	threonine-type endopeptidase activity	GO:0005839	proteasome core complex
Pc27664_g1_i1	2.44876	0.000532227	Dual specificity protein kinase shkE	2026	2.7.11.1	Non-specific serine/threonine protein kinase.	UniRef90_B8LBI9	Predicted protein	-	-	GO:0005524]---[GO:0004672	ATP binding]---[protein kinase activity	-	-
MTRINITY_DN10194_c0_g1_i1	2.44071	0.0116499	Ankyrin-2	838	-	-	UniRef90_B8C758	Uncharacterized protein	-	-	-	-	-	-
MTRINITY_DN10221_c0_g3_i1	2.43263	0.0117116	-	260	-	-	-	-	-	-	-	-	-	-
MTRINITY_DN11974_c0_g1_i1	2.40842	0.000165662	Succinyl-CoA ligase ADP-forming subunit beta mitochondrial	1452	6.2.1.5	Succinate--CoA ligase (ADP-forming).	UniRef90_K0SL73	Succinyl-CoA ligase subunit beta	GO:0008152	metabolic process	GO:0005524]---[GO:0016874	ATP binding]---[ligase activity	-	-
MTRINITY_DN342_c0_g1_i1	2.39467	0.0206647	-	303	-	-	-	-	-	-	-	-	-	-
MTRINITY_DN18642_c0_g1_i1	2.38996	0.0142322	-	351	-	-	-	-	-	-	-	-	-	-
MTRINITY_DN2030_c1_g1_i1	2.38434	0.0117666	-	536	-	-	UniRef90_K0S3Q5	Uncharacterized protein	-	-	-	-	-	-
STRINITY_DN15122_c0_g1_i1	2.36789	0.020069	-	766	-	-	-	-	-	-	-	-	-	-
Pc32077_g2_i1	2.36109	0.0281642	-	1177	-	-	UniRef90_B8BTG6	Uncharacterized protein	-	-	-	-	-	-
STRINITY_DN13070_c1_g3_i2	2.35779	0.0265089	-	1164	-	-	UniRef90_B8CAE5	Uncharacterized protein	-	-	-	-	-	-
STRINITY_DN12174_c0_g1_i1	2.35637	0.00788759	-	1551	-	-	UniRef90_B5YM14	Predicted protein	GO:0055114	oxidation-reduction process	GO:0016491	oxidoreductase activity	-	-
Pc31649_g2_i2	2.34866	0.0397132	Sarcosine/dimethylglycine N-methyltransferase	608	2.1.1.157	Sarcosine/dimethylglycine N-methyltransferase.	UniRef90_B8C5X1	Methyl transferase-like protein	-	-	GO:0008168	methyltransferase activity	-	-
Pc31653_g2_i5	2.31782	0.00575781	-	1259	-	-	-	-	-	-	-	-	-	-
Pc31163_g1_i1	2.31094	0.0258883	-	1497	-	-	-	-	-	-	-	-	-	-
STRINITY_DN9507_c0_g1_i1	2.30213	0.0100345	Uncharacterized oxidoreductase YrbE	946	-	-	UniRef90_B8LBS9	Myo-inositol 2-dehydrogenase	GO:0055114	oxidation-reduction process	GO:0050112]---[GO:0016491	inositol 2-dehydrogenase activity]---[oxidoreductase activity	-	-
STRINITY_DN5838_c0_g1_i1	2.29888	0.00189267	-	674	-	-	-	-	-	-	-	-	-	-
MTRINITY_DN13457_c0_g1_i3	2.29324	0.00220683	-	2330	-	-	-	-	-	-	-	-	-	-
MTRINITY_DN13758_c1_g1_i9	2.29171	0.00105449	Phosphoenolpyruvate carboxykinase ATP	3288	4.1.1.49	Phosphoenolpyruvate carboxykinase (ATP).	UniRef90_B8C274	Phosphoenolpyruvate carboxykinase	GO:0006094	gluconeogenesis	GO:0005524]---[GO:0046872]---[GO:0004612	ATP binding]---[metal ion binding]---[phosphoenolpyruvate carboxykinase (ATP) activity	GO:0005737	cytoplasm
STRINITY_DN11336_c0_g2_i1	2.28719	0.0351726	-	307	-	-	-	-	-	-	-	-	-	-
MTRINITY_DN12841_c0_g1_i1	2.27768	0.000555488	Phosphoenolpyruvate/phosphate translocator 3 chloroplastic	1429	-	-	UniRef90_B8C698	Triose or hexose phosphate/phosphate translocator	GO:0006486	protein glycosylation	GO:0005338	nucleotide-sugar transmembrane transporter activity	GO:0016021	integral to membrane
MTRINITY_DN6072_c0_g1_i1	2.27514	0.000655244	-	2218	-	-	UniRef90_B8CEK7	Uncharacterized protein	GO:0031426	polycistronic mRNA processing	-	-	-	-
STRINITY_DN15063_c0_g1_i1	2.27453	0.00151808	Phosphoenolpyruvate/phosphate translocator 3 chloroplastic	1361	-	-	UniRef90_B8C698	Triose or hexose phosphate/phosphate translocator	GO:0006486	protein glycosylation	GO:0005338	nucleotide-sugar transmembrane transporter activity	GO:0016021	integral to membrane
MTRINITY_DN12939_c0_g1_i1	2.2683	0.00260384	-	1486	-	-	UniRef90_K0TFN1	Uncharacterized protein	-	-	-	-	-	-
MTRINITY_DN14329_c1_g2_i1	2.24227	0.000324605	Zinc finger MYND domain-containing protein 10	2869	-	-	UniRef90_B5YLN1	Predicted protein	-	-	-	-	-	-
MTRINITY_DN13603_c0_g1_i1	2.23024	0.000324605	Protein DETOXIFICATION 46 chloroplastic	2478	-	-	UniRef90_B8C7J0	Uncharacterized protein	GO:0006855	drug transmembrane transport	GO:0015297]---[GO:0015238	antiporter activity]---[drug transmembrane transporter activity	GO:0016021	integral to membrane
Pc20891_g2_i1	2.22833	0.0124324	-	800	-	-	UniRef90_B8CD45	Uncharacterized protein	-	-	-	-	-	-
MTRINITY_DN12944_c0_g1_i3	2.22106	0.0217295	-	946	-	-	UniRef90_B8C6R9	Uncharacterized protein	-	-	GO:0008168	methyltransferase activity	-	-
MTRINITY_DN10302_c0_g4_i1	2.21194	0.026178	-	303	-	-	-	-	-	-	-	-	-	-
MTRINITY_DN17015_c1_g1_i1	2.20769	0.00304495	Serine/threonine-protein kinase ATM	10881	2.7.11.1	Non-specific serine/threonine protein kinase.	UniRef90_K0R540	Uncharacterized protein	GO:0000077]---[GO:0006281]---[GO:0016572]---[GO:0090399]---[GO:0010212]---[GO:0000723	DNA damage checkpoint]---[DNA repair]---[histone phosphorylation]---[replicative senescence]---[response to ionizing radiation]---[telomere maintenance	GO:0005524]---[GO:0004674	ATP binding]---[protein serine/threonine kinase activity	-	-
MTRINITY_DN14427_c6_g6_i2	2.20244	1.68363e-05	Aconitate hydratase B	3161	4.2.1.3]---[4.2.1.99	Aconitate hydratase.]---[2-methylisocitrate dehydratase.	UniRef90_B8C3V9	Aconitase hydratase 2	GO:0019629]---[GO:0006099	propionate catabolic process, 2-methylcitrate cycle]---[tricarboxylic acid cycle	GO:0047456]---[GO:0051539]---[GO:0003994]---[GO:0046872]---[GO:0003730]---[GO:0003729	2-methylisocitrate dehydratase activity]---[4 iron, 4 sulfur cluster binding]---[aconitate hydratase activity]---[metal ion binding]---[mRNA 3'-UTR binding]---[mRNA binding	GO:0005829	cytosol
MTRINITY_DN17333_c0_g1_i2	2.19638	0.000488121	Xanthine dehydrogenase	5461	1.17.1.4	Xanthine dehydrogenase.	UniRef90_K0R3W7	Uncharacterized protein	-	-	GO:0051537]---[GO:0009055]---[GO:0050660]---[GO:0005506]---[GO:0016614]---[GO:0016903	2 iron, 2 sulfur cluster binding]---[electron carrier activity]---[flavin adenine dinucleotide binding]---[iron ion binding]---[oxidoreductase activity, acting on CH-OH group of donors]---[oxidoreductase activity, acting on the aldehyde or oxo group of donors	GO:0005829	cytosol
MTRINITY_DN14390_c1_g1_i1	2.19547	0.0282033	-	3287	-	-	UniRef90_B8C7T9	Uncharacterized protein	GO:0006351	transcription, DNA-dependent	GO:0003677]---[GO:0003700	DNA binding]---[sequence-specific DNA binding transcription factor activity	GO:0005634	nucleus
STRINITY_DN5974_c0_g1_i1	2.17641	0.000555488	Malate dehydrogenase	2305	1.1.1.37	Malate dehydrogenase.	UniRef90_B8BZR1	Malate dehydrogenase	-	-	GO:0016491]---[GO:0030060	oxidoreductase activity]---[L-malate dehydrogenase activity	-	-
STRINITY_DN10425_c0_g3_i2	2.1752	0.00602788	Primary amine oxidase	1584	1.4.3.21	Primary-amine oxidase.	UniRef90_B7G056	Amine oxidase (Fragment)	GO:0009308	amine metabolic process	GO:0005507]---[GO:0008131]---[GO:0048038	copper ion binding]---[primary amine oxidase activity]---[quinone binding	-	-
STRINITY_DN12722_c3_g4_i8	2.17051	0.0254847	-	942	-	-	-	-	-	-	-	-	-	-
MTRINITY_DN11818_c1_g5_i4	2.15709	0.00346986	-	437	-	-	UniRef90_K0R7Q6	Uncharacterized protein	-	-	-	-	-	-
MTRINITY_DN14589_c1_g4_i1	2.14406	0.0424754	-	217	-	-	-	-	-	-	-	-	-	-
Pc31783_g3_i4	2.13118	0.00196118	-	224	-	-	-	-	-	-	-	-	-	-
Pc30273_g3_i1	2.13028	0.0186488	Ran-binding protein 9	2841	-	-	UniRef90_K0SCU3	Uncharacterized protein	-	-	-	-	-	-
Pc31946_g4_i2	2.12124	0.0448333	-	822	-	-	UniRef90_K0SX00	Uncharacterized protein	-	-	-	-	-	-
MTRINITY_DN15477_c0_g1_i5	2.11632	0.0192981	-	4616	-	-	UniRef90_K0SXJ1	Uncharacterized protein (Fragment)	-	-	-	-	-	-
MTRINITY_DN11005_c0_g1_i1	2.1072	0.00368387	WD repeat and HMG-box DNA-binding protein 1	3923	-	-	UniRef90_B8C836	Wd-40 repeat-containing protein	-	-	-	-	-	-
Pc31719_g2_i1	2.10471	0.00141764	Programmed cell death protein 4	1773	-	-	UniRef90_K0SM50	Uncharacterized protein	-	-	-	-	-	-
Pc28865_g1_i1	2.09523	0.00251201	Cyanobacterial phytochrome B	3287	2.7.13.3	Histidine kinase.	UniRef90_B8C3H5	Uncharacterized protein	GO:0009584]---[GO:0018298]---[GO:0006355	detection of visible light]---[protein-chromophore linkage]---[regulation of transcription, DNA-dependent	GO:0000155]---[GO:0009881	two-component sensor activity]---[photoreceptor activity	GO:0005622	intracellular
STRINITY_DN10950_c0_g1_i1	2.09117	0.0257961	-	1486	-	-	UniRef90_K0TL24	Uncharacterized protein (Fragment)	-	-	-	-	GO:0016021	integral to membrane
MTRINITY_DN21074_c1_g1_i1	2.08631	0.0413369	-	334	-	-	UniRef90_K0S3Q5	Uncharacterized protein	-	-	-	-	-	-
MTRINITY_DN15760_c9_g2_i4	2.0846	0.000606901	CUGBP Elav-like family member 1	6679	-	-	UniRef90_B8BV89	Uncharacterized protein	-	-	-	-	-	-
Pc29396_g1_i2	2.07808	0.004667	Malate dehydrogenase	719	1.1.1.37	Malate dehydrogenase.	UniRef90_B8BZR1	Malate dehydrogenase	-	-	GO:0016491]---[GO:0030060	oxidoreductase activity]---[L-malate dehydrogenase activity	-	-
Pc19191_g2_i3	2.0685	0.0225962	-	369	-	-	-	-	-	-	-	-	-	-
Pc16763_g1_i2	2.06412	0.0159053	Peptidyl-prolyl cis-trans isomerase B	957	5.2.1.8	Peptidylprolyl isomerase.	UniRef90_K0RCD8	Uncharacterized protein	GO:0006457	protein folding	GO:0003755	peptidyl-prolyl cis-trans isomerase activity	-	-
STRINITY_DN11008_c0_g2_i1	2.05677	0.000378664	Urea transporter 1	1329	-	-	UniRef90_B5YMN7	Urea transporter	GO:0071918	urea transmembrane transport	GO:0015265	urea channel activity	GO:0005887	integral to plasma membrane
Pc27771_g3_i1	2.05563	0.0296922	-	400	-	-	UniRef90_K0R7Q6	Uncharacterized protein	-	-	-	-	-	-
STRINITY_DN12342_c0_g1_i1	2.04996	0.00550637	-	2984	-	-	UniRef90_B8C4K8	Uncharacterized protein	GO:0003333	amino acid transmembrane transport	-	-	GO:0016021	integral to membrane
Pc29562_g1_i3	2.04935	0.00113968	Phosphoenolpyruvate/phosphate translocator 3 chloroplastic	1931	-	-	UniRef90_B8LE41	Triose or hexose phosphate/phosphate translocator	GO:0006486	protein glycosylation	GO:0005338	nucleotide-sugar transmembrane transporter activity	GO:0016021	integral to membrane
MTRINITY_DN14484_c0_g1_i1	2.04925	0.00447675	Uncharacterized protein PB2B2.06c	3175	-	-	UniRef90_B8LDD0	Predicted protein	GO:0009166	nucleotide catabolic process	GO:0016787	hydrolase activity	-	-
MTRINITY_DN17111_c1_g1_i1	2.04785	0.0378638	-	2037	-	-	UniRef90_K0T6X3	Uncharacterized protein (Fragment)	-	-	-	-	GO:0005680	anaphase-promoting complex
STRINITY_DN13163_c0_g1_i1	2.04358	0.00493396	-	787	-	-	UniRef90_B8BRS5	Uncharacterized protein	-	-	-	-	-	-
STRINITY_DN9708_c1_g1_i1	2.04323	0.0250192	-	935	-	-	-	-	-	-	-	-	-	-
MTRINITY_DN43_c0_g1_i1	2.02553	0.000378664	Protein ApaG	2785	-	-	UniRef90_B8C306	Uncharacterized protein	-	-	-	-	-	-
MTRINITY_DN10377_c0_g2_i1	2.02305	0.0144211	Beta-arabinofuranosyltransferase RAY1	2156	-	-	UniRef90_B8C4Z5	Uncharacterized protein	-	-	-	-	-	-
MTRINITY_DN15477_c0_g1_i7	2.01534	0.0227846	-	4643	-	-	UniRef90_K0SXJ1	Uncharacterized protein (Fragment)	-	-	-	-	-	-
MTRINITY_DN15690_c1_g2_i1	2.01205	0.00267203	-	3979	-	-	UniRef90_B8CB82	Uncharacterized protein	-	-	-	-	GO:0016021	integral to membrane
MTRINITY_DN17263_c0_g2_i7	2.00378	0.00498699	Inorganic phosphate transporter 1-11	1996	-	-	UniRef90_K0RK48	Uncharacterized protein	-	-	GO:0022857	transmembrane transporter activity	GO:0016021	integral to membrane
MTRINITY_DN11373_c0_g1_i2	2.00273	0.0330467	-	587	-	-	-	-	-	-	-	-	-	-
MTRINITY_DN16345_c0_g2_i9	2.00249	0.00702743	Transcription factor prr1	2018	-	-	UniRef90_B8BSD2	Uncharacterized protein	-	-	GO:0043565]---[GO:0003700	sequence-specific DNA binding]---[sequence-specific DNA binding transcription factor activity	GO:0005634	nucleus
MTRINITY_DN15287_c0_g1_i1	1.99254	0.000378664	ATP-dependent Clp protease ATP-binding subunit ClpX	2501	-	-	UniRef90_K0RC48	Uncharacterized protein (Fragment)	-	-	GO:0005524	ATP binding	-	-
MTRINITY_DN8589_c0_g1_i1	1.99046	0.0201012	-	1683	-	-	UniRef90_B8C5B6	Uncharacterized protein	-	-	-	-	-	-
MTRINITY_DN14034_c0_g1_i2	1.98481	0.0490601	-	4184	-	-	UniRef90_B8CAU4	Uncharacterized protein	-	-	GO:0016462	pyrophosphatase activity	GO:0005737	cytoplasm
Pc31679_g3_i2	1.97649	0.0193939	Putative 4-hydroxy-4-methyl-2-oxoglutarate aldolase	2365	4.1.1.3]---[4.1.3.17	Oxaloacetate decarboxylase.]---[4-hydroxy-4-methyl-2-oxoglutarate aldolase.	UniRef90_K0RA93	Uncharacterized protein	-	-	-	-	-	-
MTRINITY_DN10354_c1_g1_i1	1.96975	0.00736008	Adenylate cyclase	2265	4.6.1.1	Adenylate cyclase.	UniRef90_B8C7Y4	Uncharacterized protein	GO:0009190]---[GO:0035556]---[GO:0006355]---[GO:0007165	cyclic nucleotide biosynthetic process]---[intracellular signal transduction]---[regulation of transcription, DNA-dependent]---[signal transduction	GO:0004016	adenylate cyclase activity	GO:0005622]---[GO:0005886	intracellular]---[plasma membrane
MTRINITY_DN11831_c0_g1_i1	1.96633	0.0053464	Xylulose 5-phosphate/phosphate translocator chloroplastic	1483	-	-	UniRef90_B8BUP7	Triose or hexose phosphate/phosphate translocator	GO:0034219	carbohydrate transmembrane transport	-	-	GO:0016021	integral to membrane
STRINITY_DN1976_c0_g1_i1	1.96143	0.0112845	-	1249	-	-	-	-	-	-	-	-	-	-
MTRINITY_DN14200_c0_g1_i1	1.95895	0.00698423	Phosphoenolpyruvate/phosphate translocator 3 chloroplastic	5433	-	-	UniRef90_B8BVI8	Uncharacterized protein	GO:0034219	carbohydrate transmembrane transport	-	-	GO:0016021	integral to membrane
MTRINITY_DN13331_c0_g1_i3	1.95482	0.00841152	-	5020	-	-	UniRef90_K0REX0	Uncharacterized protein	-	-	-	-	GO:0016021	integral to membrane
Pc31214_g4_i8	1.94945	0.0347778	-	2912	-	-	UniRef90_B8LE33	Predicted protein	-	-	-	-	-	-
MTRINITY_DN10867_c0_g1_i1	1.94538	0.00903495	-	206	-	-	-	-	-	-	-	-	-	-
MTRINITY_DN13457_c0_g1_i1	1.94199	0.00435618	-	3838	-	-	-	-	-	-	-	-	-	-
Pc31933_g2_i4	1.93477	0.049191	-	292	-	-	UniRef90_B8CD26	Uncharacterized protein (Fragment)	-	-	-	-	-	-
MTRINITY_DN18277_c0_g1_i1	1.9345	0.0137701	Aspartate aminotransferase mitochondrial	1637	2.6.1.1]---[2.6.1.7	Aspartate transaminase.]---[Kynurenine--oxoglutarate transaminase.	UniRef90_B5YN39	Aspartate aminotransferase	GO:0009058]---[GO:0006520	biosynthetic process]---[cellular amino acid metabolic process	GO:0042802]---[GO:0004069]---[GO:0080130]---[GO:0030170	identical protein binding]---[L-aspartate:2-oxoglutarate aminotransferase activity]---[L-phenylalanine:2-oxoglutarate aminotransferase activity]---[pyridoxal phosphate binding	GO:0005739	mitochondrion
STRINITY_DN13112_c1_g2_i1	1.93274	0.0445638	-	516	-	-	UniRef90_K0SX00	Uncharacterized protein	-	-	-	-	-	-
STRINITY_DN8847_c0_g1_i2	1.92473	0.0324266	-	1022	-	-	-	-	-	-	-	-	-	-
STRINITY_DN5034_c0_g1_i1	1.92452	0.00209306	-	1439	-	-	-	-	-	-	-	-	-	-
MTRINITY_DN9254_c0_g1_i1	1.91862	0.0328584	-	1871	-	-	UniRef90_B8C9P5	Uncharacterized protein	-	-	-	-	-	-
STRINITY_DN1063_c0_g2_i1	1.91749	0.0210413	-	839	-	-	-	-	-	-	-	-	-	-
MTRINITY_DN17214_c3_g5_i3	1.91596	0.0127418	Protein NLRC3	1678	-	-	UniRef90_K0R619	Uncharacterized protein (Fragment)	-	-	-	-	-	-
MTRINITY_DN12590_c0_g1_i4	1.91231	0.0260189	-	1029	-	-	-	-	-	-	-	-	-	-
MTRINITY_DN17263_c0_g2_i5	1.90923	0.016772	Inorganic phosphate transporter 1-2	742	-	-	UniRef90_B8C8J8	Inorganic phosphate transporter (Fragment)	-	-	GO:0022891	substrate-specific transmembrane transporter activity	GO:0005887	integral to plasma membrane
Pc27722_g3_i1	1.90655	0.0156921	-	2757	-	-	UniRef90_K0RYB5	Uncharacterized protein (Fragment)	-	-	-	-	-	-
MTRINITY_DN17263_c0_g2_i13	1.90541	0.00353314	Inorganic phosphate transporter 1-2	2128	-	-	UniRef90_K0RK48	Uncharacterized protein	-	-	GO:0022857	transmembrane transporter activity	GO:0016021	integral to membrane
MTRINITY_DN15153_c0_g1_i1	1.90164	0.0142322	-	3048	-	-	UniRef90_B8C3H7	Uncharacterized protein	-	-	-	-	GO:0016021	integral to membrane
Pc28878_g2_i1	1.89872	0.0120821	-	1993	-	-	UniRef90_K0RA30	Uncharacterized protein	-	-	GO:0005247	voltage-gated chloride channel activity	GO:0016021	integral to membrane
STRINITY_DN17852_c0_g1_i1	1.89071	0.0369254	-	1038	-	-	UniRef90_K0RQ16	Uncharacterized protein	-	-	-	-	-	-
STRINITY_DN6466_c0_g1_i1	1.88976	0.000359461	Proteasome activator complex subunit 1	1028	-	-	UniRef90_B8CA04	Uncharacterized protein	GO:0010950]---[GO:2000045]---[GO:0061136	positive regulation of endopeptidase activity]---[regulation of G1/S transition of mitotic cell cycle]---[regulation of proteasomal protein catabolic process	GO:0061133	endopeptidase activator activity	GO:0005737]---[GO:0008537]---[GO:0000502	cytoplasm]---[proteasome activator complex]---[proteasome complex
STRINITY_DN13138_c1_g1_i5	1.88832	0.0394327	-	363	-	-	-	-	-	-	-	-	-	-
MTRINITY_DN15578_c3_g2_i2	1.88807	0.0282812	Glutamate synthase large subunit-like protein YerD	2981	-	-	UniRef90_K0SI32	Uncharacterized protein	GO:0006537	glutamate biosynthetic process	GO:0015930	glutamate synthase activity	-	-
STRINITY_DN15135_c0_g1_i1	1.8859	0.0110577	-	1762	-	-	UniRef90_K0T7N0	Uncharacterized protein	GO:0055085	transmembrane transport	-	-	GO:0016021	integral to membrane
MTRINITY_DN16092_c1_g2_i2	1.88002	0.0013678	Fumarylacetoacetase	2909	3.7.1.2	Fumarylacetoacetase.	UniRef90_B8BZV7	Fumarylacetoacetase (Fragment)	GO:0009072	aromatic amino acid family metabolic process	GO:0004334	fumarylacetoacetase activity	-	-
Pc38197_g1_i1	1.87716	0.0137701	Heat stress transcription factor B-2a	1650	-	-	UniRef90_K0RPZ0	Uncharacterized protein	-	-	GO:0043565]---[GO:0003700	sequence-specific DNA binding]---[sequence-specific DNA binding transcription factor activity	GO:0005634	nucleus
MTRINITY_DN14377_c5_g7_i3	1.87494	0.0149184	-	1233	-	-	UniRef90_W2PIL3	Uncharacterized protein	-	-	-	-	-	-
MTRINITY_DN6322_c0_g1_i1	1.87137	0.00094984	-	4726	-	-	UniRef90_B8BW74	Uncharacterized protein	-	-	-	-	-	-
MTRINITY_DN12029_c0_g1_i1	1.86965	0.00193031	Diphosphomevalonate decarboxylase MVD2	1502	4.1.1.33	Diphosphomevalonate decarboxylase.	UniRef90_B8BS75	Mevalonate disphosphate decarboxylase-like protein (Fragment)	GO:0019287	isopentenyl diphosphate biosynthetic process, mevalonate pathway	GO:0005524]---[GO:0004163	ATP binding]---[diphosphomevalonate decarboxylase activity	GO:0005829	cytosol
STRINITY_DN9156_c0_g1_i1	1.86536	0.0278166	Acetylglutamate kinase	1315	2.7.2.8	Acetylglutamate kinase.	UniRef90_B8BW88	Uncharacterized protein	GO:0006526]---[GO:0006561	arginine biosynthetic process]---[proline biosynthetic process	GO:0003991]---[GO:0034618	acetylglutamate kinase activity]---[arginine binding	GO:0005737	cytoplasm
MTRINITY_DN15104_c0_g2_i1	1.86018	0.00673463	Pyruvate dehydrogenase (acetyl-transferring) kinase mitochondrial	1911	2.7.11.2	Pyruvate dehydrogenase (acetyl-transferring) kinase.	UniRef90_B8CDF6	Pyruvate dehydrogenase kinase (Fragment)	-	-	GO:0004740	pyruvate dehydrogenase (acetyl-transferring) kinase activity	-	-
MTRINITY_DN3577_c0_g1_i1	1.84807	0.0459198	-	316	-	-	UniRef90_K0RMF8	Uncharacterized protein	-	-	GO:0016620	oxidoreductase activity, acting on the aldehyde or oxo group of donors, NAD or NADP as acceptor	-	-
STRINITY_DN6889_c0_g1_i1	1.84786	0.0277205	-	1909	-	-	-	-	-	-	-	-	-	-
Pc32769_g2_i8	1.84771	0.0102314	Cell division control protein 6 homolog B	4979	-	-	UniRef90_B8C9S5	Uncharacterized protein	-	-	GO:0005524	ATP binding	-	-
Pc3829_g1_i1	1.8424	0.0409168	-	216	-	-	-	-	-	-	-	-	-	-
MTRINITY_DN11357_c0_g1_i2	1.83525	0.0400318	-	1272	-	-	UniRef90_K0R1L8	Uncharacterized protein	-	-	-	-	GO:0016021	integral to membrane
MTRINITY_DN9798_c0_g1_i1	1.83466	0.00458749	ERO1-like protein beta	1510	-	-	UniRef90_B8C3R5	Uncharacterized protein	-	-	GO:0016671]---[GO:0003756	oxidoreductase activity, acting on a sulfur group of donors, disulfide as acceptor]---[protein disulfide isomerase activity	GO:0005783	endoplasmic reticulum
MTRINITY_DN15537_c2_g2_i2	1.83382	0.0322786	Protein arginine N-methyltransferase PRMT10	1652	2.1.1.319	Type I protein arginine methyltransferase.	UniRef90_B7G3R9	Predicted protein	GO:0006479	protein methylation	GO:0008168	methyltransferase activity	-	-
MTRINITY_DN14312_c0_g5_i1	1.83338	0.000737731	Probable phosphoglycerate kinase	1675	2.7.2.3	Phosphoglycerate kinase.	UniRef90_B8LCF8	Phosphoglycerate kinase	GO:0006096	glycolysis	GO:0005524]---[GO:0004618	ATP binding]---[phosphoglycerate kinase activity	-	-
MTRINITY_DN15920_c0_g1_i1	1.83138	0.0205116	Probable 26S proteasome non-ATPase regulatory subunit 9	1271	-	-	UniRef90_B8C3R1	Uncharacterized protein (Fragment)	GO:0070682	proteasome regulatory particle assembly	-	-	GO:0005737]---[GO:0005634]---[GO:0008540	cytoplasm]---[nucleus]---[proteasome regulatory particle, base subcomplex
MTRINITY_DN16394_c1_g2_i5	1.82859	0.0445495	-	1317	-	-	UniRef90_B8BRX4	Uncharacterized protein	-	-	-	-	GO:0005783	endoplasmic reticulum
Pc25717_g1_i2	1.82685	0.0451428	-	1237	-	-	UniRef90_B8C0N8	Uncharacterized protein	-	-	-	-	-	-
Pc27227_g1_i2	1.82625	0.0107555	-	2306	-	-	-	-	-	-	-	-	-	-
Pc30569_g1_i1	1.82325	0.00704282	Pyrophosphate-energized vacuolar membrane proton pump	3420	3.6.1.1	Inorganic diphosphatase.	UniRef90_B8BUE1	Vacuolar membrane proton pump inorganic pyrophosphatase	GO:0015992	proton transport	GO:0009678]---[GO:0004427]---[GO:0046872	hydrogen-translocating pyrophosphatase activity]---[inorganic diphosphatase activity]---[metal ion binding	GO:0016021]---[GO:0005774	integral to membrane]---[vacuolar membrane
MTRINITY_DN11413_c1_g1_i1	1.81917	0.0133345	-	3054	-	-	UniRef90_B8C9Y3	Uncharacterized protein	-	-	GO:0030246	carbohydrate binding	-	-
MTRINITY_DN13154_c0_g1_i1	1.81757	0.00523718	-	1882	-	-	UniRef90_B8BRJ8	Uncharacterized protein	-	-	-	-	-	-
MTRINITY_DN4021_c0_g1_i1	1.81128	0.0313516	-	701	-	-	-	-	-	-	-	-	-	-
MTRINITY_DN8627_c5_g1_i1	1.81067	0.0115899	Glyceraldehyde-3-phosphate dehydrogenase 2	1169	1.2.1.12	Glyceraldehyde-3-phosphate dehydrogenase (phosphorylating).	UniRef90_B8C303	Glyceraldehyde-3-phosphate dehydrogenase	GO:0006006]---[GO:0006096	glucose metabolic process]---[glycolysis	GO:0004365]---[GO:0051287]---[GO:0050661	glyceraldehyde-3-phosphate dehydrogenase (NAD+) (phosphorylating) activity]---[NAD binding]---[NADP binding	-	-
MTRINITY_DN15498_c3_g4_i2	1.80782	0.0451665	-	1178	-	-	-	-	-	-	-	-	-	-
MTRINITY_DN7426_c0_g1_i1	1.80627	0.0108977	-	950	-	-	UniRef90_B8BSS7	Uncharacterized protein	-	-	-	-	-	-
STRINITY_DN7793_c0_g2_i1	1.79524	0.00690848	Heat stress transcription factor A-6b	2087	-	-	UniRef90_B5YMY7	Predicted protein	-	-	-	-	-	-
Pc29647_g2_i1	1.79199	0.0169248	Cell division cycle protein 27 homolog	4776	-	-	UniRef90_K0SQP3	Uncharacterized protein (Fragment)	-	-	-	-	-	-
Pc28865_g1_i4	1.78515	0.0139041	Cyanobacterial phytochrome B	4445	2.7.13.3	Histidine kinase.	UniRef90_B8C3H5	Uncharacterized protein	GO:0009584]---[GO:0018298]---[GO:0006355	detection of visible light]---[protein-chromophore linkage]---[regulation of transcription, DNA-dependent	GO:0000155]---[GO:0009881	two-component sensor activity]---[photoreceptor activity	GO:0005622	intracellular
MTRINITY_DN14219_c0_g1_i1	1.77972	0.0281532	-	2079	-	-	-	-	-	-	-	-	-	-
MTRINITY_DN15984_c0_g1_i1	1.77915	0.00934129	Putative succinate-semialdehyde dehydrogenase C1002.12c NADP( )	3139	1.2.1.16	Succinate-semialdehyde dehydrogenase (NAD(P)( )).	UniRef90_B8BUC3	Aldehyde dehydrogenase	-	-	GO:0004029]---[GO:0004777]---[GO:0009013	aldehyde dehydrogenase (NAD) activity]---[succinate-semialdehyde dehydrogenase (NAD+) activity]---[succinate-semialdehyde dehydrogenase [NAD(P)+] activity	-	-
MTRINITY_DN9775_c0_g1_i1	1.7788	0.0460156	-	1085	-	-	UniRef90_K0R352	Uncharacterized protein	-	-	-	-	-	-
MTRINITY_DN1500_c0_g1_i1	1.77535	0.0324266	-	267	-	-	-	-	-	-	-	-	-	-
STRINITY_DN20989_c0_g2_i1	1.7752	0.026852	-	749	-	-	-	-	-	-	-	-	-	-
MTRINITY_DN21480_c0_g1_i1	1.77285	0.0141258	-	2058	-	-	UniRef90_B8BRM4	Uncharacterized protein	-	-	-	-	-	-
Pc19191_g1_i1	1.7714	0.0247977	-	1146	-	-	-	-	-	-	-	-	-	-
STRINITY_DN6567_c0_g1_i1	1.76094	0.0146763	Probable formate transporter	2118	-	-	UniRef90_B8BXN4	Formate/nitrite transporter family member	GO:0015707	nitrite transport	GO:0015513	nitrite uptake transmembrane transporter activity	GO:0005887	integral to plasma membrane
MTRINITY_DN7267_c0_g1_i1	1.75426	0.00177335	Phosphoglycerate kinase	259	2.7.2.3	Phosphoglycerate kinase.	UniRef90_B8LCF8	Phosphoglycerate kinase	GO:0006096	glycolysis	GO:0005524]---[GO:0004618	ATP binding]---[phosphoglycerate kinase activity	-	-
MTRINITY_DN1052_c0_g1_i1	1.74749	0.0206682	-	261	-	-	-	-	-	-	-	-	-	-
STRINITY_DN6759_c0_g1_i1	1.74498	0.017698	UPF0676 protein C1494.01	1395	-	-	UniRef90_B7GCB8	Predicted protein	-	-	GO:0016787]---[GO:0016491]---[GO:0008270	hydrolase activity]---[oxidoreductase activity]---[zinc ion binding	-	-
Pc32591_g3_i1	1.7447	0.0110577	DNA ligase 1	3204	6.5.1.1	DNA ligase (ATP).	UniRef90_B8BW47	DNA ligase	GO:0071897]---[GO:0051103]---[GO:0006310]---[GO:0006273	DNA biosynthetic process]---[DNA ligation involved in DNA repair]---[DNA recombination]---[lagging strand elongation	GO:0005524]---[GO:0003677]---[GO:0003910	ATP binding]---[DNA binding]---[DNA ligase (ATP) activity	GO:0005739]---[GO:0005634	mitochondrion]---[nucleus
MTRINITY_DN14312_c0_g5_i3	1.74269	0.00137506	Probable phosphoglycerate kinase	1671	2.7.2.3	Phosphoglycerate kinase.	UniRef90_B8LCF8	Phosphoglycerate kinase	GO:0006096	glycolysis	GO:0005524]---[GO:0004618	ATP binding]---[phosphoglycerate kinase activity	-	-
STRINITY_DN12544_c1_g1_i1	1.74202	0.00260231	Glycoprotein 3-alpha-L-fucosyltransferase A	2516	2.4.1.214	Glycoprotein 3-alpha-L-fucosyltransferase.	UniRef90_B7G035	Core alphafucosyltransferase	GO:0006486	protein glycosylation	GO:0008417	fucosyltransferase activity	GO:0032580]---[GO:0016021	Golgi cisterna membrane]---[integral to membrane
Pc31214_g4_i1	1.73942	0.0358664	-	2788	-	-	UniRef90_B8LE33	Predicted protein	-	-	-	-	-	-
Pc40138_g1_i1	1.73629	0.00341717	-	1378	-	-	UniRef90_K0TGP9	Uncharacterized protein (Fragment)	-	-	-	-	GO:0016021	integral to membrane
MTRINITY_DN10613_c1_g1_i1	1.73315	0.00492844	-	1329	-	-	UniRef90_B8BSS7	Uncharacterized protein	-	-	-	-	-	-
MTRINITY_DN11657_c0_g1_i1	1.73196	0.000800416	UDP-glucose 6-dehydrogenase 5	1993	1.1.1.22	UDP-glucose 6-dehydrogenase.	UniRef90_B8CCA5	UDP-glucose 6-dehydrogenase	GO:0005975]---[GO:0006024]---[GO:0006065	carbohydrate metabolic process]---[glycosaminoglycan biosynthetic process]---[UDP-glucuronate biosynthetic process	GO:0051287]---[GO:0003979	NAD binding]---[UDP-glucose 6-dehydrogenase activity	GO:0005829]---[GO:0005634	cytosol]---[nucleus
STRINITY_DN817_c0_g1_i1	1.72953	0.00199709	Retinol dehydrogenase 11	1805	1.1.1.300	NADP-retinol dehydrogenase.	UniRef90_D8LBW3	Uncharacterized protein	-	-	-	-	-	-
MTRINITY_DN14628_c0_g1_i1	1.72851	0.0231147	Cell division cycle protein 27 homolog	4437	-	-	UniRef90_K0SQP3	Uncharacterized protein (Fragment)	-	-	-	-	-	-
MTRINITY_DN12134_c1_g1_i4	1.72595	0.0350209	-	816	-	-	UniRef90_K0SBB8	Uncharacterized protein	-	-	-	-	-	-
MTRINITY_DN14863_c2_g1_i3	1.72284	0.0394349	-	910	-	-	UniRef90_K0QZJ0	Uncharacterized protein (Fragment)	-	-	-	-	-	-
Pc31282_g3_i1	1.72117	0.000477171	Vacuolar amino acid transporter 2	2371	-	-	UniRef90_K0T4D6	Uncharacterized protein	-	-	-	-	GO:0016021	integral to membrane
STRINITY_DN1593_c0_g1_i1	1.71037	0.00942571	Putative sulfate transporter YbaR	2083	-	-	UniRef90_B8LBV2	Sulfate transporter (Fragment)	-	-	GO:0008271]---[GO:0015116	secondary active sulfate transmembrane transporter activity]---[sulfate transmembrane transporter activity	GO:0005887	integral to plasma membrane
MTRINITY_DN16196_c0_g1_i2	1.70975	0.000160198	Hydroxymethylglutaryl-CoA synthase	5319	2.3.3.10	Hydroxymethylglutaryl-CoA synthase.	UniRef90_B8BSY1	Uncharacterized protein	GO:0008152	metabolic process	GO:0003824	catalytic activity	-	-
STRINITY_DN4935_c0_g1_i1	1.70738	0.016931	Thymidylate kinase	873	2.7.4.9	dTMP kinase.	UniRef90_B8BUD4	Uncharacterized protein	GO:0006233]---[GO:0006235]---[GO:0006227	dTDP biosynthetic process]---[dTTP biosynthetic process]---[dUDP biosynthetic process	GO:0005524]---[GO:0004798]---[GO:0009041	ATP binding]---[thymidylate kinase activity]---[uridylate kinase activity	GO:0005829]---[GO:0005739]---[GO:0005634	cytosol]---[mitochondrion]---[nucleus
MTRINITY_DN10943_c0_g1_i1	1.7071	0.00343199	Monogalactosyldiacylglycerol synthase 1 chloroplastic	6500	2.4.1.46	Monogalactosyldiacylglycerol synthase.	UniRef90_K0TEN0	Uncharacterized protein	-	-	GO:0005524	ATP binding	-	-
MTRINITY_DN11714_c1_g1_i1	1.70695	0.0249429	Nitrate/nitrite transporter NarU	2096	-	-	UniRef90_K0T707	Uncharacterized protein	GO:0055085	transmembrane transport	-	-	GO:0016021	integral to membrane
Pc30293_g1_i1	1.70189	0.0110577	-	504	-	-	UniRef90_B8BX52	Uncharacterized protein	-	-	-	-	-	-
MTRINITY_DN4598_c0_g1_i1	1.6941	0.0383923	-	343	-	-	-	-	-	-	-	-	-	-
MTRINITY_DN17382_c2_g2_i1	1.69216	0.00199709	Uncharacterized ATP-dependent helicase C582.10c	8592	-	-	UniRef90_K0SM77	Uncharacterized protein	-	-	GO:0005524]---[GO:0003677	ATP binding]---[DNA binding	GO:0005634	nucleus
STRINITY_DN6282_c0_g1_i2	1.6917	0.00778337	-	262	-	-	UniRef90_B8BX52	Uncharacterized protein	-	-	-	-	-	-
MTRINITY_DN14823_c0_g1_i1	1.68864	0.0412159	Metal tolerance protein 2	2747	-	-	UniRef90_B8BT33	Cation efflux protein	GO:0061088]---[GO:0010043	regulation of sequestering of zinc ion]---[response to zinc ion	GO:0005385	zinc ion transmembrane transporter activity	GO:0016021]---[GO:0016020	integral to membrane]---[membrane
Pc23321_g1_i1	1.68582	0.0179235	-	1000	-	-	UniRef90_K0RYN2	Uncharacterized protein	-	-	GO:0009055]---[GO:0051536]---[GO:0046872	electron carrier activity]---[iron-sulfur cluster binding]---[metal ion binding	-	-
Pc30640_g1_i2	1.68172	0.0324266	-	2999	-	-	UniRef90_B8CDD5	Uncharacterized protein	-	-	-	-	-	-
MTRINITY_DN13705_c0_g1_i1	1.67707	0.0152	Importin-5	3940	-	-	UniRef90_K0S3J6	Uncharacterized protein	-	-	-	-	-	-
Pc4346_g1_i1	1.67313	0.037679	Chloride channel protein C	2602	-	-	UniRef90_B7G775	Chloride channel protein (Fragment)	-	-	GO:0005247	voltage-gated chloride channel activity	GO:0016021	integral to membrane
MTRINITY_DN11160_c0_g2_i1	1.67217	0.000378664	-	3601	-	-	-	-	-	-	-	-	-	-
MTRINITY_DN13758_c1_g1_i10	1.67204	0.00289826	Probable enoyl-CoA hydratase mitochondrial	3702	4.2.1.17	Enoyl-CoA hydratase.	UniRef90_B8C274	Phosphoenolpyruvate carboxykinase	GO:0006094	gluconeogenesis	GO:0005524]---[GO:0016301]---[GO:0004612	ATP binding]---[kinase activity]---[phosphoenolpyruvate carboxykinase (ATP) activity	GO:0005829	cytosol
MTRINITY_DN13137_c0_g1_i1	1.67144	0.0176521	Chloride channel protein C	2569	-	-	UniRef90_B7G775	Chloride channel protein (Fragment)	-	-	GO:0005247	voltage-gated chloride channel activity	GO:0016021	integral to membrane
MTRINITY_DN16650_c0_g2_i1	1.66924	0.00637321	Extracellular metalloproteinase 10	5056	-	-	UniRef90_A0A0E3ZH49	Arginyl aminopeptidase	-	-	GO:0004177]---[GO:0004222]---[GO:0008270	aminopeptidase activity]---[metalloendopeptidase activity]---[zinc ion binding	GO:0005615	extracellular space
MTRINITY_DN8950_c0_g1_i1	1.66552	0.000667374	-	677	-	-	UniRef90_B8BY06	Uncharacterized protein	-	-	-	-	-	-
MTRINITY_DN7902_c0_g2_i1	1.6617	0.00115062	Protein transport protein Sec61 subunit alpha	3950	-	-	UniRef90_B8C4D0	Protein transportor	GO:0031204	posttranslational protein targeting to membrane, translocation	GO:0015450	P-P-bond-hydrolysis-driven protein transmembrane transporter activity	GO:0005783]---[GO:0005789]---[GO:0016021	endoplasmic reticulum]---[endoplasmic reticulum membrane]---[integral to membrane
Pc29507_g2_i3	1.65664	0.0147933	Amino-acid acetyltransferase	2918	2.3.1.1	Amino-acid N-acetyltransferase.	UniRef90_B8C9Z9	Uncharacterized protein (Fragment)	GO:0006526	arginine biosynthetic process	GO:0003991	acetylglutamate kinase activity	GO:0005737	cytoplasm
MTRINITY_DN6488_c0_g1_i1	1.65333	0.00339115	-	1634	-	-	UniRef90_B8BY94	Uncharacterized protein	-	-	-	-	-	-
STRINITY_DN11336_c0_g1_i1	1.64943	0.00704736	Probable 26S proteasome non-ATPase regulatory subunit 9	958	-	-	UniRef90_B8C3R1	Uncharacterized protein (Fragment)	GO:0070682	proteasome regulatory particle assembly	-	-	GO:0005737]---[GO:0005634]---[GO:0008540	cytoplasm]---[nucleus]---[proteasome regulatory particle, base subcomplex
MTRINITY_DN13391_c0_g1_i1	1.64918	0.0295111	-	2968	-	-	UniRef90_B8BZN9	Uncharacterized protein	GO:0006402]---[GO:0016075]---[GO:0006364	mRNA catabolic process]---[rRNA catabolic process]---[rRNA processing	GO:0000175	3'-5'-exoribonuclease activity	GO:0000177]---[GO:0000932]---[GO:0016021]---[GO:0000176	cytoplasmic exosome (RNase complex)]---[cytoplasmic mRNA processing body]---[integral to membrane]---[nuclear exosome (RNase complex)
STRINITY_DN6067_c0_g2_i1	1.64909	0.0413369	-	1269	-	-	UniRef90_K0SK00	Uncharacterized protein	-	-	-	-	-	-
Pc31297_g2_i3	1.64583	0.00953859	-	266	-	-	UniRef90_B8BX52	Uncharacterized protein	-	-	-	-	-	-
Pc25593_g1_i1	1.64474	0.0211771	-	3733	-	-	UniRef90_K0R9C5	Uncharacterized protein	-	-	-	-	-	-
MTRINITY_DN11666_c0_g2_i1	1.64275	0.016106	-	1446	-	-	-	-	-	-	-	-	-	-
MTRINITY_DN20768_c0_g1_i1	1.64058	0.0110577	-	1160	-	-	UniRef90_B8CEU7	Uncharacterized protein	-	-	-	-	GO:0016021	integral to membrane
Pc32629_g2_i1	1.63871	0.0390055	ATPase family AAA domain-containing protein 5	4416	-	-	UniRef90_B8BTG7	Uncharacterized protein	-	-	GO:0005524	ATP binding	-	-
Pc16723_g1_i1	1.63647	0.035602	-	277	-	-	UniRef90_K0T114	Uncharacterized protein	-	-	-	-	-	-
MTRINITY_DN11448_c0_g1_i1	1.6343	0.00214943	Uncharacterized protein ZMO1242	1977	-	-	UniRef90_B8CEY2	Uncharacterized protein	-	-	GO:0004181]---[GO:0008270	metallocarboxypeptidase activity]---[zinc ion binding	-	-
STRINITY_DN5882_c0_g1_i2	1.63386	0.0148358	-	1270	-	-	UniRef90_K0RHX1	Uncharacterized protein	-	-	GO:0005524]---[GO:0003676	ATP binding]---[nucleic acid binding	-	-
MTRINITY_DN11488_c0_g1_i1	1.63203	0.00304622	6 7-dimethyl-8-ribityllumazine synthase	1143	2.5.1.78	6 7-dimethyl-8-ribityllumazine synthase.	UniRef90_K0SX90	6 7-dimethyl-8-ribityllumazine synthase	GO:0009231	riboflavin biosynthetic process	GO:0016740	transferase activity	GO:0009349	riboflavin synthase complex
Pc30053_g1_i3	1.63145	0.000740956	Phosphoglycerate kinase	1760	2.7.2.3	Phosphoglycerate kinase.	UniRef90_B8LCF8	Phosphoglycerate kinase	GO:0006096	glycolysis	GO:0005524]---[GO:0004618	ATP binding]---[phosphoglycerate kinase activity	-	-
Pc31719_g2_i2	1.61833	0.0100345	Programmed cell death protein 4	2092	-	-	UniRef90_K0SM50	Uncharacterized protein	-	-	-	-	-	-
Pc13346_g1_i1	1.61809	0.0181857	-	605	-	-	UniRef90_K0T7X9	Uncharacterized protein	-	-	-	-	GO:0016021	integral to membrane
MTRINITY_DN9582_c0_g4_i1	1.61097	0.0188192	-	1271	-	-	UniRef90_K0TN44	Uncharacterized protein	-	-	-	-	GO:0016021	integral to membrane
Pc32813_g1_i1	1.61007	0.00310985	Vacuolar protein sorting-associated protein 13B	15765	-	-	UniRef90_B5YP64	Predicted protein	GO:0045053]---[GO:0006623	protein retention in Golgi apparatus]---[protein targeting to vacuole	-	-	GO:0019898]---[GO:0005622	extrinsic to membrane]---[intracellular
Pc32079_g3_i1	1.60834	0.0115023	Non-histone chromosomal protein 6	4604	-	-	UniRef90_B8BRD7	Uncharacterized protein	GO:0006334	nucleosome assembly	-	-	GO:0033186]---[GO:0005634	CAF-1 complex]---[nucleus
MTRINITY_DN2336_c0_g1_i1	1.60622	0.0281754	-	1016	-	-	UniRef90_B8CEN2	Uncharacterized protein	-	-	-	-	-	-
MTRINITY_DN19439_c0_g1_i1	1.60432	0.0181964	-	1211	-	-	UniRef90_K0T356	Uncharacterized protein	-	-	-	-	-	-
MTRINITY_DN6816_c0_g1_i1	1.60344	0.0478889	UPF0301 protein SCO2948	2334	-	-	UniRef90_B8C551	Uncharacterized protein	-	-	-	-	-	-
STRINITY_DN12805_c0_g2_i1	1.60076	0.0205116	-	1157	-	-	UniRef90_B8C308	Uncharacterized protein	-	-	-	-	-	-
Pc31214_g4_i2	1.59484	0.0493555	-	3117	-	-	UniRef90_B8LE33	Predicted protein	-	-	-	-	-	-
Pc20804_g1_i1	1.59065	0.00726711	Proteasome-associated protein ECM29 homolog	7526	-	-	UniRef90_B8C2U7	Uncharacterized protein	GO:0043248	proteasome assembly	-	-	-	-
STRINITY_DN161_c0_g1_i1	1.58983	0.0339562	-	958	-	-	-	-	-	-	-	-	-	-
Pc22280_g1_i1	1.58742	0.00929156	FAM10 family protein At4g22670	1597	-	-	UniRef90_B8CDE3	Uncharacterized protein (Fragment)	-	-	-	-	-	-
MTRINITY_DN5555_c0_g2_i1	1.58264	0.0231147	-	278	-	-	UniRef90_B8BX52	Uncharacterized protein	-	-	-	-	-	-
STRINITY_DN15251_c0_g1_i1	1.58099	0.0134614	-	1058	-	-	-	-	-	-	-	-	-	-
MTRINITY_DN10060_c0_g1_i1	1.57857	0.00276194	Proteasome activator complex subunit 1	1075	-	-	UniRef90_B8CA04	Uncharacterized protein	GO:0010950]---[GO:2000045]---[GO:0061136	positive regulation of endopeptidase activity]---[regulation of G1/S transition of mitotic cell cycle]---[regulation of proteasomal protein catabolic process	GO:0061133	endopeptidase activator activity	GO:0005737]---[GO:0008537]---[GO:0000502	cytoplasm]---[proteasome activator complex]---[proteasome complex
MTRINITY_DN13905_c0_g1_i4	1.57636	0.0271426	-	752	-	-	-	-	-	-	-	-	-	-
MTRINITY_DN5859_c1_g1_i1	1.5753	0.00163616	-	1021	-	-	UniRef90_B8C5V5	Uncharacterized protein	-	-	-	-	GO:0016021	integral to membrane
Pc32783_g1_i5	1.57087	0.00182651	Polyamine aminopropyltransferase	3481	2.5.1.16	Spermidine synthase.	UniRef90_K0SA50	Uncharacterized protein	GO:0008295	spermidine biosynthetic process	GO:0004014	adenosylmethionine decarboxylase activity	-	-
MTRINITY_DN15352_c1_g10_i1	1.57086	0.00885252	-	207	-	-	UniRef90_B8BX52	Uncharacterized protein	-	-	-	-	-	-
Pc32012_g5_i2	1.56902	0.00404775	Alpha-(1 3)-fucosyltransferase B	2737	-	-	UniRef90_B7G035	Core alphafucosyltransferase	GO:0006486	protein glycosylation	GO:0008417	fucosyltransferase activity	GO:0032580]---[GO:0016021	Golgi cisterna membrane]---[integral to membrane
MTRINITY_DN17367_c1_g1_i1	1.56593	0.020069	Helicase SEN1	9746	-	-	UniRef90_B8CBI5	Uncharacterized protein	-	-	-	-	-	-
MTRINITY_DN10995_c0_g1_i1	1.55999	0.00704736	Cell division control protein 48 homolog E	2666	-	-	UniRef90_A0A0P0YUY9	Host cell division cycle protein	GO:0007049]---[GO:0051301]---[GO:0015031	cell cycle]---[cell division]---[protein transport	GO:0005524]---[GO:0016787	ATP binding]---[hydrolase activity	GO:0005618]---[GO:0005856]---[GO:0005829]---[GO:0005794]---[GO:0005634]---[GO:0009524	cell wall]---[cytoskeleton]---[cytosol]---[Golgi apparatus]---[nucleus]---[phragmoplast
Pc31297_g2_i2	1.55421	0.013261	-	290	-	-	UniRef90_B8BX52	Uncharacterized protein	-	-	-	-	-	-
STRINITY_DN6893_c0_g1_i1	1.55406	0.0105294	-	575	-	-	UniRef90_B8BX52	Uncharacterized protein	-	-	-	-	-	-
Pc22762_g1_i1	1.55329	0.0158239	-	2064	-	-	UniRef90_K0TAR7	Uncharacterized protein	-	-	GO:0005524]---[GO:0004672	ATP binding]---[protein kinase activity	GO:0016021	integral to membrane
MTRINITY_DN13874_c0_g1_i1	1.54866	0.00628274	-	1693	-	-	UniRef90_B8C3Q9	Uncharacterized protein	-	-	-	-	-	-
Pc26462_g1_i1	1.54673	0.012595	Trans-1 2-dihydrobenzene-1 2-diol dehydrogenase	3681	1.1.1.179]---[1.3.1.20	D-xylose 1-dehydrogenase (NADP( )).]---[Trans-1 2-dihydrobenzene-1 2-diol dehydrogenase.	UniRef90_D7G6C3	Uncharacterized protein	-	-	GO:0016491	oxidoreductase activity	-	-
MTRINITY_DN8005_c0_g1_i1	1.54664	0.0131652	DNA polymerase epsilon catalytic subunit A	7644	2.7.7.7	DNA-directed DNA polymerase.	UniRef90_B8BW81	DNA polymerase	GO:0006325]---[GO:0006281]---[GO:0006279]---[GO:0010964	chromatin organization]---[DNA repair]---[premeiotic DNA replication]---[regulation of chromatin silencing by small RNA	GO:0008408]---[GO:0051539]---[GO:0003677]---[GO:0003887]---[GO:0000166]---[GO:0008270	3'-5' exonuclease activity]---[4 iron, 4 sulfur cluster binding]---[DNA binding]---[DNA-directed DNA polymerase activity]---[nucleotide binding]---[zinc ion binding	GO:0008622]---[GO:0000784]---[GO:0043596	epsilon DNA polymerase complex]---[nuclear chromosome, telomeric region]---[nuclear replication fork
Pc28745_g2_i1	1.54466	0.0141838	Probable 26S proteasome non-ATPase regulatory subunit 9	738	-	-	UniRef90_B8C3R1	Uncharacterized protein (Fragment)	GO:0070682	proteasome regulatory particle assembly	-	-	GO:0005737]---[GO:0005634]---[GO:0008540	cytoplasm]---[nucleus]---[proteasome regulatory particle, base subcomplex
MTRINITY_DN2758_c0_g1_i1	1.54465	0.00316983	Acyl-CoA synthetase short-chain family member 3 mitochondrial	3556	6.2.1.1	Acetate--CoA ligase.	UniRef90_UPI0005717876	propionyl-CoA synthetase	GO:0008152	metabolic process	GO:0003987]---[GO:0005524	acetate-CoA ligase activity]---[ATP binding	GO:0005739	mitochondrion
STRINITY_DN11467_c1_g1_i1	1.54312	0.049191	-	804	-	-	-	-	-	-	-	-	-	-
MTRINITY_DN1126_c0_g1_i1	1.53838	0.0180729	-	473	-	-	UniRef90_B8BWS2	Uncharacterized protein	GO:0019242	methylglyoxal biosynthetic process	GO:0008929	methylglyoxal synthase activity	GO:0016021	integral to membrane
MTRINITY_DN13331_c0_g1_i2	1.53791	0.0465772	-	5106	-	-	UniRef90_K0REX0	Uncharacterized protein	-	-	-	-	GO:0016021	integral to membrane
MTRINITY_DN17452_c0_g1_i1	1.53705	0.00326388	Probable ubiquitin-like-specific protease 2A	8024	3.4.22.68	Ulp1 peptidase.	UniRef90_K0S4N5	ATP-dependent DNA helicase	GO:0006310]---[GO:0006281]---[GO:0000723	DNA recombination]---[DNA repair]---[telomere maintenance	GO:0005524]---[GO:0008234]---[GO:0003678	ATP binding]---[cysteine-type peptidase activity]---[DNA helicase activity	-	-
Pc29780_g2_i1	1.53663	0.0354151	-	1840	-	-	UniRef90_B8C128	Uncharacterized protein	-	-	-	-	-	-
STRINITY_DN5456_c0_g1_i1	1.53632	0.00902036	-	1419	-	-	UniRef90_F0YF42	Putative uncharacterized protein	-	-	-	-	-	-
Pc29200_g6_i1	1.53431	0.0448429	Retinol dehydrogenase 11	1994	1.1.1.300	NADP-retinol dehydrogenase.	UniRef90_D8LBW3	Uncharacterized protein	-	-	-	-	-	-
STRINITY_DN8661_c0_g1_i1	1.53366	0.0134159	-	1543	-	-	UniRef90_B8C8L8	Uncharacterized protein	GO:0055114	oxidation-reduction process	GO:0016491	oxidoreductase activity	-	-
MTRINITY_DN5555_c0_g4_i1	1.53309	0.0145955	-	302	-	-	UniRef90_B8BX52	Uncharacterized protein	-	-	-	-	-	-
MTRINITY_DN9457_c0_g1_i1	1.53215	0.00990584	-	1253	-	-	-	-	-	-	-	-	-	-
Pc30297_g1_i2	1.52961	0.0110871	Ubiquitin-activating enzyme E1 1	6516	6.2.1.45	E1 ubiquitin-activating enzyme.	UniRef90_B8BYU7	Ubiquitin activating enzyme 1	GO:0019941]---[GO:0016567	modification-dependent protein catabolic process]---[protein ubiquitination	GO:0005524]---[GO:0000287]---[GO:0004839]---[GO:0004842	ATP binding]---[magnesium ion binding]---[ubiquitin activating enzyme activity]---[ubiquitin-protein ligase activity	GO:0005737]---[GO:0005829]---[GO:0005634	cytoplasm]---[cytosol]---[nucleus
Pc29941_g1_i3	1.52713	0.0278186	Heat stress transcription factor A-6b	1511	-	-	UniRef90_B8C761	Uncharacterized protein	-	-	GO:0043565]---[GO:0003700	sequence-specific DNA binding]---[sequence-specific DNA binding transcription factor activity	GO:0005634	nucleus
MTRINITY_DN8804_c0_g1_i1	1.5263	0.0493555	Protein TIC 20-v chloroplastic	1544	-	-	UniRef90_B8BS98	Plant like protein	-	-	GO:0005509	calcium ion binding	GO:0016021	integral to membrane
STRINITY_DN10598_c0_g1_i1	1.52501	0.00952784	Aldose 1-epimerase	2775	5.1.3.3	Aldose 1-epimerase.	UniRef90_K0TKA3	Uncharacterized protein	GO:0005975	carbohydrate metabolic process	GO:0030246]---[GO:0016853	carbohydrate binding]---[isomerase activity	-	-
MTRINITY_DN15352_c1_g19_i1	1.52041	0.00937388	-	233	-	-	UniRef90_B8BX52	Uncharacterized protein	-	-	-	-	-	-
MTRINITY_DN17196_c1_g3_i2	1.52013	0.0400991	Leucine-rich repeat-containing protein 74A	1968	-	-	UniRef90_B8C8U4	Uncharacterized protein (Fragment)	-	-	-	-	-	-
STRINITY_DN8748_c0_g1_i1	1.51599	0.00966061	Peptidyl-prolyl cis-trans isomerase H	2565	5.2.1.8	Peptidylprolyl isomerase.	UniRef90_B8BRJ8	Uncharacterized protein	-	-	-	-	-	-
MTRINITY_DN8982_c0_g1_i1	1.51489	0.0225918	FAM10 family protein At4g22670	1589	-	-	UniRef90_B8CDE3	Uncharacterized protein (Fragment)	-	-	-	-	-	-
Pc10962_g1_i1	1.51375	0.0387901	cAMP-dependent protein kinase regulatory subunit	3116	-	-	UniRef90_K0QZ03	Uncharacterized protein (Fragment)	-	-	-	-	GO:0016021	integral to membrane
Pc30020_g2_i1	1.51316	0.00211263	-	2186	-	-	UniRef90_B8LCG4	Predicted protein	GO:0045454]---[GO:0034599]---[GO:0006662]---[GO:0055114]---[GO:0006457]---[GO:0000103	cell redox homeostasis]---[cellular response to oxidative stress]---[glycerol ether metabolic process]---[oxidation-reduction process]---[protein folding]---[sulfate assimilation	GO:0016671]---[GO:0015035	oxidoreductase activity, acting on a sulfur group of donors, disulfide as acceptor]---[protein disulfide oxidoreductase activity	GO:0005737	cytoplasm
MTRINITY_DN15911_c1_g1_i2	1.51033	0.00300632	Cyanobacterial phytochrome B	4623	2.7.13.3	Histidine kinase.	UniRef90_B8C3H5	Uncharacterized protein	GO:0009584]---[GO:0018298]---[GO:0006355	detection of visible light]---[protein-chromophore linkage]---[regulation of transcription, DNA-dependent	GO:0000155]---[GO:0009881	two-component sensor activity]---[photoreceptor activity	GO:0005622	intracellular
STRINITY_DN12891_c0_g2_i1	1.50904	0.00334362	Amino-acid acetyltransferase	3868	2.3.1.1	Amino-acid N-acetyltransferase.	UniRef90_B8C9Z9	Uncharacterized protein (Fragment)	GO:0006526	arginine biosynthetic process	GO:0003991	acetylglutamate kinase activity	GO:0005737	cytoplasm
MTRINITY_DN5555_c0_g1_i1	1.50813	0.0324266	-	272	-	-	UniRef90_B8BX52	Uncharacterized protein	-	-	-	-	-	-
STRINITY_DN13104_c0_g1_i5	1.50784	0.0313747	Polyadenylate-binding protein cytoplasmic and nuclear	1289	-	-	UniRef90_A0A0G4KW95	Uncharacterized protein (Fragment)	GO:0006397]---[GO:0051028]---[GO:0006417	mRNA processing]---[mRNA transport]---[regulation of translation	GO:0000166]---[GO:0003723	nucleotide binding]---[RNA binding	GO:0005737]---[GO:0005634	cytoplasm]---[nucleus
MTRINITY_DN1211_c0_g1_i1	1.50625	0.00120833	Calcium-independent phospholipase A2-gamma	3356	3.1.1.5	Lysophospholipase.	UniRef90_B8C870	Uncharacterized protein	GO:0006629	lipid metabolic process	-	-	-	-
STRINITY_DN1414_c0_g1_i1	1.50142	0.0112325	-	1114	-	-	-	-	-	-	-	-	-	-
MTRINITY_DN15928_c0_g1_i1	1.50055	0.0137701	Ethanolamine-phosphate phospho-lyase	2456	4.2.3.2	Ethanolamine-phosphate phospho-lyase.	UniRef90_B8BVB2	Alanine glyoxylate aminotransferase	-	-	GO:0042802]---[GO:0030170]---[GO:0008483	identical protein binding]---[pyridoxal phosphate binding]---[transaminase activity	-	-
MTRINITY_DN15352_c1_g11_i1	1.499	0.0164131	-	201	-	-	UniRef90_B8BX52	Uncharacterized protein	-	-	-	-	-	-
MTRINITY_DN13905_c0_g1_i1	1.4969	0.0301625	-	755	-	-	-	-	-	-	-	-	-	-
MTRINITY_DN16709_c0_g1_i2	1.49574	0.028903	3-phosphoinositide-dependent protein kinase 1	4044	2.7.11.1	Non-specific serine/threonine protein kinase.	UniRef90_K0R8Y6	Uncharacterized protein	-	-	GO:0005524]---[GO:0004674	ATP binding]---[protein serine/threonine kinase activity	-	-
Pc13820_g1_i1	1.49419	0.0149448	-	1229	-	-	UniRef90_B8BU53	Uncharacterized protein (Fragment)	-	-	-	-	-	-
MTRINITY_DN13961_c0_g1_i1	1.49293	0.000695456	Proline/betaine transporter	5459	-	-	UniRef90_B5YP74	Predicted protein	-	-	-	-	-	-
MTRINITY_DN8932_c0_g2_i1	1.49285	0.0326037	Putative ammonium transporter 1 member 5	863	-	-	UniRef90_U5HTN8	Ammonium transporter (Fragment)	-	-	GO:0008519	ammonium transmembrane transporter activity	GO:0016021	integral to membrane
STRINITY_DN7479_c0_g1_i1	1.49278	0.0228874	Deoxyuridine 5'-triphosphate nucleotidohydrolase	823	3.6.1.23	dUTP diphosphatase.	UniRef90_K0RIK5	Uncharacterized protein	GO:0046080	dUTP metabolic process	GO:0004170	dUTP diphosphatase activity	-	-
MTRINITY_DN15352_c1_g1_i1	1.49088	0.0124474	-	234	-	-	UniRef90_B8BX52	Uncharacterized protein	-	-	-	-	-	-
MTRINITY_DN16855_c2_g1_i13	1.49036	0.0304634	-	1560	-	-	UniRef90_R1BSD5	Uncharacterized protein	-	-	GO:0005524]---[GO:0005509]---[GO:0004672	ATP binding]---[calcium ion binding]---[protein kinase activity	-	-
Pc21662_g1_i1	1.48757	0.00396996	-	1639	-	-	UniRef90_B5YLH2	Predicted protein	-	-	-	-	-	-
MTRINITY_DN15890_c1_g1_i2	1.48756	0.00702504	-	2654	-	-	UniRef90_K0S579	Uncharacterized protein (Fragment)	-	-	GO:0016491]---[GO:0008270	oxidoreductase activity]---[zinc ion binding	-	-
STRINITY_DN13138_c1_g1_i1	1.48179	0.0118942	Putative inorganic phosphate transporter C23D3.12	1137	-	-	UniRef90_K0RK48	Uncharacterized protein	-	-	GO:0022857	transmembrane transporter activity	GO:0016021	integral to membrane
MTRINITY_DN15352_c1_g2_i1	1.48083	0.0177445	-	287	-	-	UniRef90_B8BX52	Uncharacterized protein	-	-	-	-	-	-
STRINITY_DN6200_c0_g1_i1	1.47849	0.00872422	-	1946	-	-	UniRef90_B8LBS7	Predicted protein	-	-	-	-	-	-
MTRINITY_DN6319_c0_g1_i1	1.47535	0.00186011	Ubiquitin carboxyl-terminal hydrolase 6	3446	3.4.19.12	Ubiquitinyl hydrolase 1.	UniRef90_B8BX32	Uncharacterized protein	GO:0016579]---[GO:0006511	protein deubiquitination]---[ubiquitin-dependent protein catabolic process	-	-	-	-
MTRINITY_DN16102_c3_g1_i2	1.47251	0.0313681	-	2225	-	-	-	-	-	-	-	-	-	-
Pc29454_g2_i1	1.47116	0.0164028	6-phosphogluconate dehydrogenase decarboxylating 1	1929	1.1.1.44	Phosphogluconate dehydrogenase (NADP( )-dependent decarboxylating).	UniRef90_B8BZH6	6-phosphogluconate dehydrogenase decarboxylating	GO:0019521]---[GO:0006098	D-gluconate metabolic process]---[pentose-phosphate shunt	GO:0004616	phosphogluconate dehydrogenase (decarboxylating) activity	GO:0005737	cytoplasm
MTRINITY_DN15352_c1_g12_i1	1.47027	0.0184177	-	245	-	-	UniRef90_B8BX52	Uncharacterized protein	-	-	-	-	-	-
MTRINITY_DN15352_c1_g3_i1	1.4657	0.020362	-	230	-	-	UniRef90_B8BX52	Uncharacterized protein	-	-	-	-	-	-
Pc30653_g2_i1	1.46488	0.00769767	DNA primase small subunit	1719	-	-	UniRef90_B8BRG9	DNA primase	-	-	GO:0003896	DNA primase activity	-	-
Pc31644_g2_i4	1.45496	0.043378	Leukotriene A-4 hydrolase	1894	3.3.2.6	Leukotriene-A(4) hydrolase.	UniRef90_B8CCL2	Uncharacterized protein	GO:0043171]---[GO:0006508	peptide catabolic process]---[proteolysis	GO:0070006]---[GO:0042277]---[GO:0008270	metalloaminopeptidase activity]---[peptide binding]---[zinc ion binding	GO:0005737]---[GO:0016021]---[GO:0005886	cytoplasm]---[integral to membrane]---[plasma membrane
MTRINITY_DN10013_c0_g1_i1	1.44908	0.035066	-	4359	-	-	UniRef90_K0RT53	Uncharacterized protein	-	-	-	-	-	-
MTRINITY_DN16997_c1_g1_i1	1.44852	0.0278166	O-phosphoseryl-tRNA(Sec) selenium transferase	1167	2.9.1.2	O-phospho-L-seryl-tRNA(Sec) L-selenocysteinyl-tRNA synthase.	UniRef90_K0TG20	O-phosphoseryl-tRNA(Sec) selenium transferase	GO:0097056]---[GO:0006412	selenocysteinyl-tRNA(Sec) biosynthetic process]---[translation	GO:0016785]---[GO:0000049	transferase activity, transferring selenium-containing groups]---[tRNA binding	GO:0005737	cytoplasm
MTRINITY_DN8935_c0_g1_i1	1.44851	0.0241465	-	1673	-	-	UniRef90_B8BTF9	Uncharacterized protein	-	-	GO:0004594	pantothenate kinase activity	-	-
Pc30221_g1_i1	1.44713	0.0342123	-	1379	-	-	UniRef90_K0TL70	Uncharacterized protein	-	-	-	-	-	-
MTRINITY_DN12446_c0_g1_i1	1.44521	0.00604101	-	1452	-	-	UniRef90_K0R078	Uncharacterized protein	-	-	-	-	-	-
MTRINITY_DN4889_c0_g1_i1	1.44394	0.0132186	Uncharacterized protein C1orf53	2207	-	-	UniRef90_B8C4R9	Uncharacterized protein	-	-	-	-	-	-
Pc27811_g1_i1	1.44347	0.0369254	-	2815	-	-	UniRef90_UPI0005A469EE	hypothetical protein	-	-	-	-	-	-
MTRINITY_DN13993_c0_g2_i2	1.43914	0.00602788	Ammonium transporter 1 member 2	2141	-	-	UniRef90_K0TCX7	Uncharacterized protein	-	-	GO:0008519	ammonium transmembrane transporter activity	GO:0016021	integral to membrane
MTRINITY_DN13758_c1_g1_i8	1.43694	0.00463314	Phosphoenolpyruvate carboxykinase ATP	5391	4.1.1.49	Phosphoenolpyruvate carboxykinase (ATP).	UniRef90_B8C274	Phosphoenolpyruvate carboxykinase	GO:0006094	gluconeogenesis	GO:0005524]---[GO:0046872]---[GO:0004612	ATP binding]---[metal ion binding]---[phosphoenolpyruvate carboxykinase (ATP) activity	GO:0005737	cytoplasm
Pc31162_g1_i1	1.43338	0.0288704	-	5746	-	-	UniRef90_B8C7S3	Uncharacterized protein	-	-	-	-	-	-
MTRINITY_DN12708_c0_g1_i1	1.43288	0.00434272	Succinyl-CoA ligase subunit alpha mitochondrial (Fragment)	1399	6.2.1.4]---[6.2.1.5	Succinate--CoA ligase (GDP-forming).]---[Succinate--CoA ligase (ADP-forming).	UniRef90_B8C013	Precursor of synthetase	GO:0009142]---[GO:0006105]---[GO:0006104]---[GO:0006099	nucleoside triphosphate biosynthetic process]---[succinate metabolic process]---[succinyl-CoA metabolic process]---[tricarboxylic acid cycle	GO:0048037]---[GO:0004775]---[GO:0004776	cofactor binding]---[succinate-CoA ligase (ADP-forming) activity]---[succinate-CoA ligase (GDP-forming) activity	GO:0005759	mitochondrial matrix
MTRINITY_DN9067_c0_g2_i1	1.43102	0.016251	DCC family protein At1g52590 chloroplastic	1449	-	-	UniRef90_B8LBY6	Predicted protein	-	-	-	-	-	-
MTRINITY_DN12259_c1_g1_i1	1.4303	0.0419375	-	1383	-	-	UniRef90_K0R1G0	Uncharacterized protein	-	-	-	-	-	-
Pc25933_g1_i2	1.42985	0.0281532	Blue-light-activated histidine kinase 1	1153	2.7.13.3	Histidine kinase.	UniRef90_B8BWS9	Uncharacterized protein (Fragment)	-	-	-	-	-	-
MTRINITY_DN2550_c0_g1_i1	1.4294	0.0107714	-	1675	-	-	UniRef90_B8CC30	Uncharacterized protein	-	-	-	-	GO:0016021	integral to membrane
STRINITY_DN13313_c0_g1_i2	1.42287	0.0223718	-	1904	-	-	UniRef90_K0RP71	Uncharacterized protein	-	-	-	-	GO:0016021	integral to membrane
STRINITY_DN6282_c0_g1_i4	1.41909	0.0178655	-	275	-	-	UniRef90_B8BX52	Uncharacterized protein	-	-	-	-	-	-
MTRINITY_DN15161_c0_g1_i1	1.41792	0.0482233	Histone-lysine N-methyltransferase ATXR3	9527	2.1.1.43	Histone-lysine N-methyltransferase.	UniRef90_K0R7G4	Uncharacterized protein (Fragment)	-	-	-	-	-	-
MTRINITY_DN3970_c0_g1_i1	1.41232	0.0292434	-	591	-	-	UniRef90_K0TQB7	Uncharacterized protein	-	-	-	-	-	-
STRINITY_DN13262_c2_g1_i3	1.41118	0.0460201	-	1261	-	-	UniRef90_B8C5B6	Uncharacterized protein	-	-	-	-	-	-
MTRINITY_DN15352_c1_g5_i1	1.41083	0.0184824	-	203	-	-	UniRef90_B8BX52	Uncharacterized protein	-	-	-	-	-	-
STRINITY_DN10126_c0_g1_i1	1.40692	0.0220837	-	944	-	-	UniRef90_K0R7K7	Uncharacterized protein	-	-	-	-	-	-
MTRINITY_DN15713_c0_g3_i3	1.40356	0.014169	-	2858	-	-	UniRef90_B8LDU7	Predicted protein	GO:0016559]---[GO:0044375	peroxisome fission]---[regulation of peroxisome size	-	-	GO:0005779]---[GO:0005778	integral to peroxisomal membrane]---[peroxisomal membrane
Pc30053_g1_i2	1.40288	0.00339115	Probable phosphoglycerate kinase	1220	2.7.2.3	Phosphoglycerate kinase.	UniRef90_B8LCF8	Phosphoglycerate kinase	GO:0006096	glycolysis	GO:0005524]---[GO:0004618	ATP binding]---[phosphoglycerate kinase activity	-	-
Pc28132_g2_i2	1.39245	0.0328459	Uncharacterized protein At2g34460 chloroplastic	1209	-	-	UniRef90_B8CFY7	Uncharacterized protein	-	-	-	-	-	-
Pc31297_g2_i1	1.3914	0.0302191	-	267	-	-	UniRef90_B8BX52	Uncharacterized protein	-	-	-	-	-	-
MTRINITY_DN10221_c0_g9_i2	1.39071	0.0281883	-	266	-	-	-	-	-	-	-	-	-	-
MTRINITY_DN9261_c0_g1_i1	1.38133	0.0217226	-	815	-	-	UniRef90_B7FYA5	Predicted protein	-	-	-	-	GO:0016021	integral to membrane
MTRINITY_DN14952_c3_g1_i2	1.38024	0.0133152	-	1341	-	-	UniRef90_B8C8L9	Uncharacterized protein	-	-	GO:0016491	oxidoreductase activity	-	-
STRINITY_DN12135_c0_g1_i1	1.37988	0.00341717	Pentatricopeptide repeat-containing protein At2g31400 chloroplastic	2356	-	-	UniRef90_K0SM94	Uncharacterized protein	-	-	-	-	-	-
MTRINITY_DN13777_c1_g1_i1	1.37604	0.0133642	DNA polymerase I	2672	2.7.7.7	DNA-directed DNA polymerase.	UniRef90_K0TBB0	Uncharacterized protein	GO:0006260	DNA replication	GO:0003677]---[GO:0003887	DNA binding]---[DNA-directed DNA polymerase activity	-	-
STRINITY_DN7133_c0_g1_i2	1.37562	0.020069	Fructose-1 6-bisphosphatase chloroplastic	1858	3.1.3.11	Fructose-bisphosphatase.	UniRef90_B8C3D2	Uncharacterized protein	GO:0005975	carbohydrate metabolic process	GO:0042132	fructose 1,6-bisphosphate 1-phosphatase activity	-	-
MTRINITY_DN12313_c0_g2_i1	1.37316	0.00735447	Diphthine--ammonia ligase	5000	6.3.1.14	Diphthine--ammonia ligase.	UniRef90_B8C7V3	Uncharacterized protein (Fragment)	-	-	-	-	-	-
Pc15697_g1_i1	1.37303	0.00844282	-	1179	-	-	UniRef90_B8C843	Uncharacterized protein	-	-	-	-	-	-
Pc30825_g3_i2	1.37084	0.00326388	Pyruvate kinase	1792	2.7.1.40	Pyruvate kinase.	UniRef90_B8BZT7	Pyruvate kinase	-	-	GO:0016301]---[GO:0000287]---[GO:0030955]---[GO:0004743	kinase activity]---[magnesium ion binding]---[potassium ion binding]---[pyruvate kinase activity	-	-
Pc4354_g1_i1	1.36441	0.031309	Heat stress transcription factor A-2b	1161	-	-	UniRef90_B8BX35	Uncharacterized protein	-	-	GO:0043565]---[GO:0003700	sequence-specific DNA binding]---[sequence-specific DNA binding transcription factor activity	GO:0005634	nucleus
MTRINITY_DN5822_c0_g1_i4	1.35735	0.031553	-	1434	-	-	-	-	-	-	-	-	-	-
MTRINITY_DN17177_c0_g1_i1	1.35574	0.00487087	-	7099	-	-	UniRef90_B8C3G4	Uncharacterized protein	GO:0006099	tricarboxylic acid cycle	-	-	GO:0016021]---[GO:0005740	integral to membrane]---[mitochondrial envelope
Pc30602_g2_i4	1.35444	0.042064	Retrovirus-related Pol polyprotein from transposon TNT 1-94	8443	2.7.7.49	RNA-directed DNA polymerase.	UniRef90_B1PJ18	Gag-pol polyprotein	GO:0015074	DNA integration	GO:0003676	nucleic acid binding	-	-
STRINITY_DN6282_c1_g1_i1	1.35336	0.0373091	-	564	-	-	UniRef90_B8BX52	Uncharacterized protein	-	-	-	-	-	-
MTRINITY_DN9859_c0_g1_i1	1.35173	0.00483007	CDP-diacylglycerol--glycerol-3-phosphate 3-phosphatidyltransferase	1452	2.7.8.5	CDP-diacylglycerol--glycerol-3-phosphate 3-phosphatidyltransferase.	UniRef90_K0R130	Uncharacterized protein	GO:0008654	phospholipid biosynthetic process	GO:0008444	CDP-diacylglycerol-glycerol-3-phosphate 3-phosphatidyltransferase activity	GO:0016021	integral to membrane
MTRINITY_DN5822_c0_g1_i3	1.34661	0.0350638	-	1156	-	-	-	-	-	-	-	-	-	-
Pc23967_g2_i1	1.34643	0.0245723	CTD nuclear envelope phosphatase 1	1483	3.1.3.16	Protein-serine/threonine phosphatase.	UniRef90_B8BQV9	Uncharacterized protein (Fragment)	-	-	GO:0004721	phosphoprotein phosphatase activity	-	-
Pc30747_g4_i2	1.34369	0.0374772	Protein NLRC3	1552	-	-	UniRef90_K0R046	Uncharacterized protein	-	-	-	-	-	-
MTRINITY_DN15877_c0_g1_i1	1.34349	0.014178	-	3101	-	-	-	-	-	-	-	-	-	-
MTRINITY_DN13993_c0_g2_i1	1.33337	0.0110577	Ammonium transporter 1 member 2	2790	-	-	UniRef90_B7G0Y4	Ammonium transporter	-	-	GO:0008519	ammonium transmembrane transporter activity	GO:0016021	integral to membrane
MTRINITY_DN19076_c0_g1_i1	1.33296	0.00366849	Leukotoxin translocation ATP-binding protein LktB	3037	3.6.3.43	Peptide-transporting ATPase.	UniRef90_K0S1K5	Uncharacterized protein (Fragment)	-	-	GO:0005524]---[GO:0016887	ATP binding]---[ATPase activity	-	-
Pc26573_g2_i1	1.32111	0.0331819	Fructose-1 6-bisphosphatase chloroplastic	1844	3.1.3.11	Fructose-bisphosphatase.	UniRef90_B8C3D2	Uncharacterized protein	GO:0005975	carbohydrate metabolic process	GO:0042132	fructose 1,6-bisphosphate 1-phosphatase activity	-	-
Pc23210_g2_i1	1.32004	0.0377396	-	1781	-	-	UniRef90_A0A0G0MZS3	Uncharacterized protein	-	-	-	-	-	-
Pc29764_g1_i2	1.31863	0.0315075	Fatty aldehyde dehydrogenase	2208	1.2.1.3	Aldehyde dehydrogenase (NAD( )).	UniRef90_K0SBM1	Uncharacterized protein	-	-	GO:0016620	oxidoreductase activity, acting on the aldehyde or oxo group of donors, NAD or NADP as acceptor	-	-
Pc27037_g2_i1	1.31816	0.016106	Carbon catabolite repressor protein 4 homolog 4	3288	3.1.13.4	Poly(A)-specific ribonuclease.	UniRef90_K0QZ45	Uncharacterized protein	-	-	-	-	-	-
Pc29401_g1_i1	1.3181	0.00711307	Succinate dehydrogenase ubiquinone iron-sulfur subunit mitochondrial	1381	1.3.5.1	Succinate dehydrogenase (quinone).	UniRef90_B8BYI4	Succinate dehydrogenase ubiquinone iron-sulfur subunit mitochondrial (Fragment)	GO:0006099	tricarboxylic acid cycle	GO:0051537]---[GO:0051538]---[GO:0051539]---[GO:0009055]---[GO:0046872]---[GO:0008177	2 iron, 2 sulfur cluster binding]---[3 iron, 4 sulfur cluster binding]---[4 iron, 4 sulfur cluster binding]---[electron carrier activity]---[metal ion binding]---[succinate dehydrogenase (ubiquinone) activity	GO:0005743	mitochondrial inner membrane
Pc30003_g3_i1	1.31645	0.0146763	26S proteasome non-ATPase regulatory subunit 1 homolog A	3557	-	-	UniRef90_B8LBP1	26S proteasome regulatory subunit Rpn2 26S subunit non-atpase	GO:0043161]---[GO:0042176	proteasomal ubiquitin-dependent protein catabolic process]---[regulation of protein catabolic process	GO:0030234	enzyme regulator activity	GO:0005829]---[GO:0005634]---[GO:0000502]---[GO:0008540]---[GO:0034515	cytosol]---[nucleus]---[proteasome complex]---[proteasome regulatory particle, base subcomplex]---[proteasome storage granule
MTRINITY_DN8935_c0_g2_i1	1.31506	0.0389965	-	1652	-	-	UniRef90_B8BTF9	Uncharacterized protein	-	-	GO:0004594	pantothenate kinase activity	-	-
Pc32291_g3_i1	1.31014	0.0191155	DNA polymerase alpha catalytic subunit	5234	2.7.7.7	DNA-directed DNA polymerase.	UniRef90_B8LEG9	DNA polymerase (Fragment)	GO:0006270	DNA-dependent DNA replication initiation	GO:0008408]---[GO:0051539]---[GO:0003677]---[GO:0003887]---[GO:0046872]---[GO:0001882]---[GO:0000166	3'-5' exonuclease activity]---[4 iron, 4 sulfur cluster binding]---[DNA binding]---[DNA-directed DNA polymerase activity]---[metal ion binding]---[nucleoside binding]---[nucleotide binding	GO:0005634	nucleus
Pc32012_g5_i9	1.30724	0.0168164	Alpha-(1 3)-fucosyltransferase 10	2841	-	-	UniRef90_B7G035	Core alphafucosyltransferase	GO:0006486	protein glycosylation	GO:0008417	fucosyltransferase activity	GO:0032580]---[GO:0016021	Golgi cisterna membrane]---[integral to membrane
MTRINITY_DN4987_c0_g2_i1	1.30605	0.00591234	-	4892	-	-	UniRef90_B8C0M3	Uncharacterized protein	-	-	GO:0003824	catalytic activity	-	-
STRINITY_DN525_c1_g1_i1	1.30233	0.0441761	-	340	-	-	-	-	-	-	-	-	-	-
Pc30462_g1_i1	1.30103	0.0102542	Myb-related protein A	2489	-	-	UniRef90_B7G124	Predicted protein	-	-	GO:0003677	DNA binding	-	-
MTRINITY_DN10780_c1_g1_i1	1.29921	0.0413369	WASH complex subunit 7	4072	-	-	UniRef90_B8C442	Uncharacterized protein (Fragment)	GO:0016197]---[GO:0007032	endosomal transport]---[endosome organization	-	-	GO:0005768]---[GO:0071203	endosome]---[WASH complex
STRINITY_DN12660_c0_g1_i1	1.29272	0.0043022	-	2562	-	-	UniRef90_B8LCG7	Predicted protein	-	-	-	-	-	-
Pc25541_g2_i1	1.29219	0.0141838	-	2523	-	-	UniRef90_B8C3J4	Uncharacterized protein	-	-	-	-	-	-
STRINITY_DN10598_c0_g1_i2	1.28827	0.0241237	-	1420	-	-	UniRef90_J9DAN5	Uncharacterized protein	-	-	-	-	GO:0016021	integral to membrane
MTRINITY_DN18464_c0_g1_i1	1.28726	0.00674616	-	899	-	-	-	-	-	-	-	-	-	-
Pc28544_g1_i3	1.28497	0.0407231	Acyltransferase-like protein At1g54570 chloroplastic	1608	-	-	UniRef90_K0SVC4	Uncharacterized protein	-	-	-	-	-	-
STRINITY_DN12975_c0_g1_i2	1.27946	0.00604101	-	2337	-	-	UniRef90_K0SRM9	Uncharacterized protein	-	-	-	-	-	-
MTRINITY_DN8888_c0_g2_i1	1.27768	0.0219751	Carbon catabolite repressor protein 4 homolog 4	3113	3.1.13.4	Poly(A)-specific ribonuclease.	UniRef90_K0QZ45	Uncharacterized protein	-	-	-	-	-	-
MTRINITY_DN4446_c0_g1_i1	1.27764	0.0168462	Sn1-specific diacylglycerol lipase beta	2729	-	-	UniRef90_B8CFB3	Uncharacterized protein	GO:0006629	lipid metabolic process	GO:0016787	hydrolase activity	-	-
STRINITY_DN13283_c0_g2_i2	1.2774	0.0221065	-	1013	-	-	UniRef90_K0SC60	Uncharacterized protein (Fragment)	-	-	-	-	-	-
STRINITY_DN8263_c0_g1_i1	1.27453	0.0259919	Uncharacterized protein At2g34460 chloroplastic	1310	-	-	UniRef90_B8CFY7	Uncharacterized protein	-	-	-	-	-	-
MTRINITY_DN10798_c0_g1_i2	1.27316	0.0210436	Methylglyoxal synthase	1300	4.2.3.3	Methylglyoxal synthase.	UniRef90_R1D1V0	Uncharacterized protein	GO:0019242	methylglyoxal biosynthetic process	GO:0008929	methylglyoxal synthase activity	-	-
MTRINITY_DN12730_c0_g1_i6	1.27283	0.0181362	-	1078	-	-	-	-	-	-	-	-	-	-
MTRINITY_DN8422_c1_g1_i1	1.27183	0.0454603	Probable D-lactate dehydrogenase mitochondrial	2249	1.1.2.4	D-lactate dehydrogenase (cytochrome).	UniRef90_K0RJP8	Uncharacterized protein (Fragment)	-	-	GO:0050660]---[GO:0016614	flavin adenine dinucleotide binding]---[oxidoreductase activity, acting on CH-OH group of donors	-	-
Pc24089_g1_i1	1.26956	0.0290433	L-asparaginase 1	3712	3.5.1.1	Asparaginase.	UniRef90_B8C6W1	Uncharacterized protein	GO:0005975	carbohydrate metabolic process	-	-	GO:0016021	integral to membrane
MTRINITY_DN14589_c1_g1_i1	1.26623	0.045364	-	216	-	-	-	-	-	-	-	-	-	-
Pc18294_g1_i2	1.26498	0.0302028	Citrate synthase peroxisomal	583	2.3.3.16	Citrate synthase (unknown stereospecificity).	UniRef90_B8CEG2	Citrate synthase	GO:0006099	tricarboxylic acid cycle	GO:0004108	citrate (Si)-synthase activity	-	-
MTRINITY_DN16899_c1_g3_i1	1.26392	0.00838839	Vesicle-fusing ATPase	3237	3.6.4.6	Vesicle-fusing ATPase.	UniRef90_B7FPH3	Predicted protein	-	-	GO:0005524	ATP binding	-	-
MTRINITY_DN15986_c1_g1_i3	1.263	0.0310824	-	2424	-	-	UniRef90_B8C984	Uncharacterized protein	-	-	-	-	-	-
MTRINITY_DN15877_c0_g1_i4	1.26059	0.0211572	-	3128	-	-	-	-	-	-	-	-	-	-
MTRINITY_DN9048_c1_g1_i1	1.25701	0.0121952	ABC1 family protein YPL109C mitochondrial	4206	-	-	UniRef90_B8BUS4	Uncharacterized protein	GO:0018026	peptidyl-lysine monomethylation	GO:0016279	protein-lysine N-methyltransferase activity	GO:0016021	integral to membrane
Pc29853_g1_i4	1.25677	0.020069	Sn1-specific diacylglycerol lipase alpha	3419	-	-	UniRef90_B8C8Y0	Uncharacterized protein	GO:0006629	lipid metabolic process	GO:0016787	hydrolase activity	-	-
MTRINITY_DN16218_c1_g2_i1	1.25568	0.0252576	-	1939	-	-	UniRef90_K0SHY3	Uncharacterized protein	-	-	-	-	-	-
MTRINITY_DN16422_c0_g1_i1	1.25555	0.0324266	Protein timeless homolog	3315	-	-	UniRef90_B8CBZ9	Uncharacterized protein	-	-	-	-	-	-
MTRINITY_DN10010_c3_g1_i1	1.25523	0.01674	Protein lin-54	3792	-	-	UniRef90_B8BU26	Uncharacterized protein	-	-	-	-	-	-
MTRINITY_DN7875_c0_g1_i1	1.25439	0.0283137	Chaperone protein dnaJ 6	2733	-	-	UniRef90_B8C1A9	Uncharacterized protein	-	-	GO:0016462	pyrophosphatase activity	GO:0005737	cytoplasm
STRINITY_DN9849_c0_g1_i1	1.25412	0.026852	Ubiquinol oxidase 4 chloroplastic/chromoplastic	1092	1.10.3.11	Ubiquinol oxidase (non-electrogenic).	UniRef90_K0SXL9	Uncharacterized protein	-	-	GO:0009916	alternative oxidase activity	GO:0016021	integral to membrane
MTRINITY_DN10821_c0_g1_i1	1.25365	0.0105294	Spermidine synthase 2	1579	2.5.1.16	Spermidine synthase.	UniRef90_K0R180	Uncharacterized protein	-	-	GO:0003824	catalytic activity	-	-
MTRINITY_DN13220_c4_g1_i2	1.25063	0.0152	Replication protein A 32 kDa subunit A	1332	-	-	UniRef90_B8C2T4	Replication protein A2 (Fragment)	GO:0006310]---[GO:0006281]---[GO:0006260	DNA recombination]---[DNA repair]---[DNA replication	GO:0003677	DNA binding	GO:0005634	nucleus
STRINITY_DN8814_c0_g1_i1	1.24996	0.0219694	Phototropin-2	1071	2.7.11.1	Non-specific serine/threonine protein kinase.	UniRef90_B8BWS9	Uncharacterized protein (Fragment)	-	-	-	-	-	-
STRINITY_DN18234_c0_g1_i1	1.24951	0.0294545	-	473	-	-	-	-	-	-	-	-	-	-
MTRINITY_DN16919_c0_g1_i5	1.24902	0.0254211	RING finger and CHY zinc finger domain-containing protein 1	7680	-	-	UniRef90_B8C6I7	Uncharacterized protein	-	-	-	-	-	-
MTRINITY_DN13506_c0_g1_i1	1.24876	0.00630895	Trafficking protein particle complex subunit 3	1764	-	-	UniRef90_B8BZL3	Vesicle-transport protein Bet3	GO:0006888	ER to Golgi vesicle-mediated transport	-	-	GO:0005737	cytoplasm
MTRINITY_DN16899_c1_g3_i3	1.24809	0.00942984	Vesicle-fusing ATPase 2	3346	3.6.4.6	Vesicle-fusing ATPase.	UniRef90_B7FPH3	Predicted protein	-	-	GO:0005524	ATP binding	-	-
MTRINITY_DN14544_c1_g1_i1	1.24684	0.0300776	-	2808	-	-	UniRef90_B8C5H9	Uncharacterized protein	-	-	-	-	-	-
MTRINITY_DN15713_c0_g3_i1	1.24351	0.0390055	-	2440	-	-	UniRef90_B8LDU7	Predicted protein	GO:0016559]---[GO:0044375	peroxisome fission]---[regulation of peroxisome size	-	-	GO:0005779]---[GO:0005778	integral to peroxisomal membrane]---[peroxisomal membrane
Pc16234_g1_i1	1.24144	0.0274628	Putative glucose-6-phosphate 1-epimerase	1116	5.1.3.15	Glucose-6-phosphate 1-epimerase.	UniRef90_B8C822	Uncharacterized protein	GO:0005975	carbohydrate metabolic process	GO:0030246]---[GO:0016853	carbohydrate binding]---[isomerase activity	-	-
MTRINITY_DN7572_c0_g1_i1	1.24056	0.0191155	Glycine cleavage system H protein	925	-	-	UniRef90_B8C5A8	Glycine decarboxylase h-protein	GO:0019464	glycine decarboxylation via glycine cleavage system	-	-	GO:0005960	glycine cleavage complex
Pc347_g1_i2	1.23958	0.0283567	Dihydrolipoyllysine-residue succinyltransferase component of 2-oxoglutarate dehydrogenase complex	1156	2.3.1.61	Dihydrolipoyllysine-residue succinyltransferase.	UniRef90_B8BS58	Uncharacterized protein	-	-	-	-	-	-
Pc31035_g1_i1	1.23507	0.0128676	-	3211	-	-	UniRef90_B8CBI2	Uncharacterized protein	GO:0000042	protein targeting to Golgi	-	-	GO:0005622	intracellular
MTRINITY_DN9077_c0_g2_i1	1.23418	0.0283567	Proliferating cell nuclear antigen	661	-	-	UniRef90_Q6Y858	Proliferating cell nuclear antigen (Fragment)	GO:0006260]---[GO:0006275	DNA replication]---[regulation of DNA replication	GO:0003677]---[GO:0030337	DNA binding]---[DNA polymerase processivity factor activity	GO:0005634	nucleus
MTRINITY_DN16617_c0_g1_i1	1.23409	0.00766788	Tripeptidyl-peptidase 2	4648	3.4.14.10	Tripeptidyl-peptidase II.	UniRef90_K0RHP7	Uncharacterized protein	-	-	GO:0004252	serine-type endopeptidase activity	-	-
MTRINITY_DN10666_c0_g1_i1	1.23281	0.0156708	-	1576	-	-	UniRef90_B8BU53	Uncharacterized protein (Fragment)	-	-	-	-	-	-
MTRINITY_DN19992_c0_g1_i1	1.23093	0.0247689	Dihydrolipoyllysine-residue succinyltransferase component of 2-oxoglutarate dehydrogenase complex mitochondrial	1024	2.3.1.61	Dihydrolipoyllysine-residue succinyltransferase.	UniRef90_B8BS58	Uncharacterized protein	-	-	-	-	-	-
MTRINITY_DN15778_c0_g1_i2	1.23085	0.00685346	-	4696	-	-	UniRef90_B8C2T9	Uncharacterized protein	-	-	-	-	GO:0016021	integral to membrane
MTRINITY_DN15315_c1_g1_i3	1.2307	0.0156708	Xaa-Pro dipeptidase	3354	3.4.13.9	Xaa-Pro dipeptidase.	UniRef90_B8LDI3	Dipeptidase (Fragment)	-	-	GO:0004177]---[GO:0030145	aminopeptidase activity]---[manganese ion binding	-	-
Pc32049_g2_i4	1.23033	0.0385953	-	2336	-	-	-	-	-	-	-	-	-	-
STRINITY_DN20942_c0_g1_i1	1.22964	0.0413369	Arylsulfatase	2052	3.1.6.1	Arylsulfatase.	UniRef90_B8LDP8	Arylsulfatase (Fragment)	GO:0008152	metabolic process	GO:0004065	arylsulfatase activity	-	-
MTRINITY_DN11244_c0_g1_i1	1.22835	0.0227842	Phosphoadenosine phosphosulfate reductase	1611	1.8.4.8	Phosphoadenylyl-sulfate reductase (thioredoxin).	UniRef90_B8CCL3	Phosphoadenosine-phosphosulphate reductase	GO:0045454]---[GO:0008152	cell redox homeostasis]---[metabolic process	GO:0003824	catalytic activity	GO:0005623	cell
MTRINITY_DN13100_c0_g1_i1	1.2249	0.00733695	Sideroflexin-5	1591	-	-	UniRef90_B8C674	Sideroflexin 5	-	-	GO:0015075	ion transmembrane transporter activity	GO:0016021	integral to membrane
MTRINITY_DN20843_c0_g1_i1	1.22441	0.0106332	-	1030	-	-	UniRef90_B8LD87	Predicted protein	-	-	-	-	-	-
MTRINITY_DN17348_c0_g3_i1	1.22414	0.00766788	2-succinyl-5-enolpyruvyl-6-hydroxy-3-cyclohexene-1-carboxylate synthase	13570	2.2.1.9	2-succinyl-5-enolpyruvyl-6-hydroxy-3-cyclohexene-1-carboxylic-acid synthase.	UniRef90_K0RA32	Uncharacterized protein	-	-	-	-	GO:0016021	integral to membrane
MTRINITY_DN16489_c2_g1_i1	1.22318	0.03606	Oxidation resistance protein 1	2170	-	-	UniRef90_B8C5E7	Uncharacterized protein	-	-	-	-	-	-
MTRINITY_DN8674_c0_g1_i1	1.2231	0.00793412	-	4030	-	-	UniRef90_B8LC55	Predicted protein	GO:0055085	transmembrane transport	-	-	GO:0016021	integral to membrane
MTRINITY_DN10848_c1_g1_i1	1.22307	0.0114561	-	1238	-	-	UniRef90_B8BR65	Uncharacterized protein	GO:0006355	regulation of transcription, DNA-dependent	GO:0003677	DNA binding	-	-
Pc25902_g1_i2	1.2163	0.0478004	-	702	-	-	UniRef90_B8BYJ3	Uncharacterized protein	-	-	-	-	GO:0016021	integral to membrane
MTRINITY_DN15165_c0_g2_i2	1.21189	0.043457	-	1912	-	-	UniRef90_K0SK00	Uncharacterized protein	-	-	-	-	-	-
MTRINITY_DN13152_c0_g1_i1	1.21043	0.0255715	-	1881	-	-	UniRef90_B8C403	Uncharacterized protein	-	-	-	-	-	-
STRINITY_DN11747_c0_g2_i1	1.20965	0.0232671	Cytochrome P450 CYP12A2	2299	-	-	UniRef90_B8LDS9	Putative uncharacterized protein (Fragment)	-	-	GO:0020037]---[GO:0005506]---[GO:0004497]---[GO:0016705	heme binding]---[iron ion binding]---[monooxygenase activity]---[oxidoreductase activity, acting on paired donors, with incorporation or reduction of molecular oxygen	-	-
STRINITY_DN9686_c0_g1_i1	1.20652	0.0110194	Puromycin-sensitive aminopeptidase	2779	3.4.11.14	Cytosol alanyl aminopeptidase.	UniRef90_B5YLN3	Aminopeptidase with a membrane alanine aminopeptidase domain	GO:0071456]---[GO:0043171]---[GO:0000209	cellular response to hypoxia]---[peptide catabolic process]---[protein polyubiquitination	GO:0004177]---[GO:0070006]---[GO:0042277]---[GO:0008270	aminopeptidase activity]---[metalloaminopeptidase activity]---[peptide binding]---[zinc ion binding	GO:0005829]---[GO:0070062]---[GO:0005634]---[GO:0005886	cytosol]---[extracellular vesicular exosome]---[nucleus]---[plasma membrane
MTRINITY_DN16532_c0_g1_i1	1.20167	0.0138301	ATP-dependent Clp protease ATP-binding subunit ClpA homolog	5216	-	-	UniRef90_K0R267	Uncharacterized protein	GO:0019538	protein metabolic process	GO:0005524	ATP binding	GO:0009507	chloroplast
MTRINITY_DN11064_c0_g1_i1	1.20144	0.0361611	-	707	-	-	UniRef90_K0SCA1	Uncharacterized protein	GO:0006310]---[GO:0006281]---[GO:0006260	DNA recombination]---[DNA repair]---[DNA replication	GO:0003677	DNA binding	GO:0005634	nucleus
Pc32965_g1_i1	1.20066	0.00874218	Probable GTP-binding protein EngB	2313	-	-	UniRef90_B8C4N3	Uncharacterized protein (Fragment)	GO:0000917	barrier septum assembly	GO:0005525]---[GO:0003924	GTP binding]---[GTPase activity	GO:0005829	cytosol
MTRINITY_DN12187_c0_g1_i1	1.1974	0.0112547	S-adenosylmethionine synthase	1550	2.5.1.6	Methionine adenosyltransferase.	UniRef90_B9ZZX3	Methionine S-adenosyl transferase (Fragment)	GO:0006556	S-adenosylmethionine biosynthetic process	GO:0005524]---[GO:0004478	ATP binding]---[methionine adenosyltransferase activity	-	-
MTRINITY_DN14721_c0_g1_i1	1.19617	0.00860374	GTP-binding protein Rheb homolog	2185	-	-	UniRef90_B8C1N9	Uncharacterized protein	GO:0007264	small GTPase mediated signal transduction	GO:0005525	GTP binding	GO:0005622]---[GO:0016020	intracellular]---[membrane
MTRINITY_DN16913_c1_g1_i1	1.19556	0.0201134	Probable protein phosphatase 2C 6	7468	3.1.3.16	Protein-serine/threonine phosphatase.	UniRef90_K0R3M4	Uncharacterized protein	-	-	-	-	-	-
Pc31496_g2_i1	1.19028	0.0361511	Multidrug resistance-associated protein 5	4647	-	-	UniRef90_K0SYN0	Uncharacterized protein	-	-	GO:0005524]---[GO:0042626]---[GO:0008514	ATP binding]---[ATPase activity, coupled to transmembrane movement of substances]---[organic anion transmembrane transporter activity	GO:0016021]---[GO:0016020	integral to membrane]---[membrane
Pc31836_g1_i2	1.18986	0.0107555	-	4263	-	-	UniRef90_B8BV52	Uncharacterized protein	-	-	-	-	GO:0016021	integral to membrane
MTRINITY_DN13649_c1_g1_i1	1.18949	0.035602	Transport and Golgi organization protein 2 homolog	1930	-	-	UniRef90_B8C5U3	Uncharacterized protein (Fragment)	-	-	-	-	-	-
MTRINITY_DN9685_c0_g1_i1	1.18803	0.0324266	Transmembrane 9 superfamily member 10	1381	-	-	UniRef90_B8C0G6	Transmembrane 9 superfamily member	-	-	-	-	GO:0016021	integral to membrane
MTRINITY_DN12738_c1_g1_i1	1.18665	0.0227846	Amino-acid acetyltransferase	4034	2.3.1.1	Amino-acid N-acetyltransferase.	UniRef90_B8C9Z9	Uncharacterized protein (Fragment)	GO:0006526	arginine biosynthetic process	GO:0003991	acetylglutamate kinase activity	GO:0005737	cytoplasm
MTRINITY_DN15479_c0_g1_i1	1.1848	0.0090415	Probable alpha alpha-trehalose-phosphate synthase UDP-forming 9	4015	2.4.1.15	Alpha alpha-trehalose-phosphate synthase (UDP-forming).	UniRef90_K0RIH5	Uncharacterized protein	GO:0005992	trehalose biosynthetic process	GO:0003824	catalytic activity	-	-
MTRINITY_DN15261_c2_g4_i1	1.18345	0.0400737	-	367	-	-	-	-	-	-	-	-	-	-
STRINITY_DN7115_c0_g1_i2	1.18315	0.0146074	Proliferating cell nuclear antigen	2066	-	-	UniRef90_B8BWU2	Proliferating cell nuclear antigen	GO:0006272]---[GO:0006298]---[GO:0006275]---[GO:0019985	leading strand elongation]---[mismatch repair]---[regulation of DNA replication]---[translesion synthesis	GO:0003677]---[GO:0030337	DNA binding]---[DNA polymerase processivity factor activity	GO:0005634]---[GO:0043626	nucleus]---[PCNA complex
MTRINITY_DN14227_c2_g2_i2	1.17717	0.0348454	-	2730	-	-	UniRef90_B8CGH2	Uncharacterized protein	-	-	-	-	-	-
Pc27329_g1_i2	1.17491	0.0260189	Sideroflexin	697	-	-	UniRef90_B8C674	Sideroflexin 5	-	-	GO:0015075	ion transmembrane transporter activity	GO:0016021	integral to membrane
Pc17656_g1_i1	1.17426	0.0149448	-	490	-	-	UniRef90_K0TCX7	Uncharacterized protein	-	-	GO:0008519	ammonium transmembrane transporter activity	GO:0016021	integral to membrane
MTRINITY_DN17179_c0_g1_i9	1.1742	0.0429632	AMP deaminase 2	6263	3.5.4.6	AMP deaminase.	UniRef90_B8BZA9	Probable amp deaminase (Fragment)	GO:0032264	IMP salvage	GO:0003876	AMP deaminase activity	-	-
Pc31867_g5_i1	1.17293	0.0109776	Probable E3 ubiquitin-protein ligase HERC2	15874	-	-	UniRef90_K0ST15	Uncharacterized protein	-	-	GO:0016874]---[GO:0004842	ligase activity]---[ubiquitin-protein ligase activity	-	-
MTRINITY_DN14479_c1_g1_i1	1.17212	0.0217837	DNA topoisomerase 3-beta	6082	5.99.1.2	DNA topoisomerase.	UniRef90_B7FQA8	DNA topoisomerase (Fragment)	GO:0006265	DNA topological change	GO:0003677]---[GO:0003917]---[GO:0046872	DNA binding]---[DNA topoisomerase type I activity]---[metal ion binding	-	-
Pc31350_g2_i1	1.16814	0.0369298	DNA replication licensing factor MCM2	3747	3.6.4.12	DNA helicase.	UniRef90_B8CC29	DNA helicase	GO:0007049]---[GO:0006270]---[GO:0006268]---[GO:0009793]---[GO:0042127]---[GO:0010082]---[GO:0048364]---[GO:0016032	cell cycle]---[DNA-dependent DNA replication initiation]---[DNA unwinding involved in replication]---[embryo development ending in seed dormancy]---[regulation of cell proliferation]---[regulation of root meristem growth]---[root development]---[viral reproduction	GO:0005524]---[GO:0003677]---[GO:0003678]---[GO:0046872	ATP binding]---[DNA binding]---[DNA helicase activity]---[metal ion binding	GO:0005829]---[GO:0042555]---[GO:0000347	cytosol]---[MCM complex]---[THO complex
Pc32189_g2_i1	1.16603	0.0106865	Bifunctional (p)ppGpp synthase/hydrolase RelA	3144	2.7.6.5]---[3.1.7.2	GTP diphosphokinase.]---[Guanosine-3 5 -bis(diphosphate) 3 -diphosphatase.	UniRef90_K0RRX8	Uncharacterized protein (Fragment)	GO:0015969	guanosine tetraphosphate metabolic process	-	-	-	-
MTRINITY_DN14461_c0_g1_i1	1.16482	0.0123399	Proteasome subunit alpha type-3 (Fragment)	2936	3.4.25.1	Proteasome endopeptidase complex.	UniRef90_K0TBK1	Proteasome subunit beta type	GO:0006511	ubiquitin-dependent protein catabolic process	GO:0004298	threonine-type endopeptidase activity	GO:0005737]---[GO:0005634]---[GO:0019773	cytoplasm]---[nucleus]---[proteasome core complex, alpha-subunit complex
MTRINITY_DN14282_c0_g1_i1	1.16459	0.0358256	Delta-1-pyrroline-5-carboxylate synthase	2707	1.2.1.41]---[2.7.2.11	Glutamate-5-semialdehyde dehydrogenase.]---[Glutamate 5-kinase.	UniRef90_K0T979	Uncharacterized protein (Fragment)	GO:0006561	proline biosynthetic process	GO:0004349]---[GO:0004350	glutamate 5-kinase activity]---[glutamate-5-semialdehyde dehydrogenase activity	-	-
MTRINITY_DN12770_c0_g1_i1	1.16395	0.0113931	RuvB-like 2	3568	3.6.4.12	DNA helicase.	UniRef90_B8BXV8	RuvB-like helicase	GO:0006310]---[GO:0006281]---[GO:0006355]---[GO:0006351	DNA recombination]---[DNA repair]---[regulation of transcription, DNA-dependent]---[transcription, DNA-dependent	GO:0005524]---[GO:0043141	ATP binding]---[ATP-dependent 5'-3' DNA helicase activity	GO:0071339]---[GO:0000812	MLL1 complex]---[Swr1 complex
MTRINITY_DN15605_c0_g1_i3	1.16361	0.0462997	-	2894	-	-	UniRef90_K0SQR2	Uncharacterized protein	-	-	-	-	GO:0016021	integral to membrane
MTRINITY_DN15765_c1_g1_i2	1.1631	0.0231147	N-glycosylase/DNA lyase	2840	4.2.99.18	DNA-(apurinic or apyrimidinic site) lyase.	UniRef90_B5YNS8	Glycosylase (Fragment)	GO:0006284]---[GO:0006289	base-excision repair]---[nucleotide-excision repair	GO:0003684]---[GO:0019104]---[GO:0008534	damaged DNA binding]---[DNA N-glycosylase activity]---[oxidized purine base lesion DNA N-glycosylase activity	GO:0005634	nucleus
MTRINITY_DN15764_c0_g1_i1	1.15988	0.0117053	-	6620	-	-	UniRef90_B8BVP8	Uncharacterized protein	-	-	-	-	-	-
Pc26236_g1_i3	1.15975	0.0217837	-	1680	-	-	-	-	-	-	-	-	-	-
MTRINITY_DN17328_c5_g1_i2	1.15642	0.012595	GTP-binding nuclear protein Ran	6370	-	-	UniRef90_B8BV52	Uncharacterized protein	-	-	-	-	GO:0016021	integral to membrane
STRINITY_DN12991_c0_g1_i1	1.15542	0.0118113	Copine-7	3351	-	-	UniRef90_B8CEK7	Uncharacterized protein	GO:0031426	polycistronic mRNA processing	-	-	-	-
MTRINITY_DN17024_c0_g1_i2	1.15512	0.0125297	Chromodomain-helicase-DNA-binding protein 9	8647	3.6.4.12	DNA helicase.	UniRef90_K0SJP8	Uncharacterized protein (Fragment)	-	-	GO:0005524	ATP binding	-	-
Pc32314_g1_i1	1.15479	0.0217295	Chromodomain-helicase-DNA-binding protein 9	7183	3.6.4.12	DNA helicase.	UniRef90_K0SJP8	Uncharacterized protein (Fragment)	-	-	GO:0005524	ATP binding	-	-
STRINITY_DN13229_c0_g1_i1	1.15292	0.0284479	-	2417	-	-	-	-	-	-	-	-	-	-
MTRINITY_DN14952_c3_g1_i6	1.15221	0.0279101	-	1236	-	-	UniRef90_B8C8L9	Uncharacterized protein	-	-	GO:0016491	oxidoreductase activity	-	-
STRINITY_DN5131_c0_g1_i1	1.15207	0.0158239	26S proteasome non-ATPase regulatory subunit 11	1577	-	-	UniRef90_K0RYW8	Uncharacterized protein	-	-	-	-	-	-
MTRINITY_DN7087_c0_g1_i1	1.14988	0.0200407	Heme-binding-like protein At3g10130 chloroplastic	1750	-	-	UniRef90_B8C108	Uncharacterized protein	-	-	-	-	-	-
MTRINITY_DN12429_c0_g1_i1	1.14948	0.028903	Cyclin-A1-2	3084	-	-	UniRef90_B8LBV3	Predicted protein	-	-	GO:0008440	inositol-1,4,5-trisphosphate 3-kinase activity	GO:0016021	integral to membrane
STRINITY_DN13088_c2_g1_i2	1.14931	0.0112547	Polyamine aminopropyltransferase	3416	2.5.1.16	Spermidine synthase.	UniRef90_K0SA50	Uncharacterized protein	GO:0008295	spermidine biosynthetic process	GO:0004014	adenosylmethionine decarboxylase activity	-	-
STRINITY_DN6220_c0_g1_i1	1.14631	0.0325364	Xylulose 5-phosphate/phosphate translocator chloroplastic	2160	-	-	UniRef90_B8BUP7	Triose or hexose phosphate/phosphate translocator	GO:0034219	carbohydrate transmembrane transport	-	-	GO:0016021	integral to membrane
STRINITY_DN3547_c0_g1_i1	1.1437	0.0302068	-	1201	-	-	UniRef90_B8C5U3	Uncharacterized protein (Fragment)	-	-	-	-	-	-
MTRINITY_DN15427_c0_g1_i3	1.14187	0.0418948	-	3150	-	-	UniRef90_B8BUC0	Uncharacterized protein	GO:0055114	oxidation-reduction process	GO:0016491	oxidoreductase activity	-	-
MTRINITY_DN15475_c0_g1_i1	1.1382	0.013213	-	5106	-	-	UniRef90_K0RR94	Uncharacterized protein (Fragment)	-	-	-	-	GO:0016021	integral to membrane
STRINITY_DN10881_c0_g1_i1	1.13393	0.028903	-	2399	-	-	UniRef90_B8BXG1	Uncharacterized protein (Fragment)	-	-	GO:0016491]---[GO:0008270	oxidoreductase activity]---[zinc ion binding	-	-
Pc32314_g3_i3	1.13375	0.0158673	Chromodomain-helicase-DNA-binding protein 9	6447	3.6.4.12	DNA helicase.	UniRef90_B5YP60	Predicted protein	-	-	-	-	GO:0016021	integral to membrane
MTRINITY_DN15270_c0_g1_i1	1.13141	0.0424132	Protein ENHANCED DISEASE RESISTANCE 2-like	3639	-	-	UniRef90_B8BV81	Uncharacterized protein	-	-	-	-	-	-
STRINITY_DN11951_c0_g1_i1	1.12525	0.0334839	-	3176	-	-	UniRef90_B8C512	Uncharacterized protein	-	-	-	-	-	-
STRINITY_DN10550_c0_g1_i1	1.12259	0.0294884	Hsp70-Hsp90 organizing protein 2	2206	-	-	UniRef90_K0SU06	Uncharacterized protein	-	-	-	-	-	-
Pc29132_g1_i1	1.11995	0.0301625	Ras-related protein Rab-30	1601	-	-	UniRef90_K0SI73	Uncharacterized protein	GO:0007264	small GTPase mediated signal transduction	GO:0005525	GTP binding	GO:0005622	intracellular
STRINITY_DN8700_c0_g1_i1	1.1118	0.0428823	-	1914	-	-	UniRef90_K0RR94	Uncharacterized protein (Fragment)	-	-	-	-	GO:0016021	integral to membrane
Pc32531_g1_i1	1.10958	0.0324068	Chaperone protein DnaJ	6388	-	-	UniRef90_K0TEJ9	Uncharacterized protein	-	-	-	-	-	-
MTRINITY_DN15138_c1_g1_i1	1.10531	0.0207861	-	2284	-	-	UniRef90_B8BZG5	Uncharacterized protein	-	-	-	-	-	-
STRINITY_DN5117_c0_g1_i1	1.10479	0.0154501	U4/U6.U5 tri-snRNP-associated protein 1	3400	-	-	UniRef90_B8C3T9	Uncharacterized protein	GO:0000481]---[GO:0045292]---[GO:0000387	maturation of 5S rRNA]---[nuclear mRNA cis splicing, via spliceosome]---[spliceosomal snRNP assembly	-	-	GO:0046540	U4/U6 x U5 tri-snRNP complex
STRINITY_DN11403_c0_g1_i1	1.10452	0.039837	-	1452	-	-	UniRef90_B8LDA9	Predicted protein	-	-	GO:0004725	protein tyrosine phosphatase activity	GO:0005737]---[GO:0005634	cytoplasm]---[nucleus
MTRINITY_DN6588_c0_g1_i1	1.10321	0.030668	Ubiquitin carboxyl-terminal hydrolase isozyme L5	1277	3.4.19.12	Ubiquitinyl hydrolase 1.	UniRef90_B8CAQ2	Uncharacterized protein	GO:0016579]---[GO:0006511	protein deubiquitination]---[ubiquitin-dependent protein catabolic process	GO:0004843	ubiquitin-specific protease activity	GO:0005737	cytoplasm
MTRINITY_DN16726_c0_g1_i1	1.10316	0.0379903	Histone-lysine N-methyltransferase Su(var)3-9	4392	2.1.1.43	Histone-lysine N-methyltransferase.	UniRef90_B8BQ88	Uncharacterized protein	GO:0070682	proteasome regulatory particle assembly	-	-	GO:0008540	proteasome regulatory particle, base subcomplex
MTRINITY_DN9003_c0_g2_i1	1.09944	0.0296136	-	396	-	-	-	-	-	-	-	-	-	-
STRINITY_DN13480_c0_g1_i1	1.09468	0.036781	Glycine cleavage system H protein	2126	-	-	UniRef90_K0SJH0	Uncharacterized protein	GO:0006364	rRNA processing	GO:0008168	methyltransferase activity	-	-
MTRINITY_DN10265_c0_g1_i1	1.09358	0.016772	Vacuolar transporter chaperone 4	2646	-	-	UniRef90_K0TQ06	Uncharacterized protein	-	-	-	-	GO:0016021	integral to membrane
MTRINITY_DN11167_c0_g1_i1	1.08897	0.0169588	Protein root UVB sensitive 6	2289	-	-	UniRef90_B8C2Y7	Uncharacterized protein	-	-	-	-	-	-
MTRINITY_DN19089_c0_g1_i1	1.08811	0.0196521	26S proteasome regulatory subunit 4 homolog B	1585	-	-	UniRef90_B8BR56	26S proteasome ATPase regulatory subunit 4	GO:0030433]---[GO:0007292]---[GO:0010078]---[GO:0048232]---[GO:0045899	ER-associated protein catabolic process]---[female gamete generation]---[maintenance of root meristem identity]---[male gamete generation]---[positive regulation of RNA polymerase II transcriptional preinitiation complex assembly	GO:0005524]---[GO:0017025	ATP binding]---[TBP-class protein binding	GO:0005829]---[GO:0031597]---[GO:0031595]---[GO:0005886]---[GO:0000502]---[GO:0008540	cytosol]---[cytosolic proteasome complex]---[nuclear proteasome complex]---[plasma membrane]---[proteasome complex]---[proteasome regulatory particle, base subcomplex
Pc32571_g3_i1	1.08508	0.0284479	Bromodomain and WD repeat-containing DDB_G0285837	7188	-	-	UniRef90_K0T2P0	Uncharacterized protein (Fragment)	-	-	-	-	-	-
Pc31300_g1_i4	1.08433	0.0376848	-	1015	-	-	UniRef90_B8C8L8	Uncharacterized protein	GO:0055114	oxidation-reduction process	GO:0016491	oxidoreductase activity	-	-
STRINITY_DN10792_c0_g1_i1	1.08411	0.0198419	-	1785	-	-	UniRef90_K0SCM5	Uncharacterized protein	-	-	-	-	-	-
MTRINITY_DN12306_c0_g1_i1	1.08234	0.0355784	Glycerol-3-phosphate dehydrogenase mitochondrial	3065	1.1.5.3	Glycerol-3-phosphate dehydrogenase.	UniRef90_K0R291	Uncharacterized protein	-	-	GO:0005509]---[GO:0016491	calcium ion binding]---[oxidoreductase activity	-	-
MTRINITY_DN14975_c0_g1_i1	1.07761	0.0199614	26S proteasome non-ATPase regulatory subunit 13 homolog A	3164	-	-	UniRef90_K0RFW4	Uncharacterized protein	-	-	-	-	-	-
STRINITY_DN13101_c3_g1_i1	1.07184	0.0219234	-	1880	-	-	UniRef90_R1BSD5	Uncharacterized protein	-	-	GO:0005524]---[GO:0005509]---[GO:0004672	ATP binding]---[calcium ion binding]---[protein kinase activity	-	-
MTRINITY_DN14243_c0_g1_i1	1.06885	0.0228243	26S proteasome non-ATPase regulatory subunit 4 homolog	1442	-	-	UniRef90_B8CCE3	Uncharacterized protein (Fragment)	GO:0043248]---[GO:0043161	proteasome assembly]---[proteasomal ubiquitin-dependent protein catabolic process	GO:0031593	polyubiquitin binding	GO:0005829]---[GO:0005634]---[GO:0008540	cytosol]---[nucleus]---[proteasome regulatory particle, base subcomplex
MTRINITY_DN8954_c0_g1_i1	1.06869	0.0241237	Protein RecA	1562	-	-	UniRef90_B5YLR6	Predicted protein	GO:0000730]---[GO:0006312]---[GO:0010212]---[GO:0042148	DNA recombinase assembly]---[mitotic recombination]---[response to ionizing radiation]---[strand invasion	GO:0005524]---[GO:0008094]---[GO:0003690]---[GO:0000400]---[GO:0000150]---[GO:0003697	ATP binding]---[DNA-dependent ATPase activity]---[double-stranded DNA binding]---[four-way junction DNA binding]---[recombinase activity]---[single-stranded DNA binding	GO:0005829	cytosol
MTRINITY_DN10535_c0_g1_i1	1.0663	0.0491888	-	2204	-	-	UniRef90_B8BXI6	Uncharacterized protein	-	-	-	-	GO:0016021	integral to membrane
MTRINITY_DN7743_c0_g1_i1	1.06608	0.0362857	-	1136	-	-	-	-	-	-	-	-	-	-
MTRINITY_DN9189_c0_g1_i1	1.06345	0.0334839	DNA primase large subunit	1690	-	-	UniRef90_B8CCN9	DNA primase (Fragment)	-	-	GO:0003896]---[GO:0003887	DNA primase activity]---[DNA-directed DNA polymerase activity	-	-
MTRINITY_DN14607_c0_g2_i1	1.06019	0.0400419	-	2124	-	-	UniRef90_B8C286	Uncharacterized protein	-	-	-	-	-	-
STRINITY_DN11208_c0_g1_i1	1.04669	0.0265089	26S proteasome non-ATPase regulatory subunit 6 homolog	2802	-	-	UniRef90_K0RDS8	Uncharacterized protein	-	-	-	-	-	-
MTRINITY_DN2891_c0_g1_i1	1.04601	0.0477303	-	1385	-	-	-	-	-	-	-	-	-	-
MTRINITY_DN16187_c1_g1_i1	1.04581	0.0336744	tRNA (guanine(37)-N1)-methyltransferase Trm5a	3054	2.1.1.228	tRNA (guanine(37)-N(1))-methyltransferase.	UniRef90_K0TPE2	Uncharacterized protein	-	-	GO:0016740	transferase activity	-	-
MTRINITY_DN16942_c0_g2_i2	1.04573	0.024433	26S proteasome non-ATPase regulatory subunit 3	3148	-	-	UniRef90_B7FPP8	Regulatory proteasome non-atpase subunit 3 (Fragment)	GO:0042176	regulation of protein catabolic process	GO:0030234	enzyme regulator activity	GO:0000502	proteasome complex
STRINITY_DN13236_c0_g1_i2	1.03956	0.0258883	Brefeldin A-inhibited guanine nucleotide-exchange protein 1	7317	-	-	UniRef90_B8C2A3	Uncharacterized protein	GO:0032012	regulation of ARF protein signal transduction	GO:0005086	ARF guanyl-nucleotide exchange factor activity	-	-
MTRINITY_DN15442_c0_g1_i4	1.03426	0.028903	-	1496	-	-	UniRef90_B8C718	Uncharacterized protein	-	-	-	-	GO:0016021	integral to membrane
STRINITY_DN6413_c0_g1_i1	1.0327	0.030125	-	1490	-	-	UniRef90_B8CBQ9	Uncharacterized protein	-	-	-	-	GO:0016021	integral to membrane
MTRINITY_DN9866_c0_g1_i1	1.03165	0.0271426	26S protease regulatory subunit 8 homolog A	1397	-	-	UniRef90_B8BTH7	26S proteasome ATPase regulatory subunit 6	GO:0030433]---[GO:0045899	ER-associated protein catabolic process]---[positive regulation of RNA polymerase II transcriptional preinitiation complex assembly	GO:0005524]---[GO:0017025	ATP binding]---[TBP-class protein binding	GO:0005829]---[GO:0031597]---[GO:0031595]---[GO:0005634]---[GO:0005886]---[GO:0000502	cytosol]---[cytosolic proteasome complex]---[nuclear proteasome complex]---[nucleus]---[plasma membrane]---[proteasome complex
MTRINITY_DN8604_c0_g2_i1	1.0309	0.0284479	Calmodulin	872	-	-	UniRef90_B5YMJ5	Predicted protein	-	-	GO:0005509	calcium ion binding	-	-
Pc12789_g1_i1	1.02918	0.0272214	-	604	-	-	-	-	-	-	-	-	-	-
Pc31430_g5_i2	1.02727	0.0424402	-	4335	-	-	UniRef90_K0TEI7	Uncharacterized protein	-	-	-	-	-	-
MTRINITY_DN11511_c0_g1_i1	1.02467	0.0257961	UDP-N-acetylglucosamine transporter	1435	-	-	UniRef90_K0RBD9	Uncharacterized protein (Fragment)	-	-	GO:0005351	sugar:hydrogen symporter activity	GO:0000139]---[GO:0016021	Golgi membrane]---[integral to membrane
MTRINITY_DN16690_c0_g1_i1	1.02339	0.0330972	DNA annealing helicase and endonuclease ZRANB3	5723	-	-	UniRef90_B8CAP7	Uncharacterized protein (Fragment)	-	-	GO:0005524	ATP binding	-	-
MTRINITY_DN10415_c1_g1_i1	1.02142	0.0492525	-	1630	-	-	UniRef90_B8C0I1	Uncharacterized protein	-	-	-	-	-	-
STRINITY_DN10551_c0_g1_i1	1.00984	0.0417094	-	1613	-	-	UniRef90_B8C2J0	Uncharacterized protein	GO:0006457	protein folding	GO:0003755	peptidyl-prolyl cis-trans isomerase activity	GO:0016021	integral to membrane
Pc31626_g2_i1	1.00884	0.0448333	Methylglyoxal synthase	1419	4.2.3.3	Methylglyoxal synthase.	UniRef90_R1D1V0	Uncharacterized protein	GO:0019242	methylglyoxal biosynthetic process	GO:0008929	methylglyoxal synthase activity	-	-
MTRINITY_DN12361_c1_g1_i1	1.00391	0.0315809	Probable serine/threonine-protein kinase fhkD	1934	2.7.11.1	Non-specific serine/threonine protein kinase.	UniRef90_K0SHH7	Uncharacterized protein	-	-	GO:0005524]---[GO:0004672	ATP binding]---[protein kinase activity	-	-
STRINITY_DN9363_c0_g1_i1	1.00084	0.0465543	Signal recognition particle receptor FtsY	1869	-	-	UniRef90_K0TAS7	Uncharacterized protein	GO:0006614	SRP-dependent cotranslational protein targeting to membrane	GO:0005525	GTP binding	GO:0005622	intracellular
Pc17927_g1_i1	1.00079	0.0405821	Proteasome subunit beta type-1	501	3.4.25.1	Proteasome endopeptidase complex.	UniRef90_K0TBE9	Proteasome subunit beta type	GO:0051603	proteolysis involved in cellular protein catabolic process	GO:0004298	threonine-type endopeptidase activity	GO:0005737]---[GO:0005634]---[GO:0005839	cytoplasm]---[nucleus]---[proteasome core complex
Pc30924_g2_i1	1.0002	0.035602	-	3865	-	-	UniRef90_B8CGQ9	Uncharacterized protein	-	-	GO:0043565]---[GO:0003700	sequence-specific DNA binding]---[sequence-specific DNA binding transcription factor activity	-	-
STRINITY_DN3029_c0_g2_i1	0.988429	0.0426116	-	1896	-	-	UniRef90_B8C8S8	Uncharacterized protein	-	-	-	-	-	-
MTRINITY_DN14416_c0_g1_i1	0.986145	0.034539	Myosin-17	6086	-	-	UniRef90_C6JVY6	Myosin D	-	-	GO:0005524]---[GO:0003774	ATP binding]---[motor activity	GO:0016459	myosin complex
MTRINITY_DN13818_c1_g2_i1	0.98434	0.0394327	26S proteasome non-ATPase regulatory subunit 6 homolog	3073	-	-	UniRef90_K0RDS8	Uncharacterized protein	-	-	-	-	-	-
MTRINITY_DN16046_c0_g1_i1	0.984149	0.0384271	-	4277	-	-	UniRef90_B8CGQ9	Uncharacterized protein	-	-	GO:0043565]---[GO:0003700	sequence-specific DNA binding]---[sequence-specific DNA binding transcription factor activity	-	-
STRINITY_DN4054_c0_g1_i1	0.976595	0.0482059	Glutathione peroxidase 2	990	1.11.1.9	Glutathione peroxidase.	UniRef90_K0RT55	Glutathione peroxidase	GO:0006979	response to oxidative stress	GO:0004602	glutathione peroxidase activity	-	-
Pc20498_g2_i2	0.976208	0.0492726	Probable queuine tRNA-ribosyltransferase	2770	2.4.2.29	tRNA-guanine(34) transglycosylase.	UniRef90_B8BQB0	Queuine tRNA-ribosyltransferase (Fragment)	GO:0008616]---[GO:0006400	queuosine biosynthetic process]---[tRNA modification	GO:0008479	queuine tRNA-ribosyltransferase activity	GO:0005737	cytoplasm
MTRINITY_DN9876_c0_g1_i1	0.97588	0.0406698	26S proteasome non-ATPase regulatory subunit 7 homolog B	1371	-	-	UniRef90_B8C5E9	26S proteasome regulatory subunit 8	GO:0043161	proteasomal ubiquitin-dependent protein catabolic process	-	-	GO:0000502	proteasome complex
MTRINITY_DN12475_c0_g1_i1	0.968117	0.0388168	Dihydrolipoyllysine-residue acetyltransferase component 1 of pyruvate dehydrogenase complex mitochondrial	1357	2.3.1.12	Dihydrolipoyllysine-residue acetyltransferase.	UniRef90_B8BTR7	Dihydrolipoamide s-acetyltransferase	-	-	GO:0004742	dihydrolipoyllysine-residue acetyltransferase activity	-	-
MTRINITY_DN14964_c1_g1_i1	0.967423	0.0400665	Pyruvate dehydrogenase E1 component subunit alpha-1 mitochondrial	1677	1.2.4.1	Pyruvate dehydrogenase (acetyl-transferring).	UniRef90_B8BVN4	Pyruvate dehydrogenase	-	-	GO:0004739	pyruvate dehydrogenase (acetyl-transferring) activity	-	-
MTRINITY_DN13921_c0_g1_i1	0.964235	0.0411944	Putative GTP diphosphokinase RSH1 chloroplastic	4810	2.7.6.5	GTP diphosphokinase.	UniRef90_B8BW94	GTP pyrophosphokinase-like protein (Fragment)	GO:0015969]---[GO:0042594	guanosine tetraphosphate metabolic process]---[response to starvation	GO:0008728]---[GO:0008893]---[GO:0016301	GTP diphosphokinase activity]---[guanosine-3',5'-bis(diphosphate) 3'-diphosphatase activity]---[kinase activity	-	-
MTRINITY_DN16500_c1_g1_i1	0.963849	0.0424132	Serine/threonine-protein kinase pim-2	5904	2.7.11.1	Non-specific serine/threonine protein kinase.	UniRef90_B8BVH4	Uncharacterized protein	-	-	-	-	-	-
MTRINITY_DN6264_c0_g1_i1	0.960683	0.0465772	Histone-binding protein RBBP4	1785	-	-	UniRef90_B8CDE4	Chromatin assembly factor	-	-	-	-	GO:0005634	nucleus
STRINITY_DN3109_c0_g1_i1	0.956942	0.0468351	-	1856	-	-	UniRef90_B8BQY8	Uncharacterized protein	-	-	-	-	GO:0016021	integral to membrane
MTRINITY_DN1120_c1_g1_i1	0.95145	0.0487897	Speckle-type POZ protein	1702	-	-	UniRef90_K0RPI0	Uncharacterized protein	-	-	-	-	-	-
STRINITY_DN16335_c0_g1_i1	0.950798	0.0443461	Protein strawberry notch	5838	-	-	UniRef90_K0T331	Uncharacterized protein (Fragment)	GO:0006355	regulation of transcription, DNA-dependent	-	-	-	-
MTRINITY_DN20706_c0_g1_i1	0.940741	0.0446924	Chaperone protein ClpB 2	3248	-	-	UniRef90_B8CFD1	Member of the clp superfamily regulatory beta subunit	GO:0016485]---[GO:0009408	protein processing]---[response to heat	GO:0005524	ATP binding	GO:0005737	cytoplasm
MTRINITY_DN13385_c0_g2_i2	0.94067	0.0447193	Probable zinc metalloprotease EGY1 chloroplastic	5032	-	-	UniRef90_B8BRH0	Uncharacterized protein	-	-	-	-	GO:0016021	integral to membrane
Pc26941_g1_i1	0.93037	0.0451008	-	2383	-	-	UniRef90_K0R8C7	Uncharacterized protein	-	-	-	-	-	-
STRINITY_DN8364_c0_g2_i1	-0.929703	0.049191	-	2323	-	-	UniRef90_B8BXH6	Uncharacterized protein	-	-	-	-	-	-
MTRINITY_DN15248_c0_g2_i2	-0.935684	0.0453146	-	2991	-	-	UniRef90_K0RMG6	Uncharacterized protein (Fragment)	-	-	-	-	-	-
STRINITY_DN6719_c0_g1_i1	-0.936218	0.0456806	-	2489	-	-	UniRef90_K0RMG6	Uncharacterized protein (Fragment)	-	-	-	-	-	-
Pc31044_g1_i2	-0.94506	0.0431197	ABC transporter B family member 26 chloroplastic	2716	-	-	UniRef90_K0SD67	Uncharacterized protein	-	-	GO:0005524]---[GO:0042626	ATP binding]---[ATPase activity, coupled to transmembrane movement of substances	GO:0016021	integral to membrane
MTRINITY_DN11641_c0_g1_i2	-0.947184	0.0485268	-	2636	-	-	UniRef90_A0A0F6SFZ8	Integrin alpha beta-propellor repeat protein	GO:0007229	integrin-mediated signaling pathway	-	-	-	-
MTRINITY_DN13860_c0_g1_i1	-0.949015	0.0444988	Aspartate beta-hydroxylase domain-containing protein 2	1545	-	-	UniRef90_B8C6K4	Uncharacterized protein	GO:0018193	peptidyl-amino acid modification	-	-	-	-
Pc25984_g1_i1	-0.95324	0.0436581	Heat shock factor protein	1880	-	-	UniRef90_B8BWH2	Uncharacterized protein	-	-	GO:0043565]---[GO:0003700	sequence-specific DNA binding]---[sequence-specific DNA binding transcription factor activity	GO:0005634	nucleus
MTRINITY_DN11766_c0_g1_i1	-0.955583	0.0438838	Uncharacterized RNA-binding protein C328.05	1146	-	-	UniRef90_B8CBN8	Uncharacterized protein (Fragment)	-	-	GO:0003676]---[GO:0000166	nucleic acid binding]---[nucleotide binding	-	-
MTRINITY_DN15189_c0_g1_i1	-0.957511	0.0418948	Argininosuccinate lyase	1627	4.3.2.1	Argininosuccinate lyase.	UniRef90_B8C6D4	Argininosuccinate lyase	GO:0006526]---[GO:0042450]---[GO:0051262	arginine biosynthetic process]---[arginine biosynthetic process via ornithine]---[protein tetramerization	GO:0004056	argininosuccinate lyase activity	GO:0005829	cytosol
STRINITY_DN8115_c0_g2_i1	-0.958275	0.0401086	-	582	-	-	UniRef90_B8BS78	Uncharacterized protein	-	-	-	-	GO:0016021	integral to membrane
Pc8086_g1_i1	-0.958484	0.043378	Fucoxanthin-chlorophyll a-c binding protein chloroplastic	859	-	-	UniRef90_B8LDJ7	Fucoxanthin chl a/c light-harvesting protein	GO:0009768]---[GO:0018298]---[GO:0009416	photosynthesis, light harvesting in photosystem I]---[protein-chromophore linkage]---[response to light stimulus	GO:0016168]---[GO:0031409	chlorophyll binding]---[pigment binding	GO:0009535]---[GO:0016021	chloroplast thylakoid membrane]---[integral to membrane
Pc31522_g1_i1	-0.959637	0.0390497	-	3873	-	-	UniRef90_B8BZ43	Uncharacterized protein	-	-	-	-	-	-
STRINITY_DN13195_c1_g3_i1	-0.9607	0.044265	-	4956	-	-	UniRef90_B8C8D5	Uncharacterized protein	-	-	-	-	-	-
MTRINITY_DN12265_c0_g1_i1	-0.96798	0.0413369	Probable NADH dehydrogenase	2611	-	-	UniRef90_B8LBP7	Predicted protein (Fragment)	-	-	GO:0016491	oxidoreductase activity	-	-
STRINITY_DN3621_c0_g1_i1	-0.97032	0.0372091	-	2606	-	-	UniRef90_B8BTJ9	Uncharacterized protein	-	-	-	-	-	-
MTRINITY_DN12978_c0_g1_i1	-0.971814	0.0424132	-	1420	-	-	UniRef90_B8LD82	Predicted protein	-	-	-	-	-	-
STRINITY_DN11667_c0_g1_i1	-0.971973	0.0348688	GTP-binding protein TypA/BipA homolog	2819	-	-	UniRef90_K0R9J8	Uncharacterized protein	-	-	GO:0005525]---[GO:0003924	GTP binding]---[GTPase activity	-	-
MTRINITY_DN15275_c1_g1_i2	-0.972496	0.0435414	NADP-dependent D-sorbitol-6-phosphate dehydrogenase	3192	1.1.1.200	Aldose-6-phosphate reductase (NADPH).	UniRef90_K0TQ16	Uncharacterized protein	-	-	GO:0016491	oxidoreductase activity	-	-
MTRINITY_DN16508_c1_g1_i1	-0.974184	0.0373692	Ribosomal RNA large subunit methyltransferase I	4440	2.1.1.191	23S rRNA (cytosine(1962)-C(5))-methyltransferase.	UniRef90_K0SSI5	Uncharacterized protein	-	-	GO:0008168	methyltransferase activity	-	-
MTRINITY_DN16541_c7_g1_i1	-0.974689	0.0388043	Adenylosuccinate lyase	2267	4.3.2.2	Adenylosuccinate lyase.	UniRef90_B8LE99	Adenylosuccinate lyase	GO:0044208]---[GO:0006189]---[GO:0009060]---[GO:0006167]---[GO:0051262]---[GO:0006163]---[GO:0001666]---[GO:0014850]---[GO:0007584]---[GO:0042594	'de novo' AMP biosynthetic process]---['de novo' IMP biosynthetic process]---[aerobic respiration]---[AMP biosynthetic process]---[protein tetramerization]---[purine nucleotide metabolic process]---[response to hypoxia]---[response to muscle activity]---[response to nutrient]---[response to starvation	GO:0070626]---[GO:0004018	(S)-2-(5-amino-1-(5-phospho-D-ribosyl)imidazole-4-carboxamido)succinate AMP-lyase (fumarate-forming) activity]---[N6-(1,2-dicarboxyethyl)AMP AMP-lyase (fumarate-forming) activity	GO:0005829]---[GO:0005739	cytosol]---[mitochondrion
MTRINITY_DN11763_c0_g1_i1	-0.975823	0.0490264	Ethanolamine-phosphate cytidylyltransferase	2557	2.7.7.14	Ethanolamine-phosphate cytidylyltransferase.	UniRef90_K0R5W5	Uncharacterized protein	-	-	-	-	-	-
STRINITY_DN18160_c0_g1_i1	-0.979643	0.0386772	Protein pyrABCN	3534	2.1.3.2]---[6.3.5.5	Aspartate carbamoyltransferase.]---[Carbamoyl-phosphate synthase (glutamine-hydrolyzing).	UniRef90_K0TB25	Uncharacterized protein	GO:0006207]---[GO:0044205]---[GO:0006526]---[GO:0006520]---[GO:0006541]---[GO:0045984]---[GO:0006807]---[GO:0000050	'de novo' pyrimidine base biosynthetic process]---['de novo' UMP biosynthetic process]---[arginine biosynthetic process]---[cellular amino acid metabolic process]---[glutamine metabolic process]---[negative regulation of pyrimidine base metabolic process]---[nitrogen compound metabolic process]---[urea cycle	GO:0016597]---[GO:0004070]---[GO:0005524]---[GO:0004087]---[GO:0004088]---[GO:0004151]---[GO:0003922]---[GO:0046872	amino acid binding]---[aspartate carbamoyltransferase activity]---[ATP binding]---[carbamoyl-phosphate synthase (ammonia) activity]---[carbamoyl-phosphate synthase (glutamine-hydrolyzing) activity]---[dihydroorotase activity]---[GMP synthase (glutamine-hydrolyzing) activity]---[metal ion binding	GO:0005737]---[GO:0005829]---[GO:0016021]---[GO:0005739	cytoplasm]---[cytosol]---[integral to membrane]---[mitochondrion
STRINITY_DN3449_c1_g1_i1	-0.981152	0.0355784	-	630	-	-	-	-	-	-	-	-	-	-
MTRINITY_DN14457_c0_g1_i1	-0.981222	0.0369254	DEAD-box ATP-dependent RNA helicase 22	2213	3.6.4.13	RNA helicase.	UniRef90_K0SJ61	Uncharacterized protein	-	-	GO:0005524]---[GO:0003676	ATP binding]---[nucleic acid binding	-	-
STRINITY_DN10514_c0_g1_i1	-0.984845	0.0417094	-	3020	-	-	UniRef90_K0TLF5	Uncharacterized protein	GO:0055114	oxidation-reduction process	-	-	-	-
MTRINITY_DN10047_c1_g1_i1	-0.988764	0.0348417	Uncharacterized protein YqeH	3579	-	-	UniRef90_K0T5S6	Uncharacterized protein	-	-	-	-	-	-
Pc31793_g1_i2	-0.99129	0.0353329	Glycerol-3-phosphate acyltransferase chloroplastic	2276	2.3.1.15	Glycerol-3-phosphate 1-O-acyltransferase.	UniRef90_K0SLZ3	Uncharacterized protein	GO:0008152	metabolic process	GO:0016746	transferase activity, transferring acyl groups	-	-
STRINITY_DN8009_c0_g1_i1	-0.992287	0.0294506	-	1442	-	-	-	-	-	-	-	-	-	-
STRINITY_DN8376_c0_g1_i1	-0.993709	0.0358049	-	764	-	-	UniRef90_K0TCZ7	Uncharacterized protein (Fragment)	-	-	-	-	-	-
MTRINITY_DN16739_c0_g1_i2	-0.997087	0.0324266	Bifunctional purine biosynthetic protein ADE1	5709	6.3.3.1]---[6.3.4.13	Phosphoribosylformylglycinamidine cyclo-ligase.]---[Phosphoribosylamine--glycine ligase.	UniRef90_B8BSS2	Uncharacterized protein	GO:0006189]---[GO:0009113	'de novo' IMP biosynthetic process]---[purine base biosynthetic process	GO:0005524]---[GO:0016742]---[GO:0046872]---[GO:0004637]---[GO:0004641	ATP binding]---[hydroxymethyl-, formyl- and related transferase activity]---[metal ion binding]---[phosphoribosylamine-glycine ligase activity]---[phosphoribosylformylglycinamidine cyclo-ligase activity	GO:0005737	cytoplasm
MTRINITY_DN17096_c0_g2_i1	-0.999093	0.0446548	Non-histone chromosomal protein 6	1799	-	-	UniRef90_B5YP78	Predicted protein	GO:0006298	mismatch repair	GO:0016887]---[GO:0003697	ATPase activity]---[single-stranded DNA binding	GO:0032389	MutLalpha complex
STRINITY_DN11752_c0_g1_i1	-1.0013	0.0368034	Indole-3-glycerol phosphate synthase	2729	4.1.1.48	Indole-3-glycerol-phosphate synthase.	UniRef90_K0TM75	Uncharacterized protein	GO:0008152	metabolic process	GO:0004425	indole-3-glycerol-phosphate synthase activity	-	-
MTRINITY_DN7600_c0_g1_i1	-1.00304	0.0487897	Homogentisate phytyltransferase 1 chloroplastic	1459	2.5.1.115	Homogentisate phytyltransferase.	UniRef90_B7G488	Predicted protein	-	-	GO:0004659	prenyltransferase activity	GO:0016021	integral to membrane
MTRINITY_DN10192_c0_g1_i1	-1.01059	0.0348368	-	978	-	-	-	-	-	-	-	-	-	-
STRINITY_DN10753_c0_g1_i1	-1.01194	0.0462928	Ribosomal protein L11 methyltransferase	1846	-	-	UniRef90_B8BVY1	Uncharacterized protein (Fragment)	-	-	-	-	-	-
MTRINITY_DN10742_c1_g1_i1	-1.01354	0.0278257	Phosphoglycerate kinase chloroplastic	1417	2.7.2.3	Phosphoglycerate kinase.	UniRef90_B8BXW2	Phosphoglycerate kinase	GO:0006096	glycolysis	GO:0005524]---[GO:0004618	ATP binding]---[phosphoglycerate kinase activity	-	-
MTRINITY_DN12243_c0_g1_i1	-1.01561	0.0281754	Arginine biosynthesis bifunctional protein ArgJ mitochondrial	1747	2.3.1.1]---[2.3.1.35	Amino-acid N-acetyltransferase.]---[Glutamate N-acetyltransferase.	UniRef90_B8BVB6	Arginine biosynthesis bifunctional protein ArgJ mitochondrial	GO:0006526]---[GO:0006592	arginine biosynthetic process]---[ornithine biosynthetic process	GO:0004042]---[GO:0004358	acetyl-CoA:L-glutamate N-acetyltransferase activity]---[glutamate N-acetyltransferase activity	GO:0005759	mitochondrial matrix
MTRINITY_DN14295_c0_g2_i1	-1.01738	0.029048	Spermidine synthase	4644	2.5.1.16	Spermidine synthase.	UniRef90_B8CFQ2	Spermine synthase	GO:0006596	polyamine biosynthetic process	GO:0016740	transferase activity	-	-
STRINITY_DN7875_c0_g1_i1	-1.01919	0.0274628	UPF0160 protein C27H6.8	1293	-	-	UniRef90_B8CEM1	Uncharacterized protein	-	-	-	-	-	-
STRINITY_DN21180_c0_g1_i1	-1.02083	0.0394349	GTPase Era mitochondrial	1432	-	-	UniRef90_B8C5W4	Gtp-binding protein	GO:0000028	ribosomal small subunit assembly	GO:0005525]---[GO:0003924]---[GO:0043024]---[GO:0019843	GTP binding]---[GTPase activity]---[ribosomal small subunit binding]---[rRNA binding	GO:0005737	cytoplasm
MTRINITY_DN12304_c1_g1_i1	-1.02359	0.026852	Acetyl-coenzyme A synthetase 2	2681	6.2.1.1	Acetate--CoA ligase.	UniRef90_B8C359	Acetyl-coenzyme A synthetase (Fragment)	GO:0019427	acetyl-CoA biosynthetic process from acetate	GO:0003987]---[GO:0016208]---[GO:0005524]---[GO:0046872	acetate-CoA ligase activity]---[AMP binding]---[ATP binding]---[metal ion binding	-	-
Pc36401_g1_i1	-1.02449	0.0269538	-	1152	-	-	UniRef90_B8C776	Uncharacterized protein	-	-	-	-	GO:0016021	integral to membrane
Pc31703_g1_i1	-1.02508	0.0387642	Cellulose 1 4-beta-cellobiosidase	5495	3.2.1.91	Cellulose 1 4-beta-cellobiosidase (non-reducing end).	UniRef90_K0TPZ1	Uncharacterized protein	GO:0005975	carbohydrate metabolic process	GO:0008810	cellulase activity	-	-
STRINITY_DN16557_c0_g1_i1	-1.02543	0.0325946	Adrenodoxin-like protein mitochondrial	803	-	-	UniRef90_K0SI29	Uncharacterized protein	-	-	GO:0009055]---[GO:0051536]---[GO:0046872	electron carrier activity]---[iron-sulfur cluster binding]---[metal ion binding	-	-
MTRINITY_DN17094_c0_g2_i2	-1.02636	0.0433322	ABC transporter D family member 2 chloroplastic	3790	-	-	UniRef90_B5YP44	ABC transporter ATP binding protein (Fragment)	-	-	GO:0005524]---[GO:0042626	ATP binding]---[ATPase activity, coupled to transmembrane movement of substances	GO:0016021	integral to membrane
MTRINITY_DN12499_c0_g1_i1	-1.02651	0.0302191	Ankyrin repeat and SOCS box protein 10	3087	-	-	UniRef90_B8BUT5	Uncharacterized protein	-	-	-	-	-	-
Pc24865_g1_i1	-1.02703	0.0264141	-	963	-	-	-	-	-	-	-	-	-	-
Pc26709_g1_i1	-1.02954	0.026772	Non-histone chromosomal protein 6A	249	-	-	UniRef90_I1C3L6	Uncharacterized protein	-	-	-	-	-	-
STRINITY_DN20216_c0_g1_i1	-1.03528	0.0292434	Bifunctional protein FolD	276	1.5.1.5]---[3.5.4.9	Methylenetetrahydrofolate dehydrogenase (NADP( )).]---[Methenyltetrahydrofolate cyclohydrolase.	UniRef90_K0RCN9	Uncharacterized protein	GO:0009396]---[GO:0006729	folic acid-containing compound biosynthetic process]---[tetrahydrobiopterin biosynthetic process	GO:0008124]---[GO:0004488	4-alpha-hydroxytetrahydrobiopterin dehydratase activity]---[methylenetetrahydrofolate dehydrogenase (NADP+) activity	-	-
MTRINITY_DN15019_c0_g1_i1	-1.03871	0.0332853	Probable WRKY transcription factor 19	5217	-	-	UniRef90_K0SQE4	Uncharacterized protein (Fragment)	-	-	-	-	GO:0016021	integral to membrane
Pc19292_g2_i1	-1.04021	0.0247977	Uncharacterized 17.7 kDa protein in bps2 3'region	920	-	-	UniRef90_B8C203	Uncharacterized protein	-	-	-	-	-	-
MTRINITY_DN17094_c0_g2_i3	-1.04106	0.0407636	ABC transporter D family member 2 chloroplastic	3694	-	-	UniRef90_B5YP44	ABC transporter ATP binding protein (Fragment)	-	-	GO:0005524]---[GO:0042626	ATP binding]---[ATPase activity, coupled to transmembrane movement of substances	GO:0016021	integral to membrane
STRINITY_DN13312_c0_g2_i1	-1.04132	0.0394349	RNA pseudouridylate synthase domain-containing protein 1	2245	-	-	UniRef90_K0R8P0	Uncharacterized protein	GO:0001522	pseudouridine synthesis	GO:0009982]---[GO:0003723	pseudouridine synthase activity]---[RNA binding	-	-
STRINITY_DN7577_c0_g1_i1	-1.04288	0.027246	Fucoxanthin-chlorophyll a-c binding protein chloroplastic	775	-	-	UniRef90_B8LDJ7	Fucoxanthin chl a/c light-harvesting protein	GO:0009768]---[GO:0018298]---[GO:0009416	photosynthesis, light harvesting in photosystem I]---[protein-chromophore linkage]---[response to light stimulus	GO:0016168]---[GO:0031409	chlorophyll binding]---[pigment binding	GO:0009535]---[GO:0016021	chloroplast thylakoid membrane]---[integral to membrane
Pc30280_g6_i1	-1.04319	0.0366181	-	211	-	-	-	-	-	-	-	-	-	-
STRINITY_DN8365_c0_g1_i1	-1.04705	0.0227846	-	2137	-	-	UniRef90_B8C6J7	Uncharacterized protein	-	-	-	-	-	-
MTRINITY_DN10959_c0_g1_i1	-1.05096	0.046182	-	3276	-	-	UniRef90_B8CB84	Uncharacterized protein	-	-	-	-	-	-
STRINITY_DN9454_c0_g2_i1	-1.05369	0.0212943	Glycerol-3-phosphate acyltransferase chloroplastic	2005	2.3.1.15	Glycerol-3-phosphate 1-O-acyltransferase.	UniRef90_K0SLZ3	Uncharacterized protein	GO:0008152	metabolic process	GO:0016746	transferase activity, transferring acyl groups	-	-
MTRINITY_DN15770_c2_g1_i4	-1.05561	0.0309672	Putative sodium-coupled neutral amino acid transporter 10	1880	-	-	UniRef90_B8C8X8	Uncharacterized protein	GO:0003333	amino acid transmembrane transport	GO:0015171	amino acid transmembrane transporter activity	GO:0016021	integral to membrane
MTRINITY_DN8262_c1_g1_i1	-1.05655	0.0261639	-	3277	-	-	UniRef90_B8BXN6	Uncharacterized protein	-	-	-	-	-	-
MTRINITY_DN11856_c1_g1_i2	-1.06122	0.0219253	Protein bcn92	1487	-	-	UniRef90_B5YNH4	Predicted protein	GO:0006284]---[GO:0000715]---[GO:0033683]---[GO:0070914	base-excision repair]---[nucleotide-excision repair, DNA damage recognition]---[nucleotide-excision repair, DNA incision]---[UV-damage excision repair	GO:0003684	damaged DNA binding	GO:0000110	nucleotide-excision repair factor 1 complex
MTRINITY_DN16641_c1_g1_i1	-1.0618	0.0214186	Phosphoribosylaminoimidazole-succinocarboxamide synthase	3709	6.3.2.6	Phosphoribosylaminoimidazolesuccinocarboxamide synthase.	UniRef90_B8BXB6	Uncharacterized protein	GO:0006164]---[GO:0006189]---[GO:0046084	purine nucleotide biosynthetic process]---['de novo' IMP biosynthetic process]---[adenine biosynthetic process	GO:0005524]---[GO:0004639]---[GO:0004638	ATP binding]---[phosphoribosylaminoimidazolesuccinocarboxamide synthase activity]---[phosphoribosylaminoimidazole carboxylase activity	GO:0009570	chloroplast stroma
Pc19499_g1_i1	-1.06226	0.0220643	Non-histone chromosomal protein 6	858	-	-	UniRef90_A0A068REA9	Nucleosome binding protein	GO:0006281]---[GO:0006355]---[GO:0006351	DNA repair]---[regulation of transcription, DNA-dependent]---[transcription, DNA-dependent	GO:0003677	DNA binding	GO:0005694]---[GO:0005634	chromosome]---[nucleus
MTRINITY_DN14793_c1_g1_i1	-1.06253	0.0318663	Argininosuccinate synthase	3413	6.3.4.5	Argininosuccinate synthase.	UniRef90_K0R6N9	Uncharacterized protein	GO:0006526	arginine biosynthetic process	GO:0004055]---[GO:0005524	argininosuccinate synthase activity]---[ATP binding	-	-
STRINITY_DN13362_c0_g1_i1	-1.06353	0.0487762	Midasin	11161	-	-	UniRef90_K0TEP4	Midasin	GO:0000027	ribosomal large subunit assembly	GO:0005524]---[GO:0016887	ATP binding]---[ATPase activity	GO:0005634	nucleus
MTRINITY_DN12403_c0_g2_i2	-1.06955	0.0372091	-	2664	-	-	UniRef90_B8C9L0	Uncharacterized protein	-	-	GO:0008237	metallopeptidase activity	GO:0016021	integral to membrane
STRINITY_DN11874_c1_g1_i1	-1.07046	0.0210413	-	2644	-	-	UniRef90_B8C2U8	Uncharacterized protein	GO:0006418	tRNA aminoacylation for protein translation	GO:0004812]---[GO:0005524	aminoacyl-tRNA ligase activity]---[ATP binding	-	-
Pc32257_g1_i3	-1.07118	0.031553	-	1393	-	-	UniRef90_B8LE99	Adenylosuccinate lyase	GO:0044208]---[GO:0006189]---[GO:0051262]---[GO:0006163	'de novo' AMP biosynthetic process]---['de novo' IMP biosynthetic process]---[protein tetramerization]---[purine nucleotide metabolic process	GO:0070626]---[GO:0004018	(S)-2-(5-amino-1-(5-phospho-D-ribosyl)imidazole-4-carboxamido)succinate AMP-lyase (fumarate-forming) activity]---[N6-(1,2-dicarboxyethyl)AMP AMP-lyase (fumarate-forming) activity	-	-
STRINITY_DN7196_c0_g1_i1	-1.07128	0.037679	-	906	-	-	UniRef90_B8BXJ0	Uncharacterized protein	-	-	-	-	-	-
MTRINITY_DN3893_c0_g1_i1	-1.0734	0.0217837	DnaJ homolog subfamily C member 21	3154	-	-	UniRef90_B8CDE2	Uncharacterized protein	GO:0006664	glycolipid metabolic process	GO:0046527	glucosyltransferase activity	GO:0012505]---[GO:0016021	endomembrane system]---[integral to membrane
MTRINITY_DN17210_c0_g1_i2	-1.07373	0.0181857	Glycerol-3-phosphate acyltransferase chloroplastic	2268	2.3.1.15	Glycerol-3-phosphate 1-O-acyltransferase.	UniRef90_K0SLZ3	Uncharacterized protein	GO:0008152	metabolic process	GO:0016746	transferase activity, transferring acyl groups	-	-
MTRINITY_DN9009_c0_g1_i1	-1.07437	0.0182871	Ran guanine nucleotide release factor	3527	-	-	UniRef90_B8LBT2	Predicted protein	GO:0006629	lipid metabolic process	GO:0008889	glycerophosphodiester phosphodiesterase activity	-	-
STRINITY_DN11499_c0_g1_i1	-1.07492	0.037679	Chaperone protein DnaJ 1	1700	-	-	UniRef90_K0TEC7	Uncharacterized protein	-	-	-	-	GO:0016021	integral to membrane
STRINITY_DN10842_c1_g1_i1	-1.0786	0.0400991	-	3374	-	-	UniRef90_B8BXW4	Uncharacterized protein	-	-	-	-	GO:0016021	integral to membrane
MTRINITY_DN13830_c1_g1_i1	-1.07986	0.0259919	Protein TIC 20-v chloroplastic	2603	-	-	UniRef90_B8BU05	Uncharacterized protein	-	-	-	-	-	-
MTRINITY_DN11854_c0_g1_i1	-1.08045	0.0290433	-	3311	-	-	UniRef90_B8BQM1	Uncharacterized protein	GO:0006355	regulation of transcription, DNA-dependent	GO:0004402]---[GO:0003712]---[GO:0008270	histone acetyltransferase activity]---[transcription cofactor activity]---[zinc ion binding	GO:0005634	nucleus
STRINITY_DN5426_c0_g1_i1	-1.08158	0.0486898	Ribosome biogenesis protein NSA2 homolog	980	-	-	UniRef90_B8C4B1	Uncharacterized protein	GO:0000460]---[GO:0000470	maturation of 5.8S rRNA]---[maturation of LSU-rRNA	-	-	GO:0005730]---[GO:0030687	nucleolus]---[preribosome, large subunit precursor
Pc19780_g1_i1	-1.09023	0.0240257	Elongation factor 1-alpha	1456	-	-	UniRef90_A0A060N0D0	Elongation factor 1-alpha (Fragment)	-	-	GO:0005525]---[GO:0003924]---[GO:0003746	GTP binding]---[GTPase activity]---[translation elongation factor activity	GO:0005737	cytoplasm
MTRINITY_DN16563_c1_g2_i1	-1.09097	0.0233272	Zinc transporter ZIP4	4619	-	-	UniRef90_B8BU60	Uncharacterized protein	-	-	GO:0016787	hydrolase activity	-	-
STRINITY_DN15442_c0_g1_i1	-1.09098	0.0241465	-	806	-	-	-	-	-	-	-	-	-	-
STRINITY_DN1681_c0_g1_i1	-1.09169	0.0190756	Probable mediator of RNA polymerase II transcription subunit 36b	1342	-	-	UniRef90_B8CBC2	Uncharacterized protein	GO:0000494]---[GO:0031167]---[GO:0008033	box C/D snoRNA 3'-end processing]---[rRNA methylation]---[tRNA processing	GO:0003723]---[GO:0008649	RNA binding]---[rRNA methyltransferase activity	GO:0031428]---[GO:0015030]---[GO:0032040	box C/D snoRNP complex]---[Cajal body]---[small-subunit processome
MTRINITY_DN14382_c0_g1_i1	-1.09199	0.0278166	2 5-diketo-D-gluconic acid reductase A	2167	1.1.1.346	2 5-didehydrogluconate reductase (2-dehydro-L-gulonate-forming).	UniRef90_B8BV19	Expressed protein	-	-	GO:0016491	oxidoreductase activity	GO:0016021	integral to membrane
MTRINITY_DN15826_c1_g1_i1	-1.09406	0.043378	Alpha-dioxygenase 2	2111	-	-	UniRef90_M8BP16	Dual oxidase 1	GO:0050832]---[GO:0001561]---[GO:0009737]---[GO:0006979]---[GO:0009627]---[GO:0010106]---[GO:0006826]---[GO:0015706]---[GO:0010167	defense response to fungus]---[fatty acid alpha-oxidation]---[response to abscisic acid stimulus]---[response to oxidative stress]---[systemic acquired resistance]---[cellular response to iron ion starvation]---[iron ion transport]---[nitrate transport]---[response to nitrate	GO:0020037]---[GO:0016702]---[GO:0004601]---[GO:0051213]---[GO:0046872	heme binding]---[oxidoreductase activity, acting on single donors with incorporation of molecular oxygen, incorporation of two atoms of oxygen]---[peroxidase activity]---[dioxygenase activity]---[metal ion binding	GO:0012511	monolayer-surrounded lipid storage body
Pc32950_g1_i1	-1.09887	0.024396	Pyrroline-5-carboxylate reductase	1066	1.5.1.2	Pyrroline-5-carboxylate reductase.	UniRef90_B8C4H2	Pyrroline-5-carboxylate reductase	GO:0055129	L-proline biosynthetic process	GO:0004735	pyrroline-5-carboxylate reductase activity	-	-
MTRINITY_DN12533_c0_g2_i1	-1.09981	0.0214227	-	1393	-	-	UniRef90_K0S207	Uncharacterized protein	-	-	-	-	-	-
STRINITY_DN12777_c0_g2_i4	-1.10007	0.0258508	Acyl-coenzyme A thioesterase THEM4	2006	3.1.2.2	Palmitoyl-CoA hydrolase.	UniRef90_B8CDJ1	Uncharacterized protein	-	-	-	-	-	-
Pc15096_g1_i1	-1.10181	0.0482233	Foldase protein PrsA	880	5.2.1.8	Peptidylprolyl isomerase.	UniRef90_B8BXS8	Uncharacterized protein	-	-	GO:0016853	isomerase activity	-	-
MTRINITY_DN15170_c1_g1_i1	-1.10286	0.0259919	-	3409	-	-	UniRef90_B8BV34	Uncharacterized protein	-	-	-	-	GO:0016021	integral to membrane
STRINITY_DN6592_c0_g1_i1	-1.10418	0.0171705	-	742	-	-	-	-	-	-	-	-	-	-
MTRINITY_DN14213_c1_g1_i1	-1.10611	0.0184824	PXMP2/4 family protein 2	2621	-	-	UniRef90_B5YP34	Predicted protein (Fragment)	-	-	-	-	GO:0016021	integral to membrane
STRINITY_DN11718_c0_g1_i1	-1.10754	0.0267308	Ribosomal silencing factor RsfS	1253	-	-	UniRef90_B8C8G7	Uncharacterized protein (Fragment)	GO:0090071]---[GO:0017148	negative regulation of ribosome biogenesis]---[negative regulation of translation	GO:0043023	ribosomal large subunit binding	-	-
STRINITY_DN20964_c0_g1_i1	-1.10799	0.0452396	-	826	-	-	-	-	-	-	-	-	-	-
STRINITY_DN850_c0_g1_i1	-1.11019	0.0258883	Pyrroline-5-carboxylate reductase	975	1.5.1.2	Pyrroline-5-carboxylate reductase.	UniRef90_B8C4H2	Pyrroline-5-carboxylate reductase	GO:0055129	L-proline biosynthetic process	GO:0004735	pyrroline-5-carboxylate reductase activity	-	-
MTRINITY_DN10723_c0_g1_i1	-1.11541	0.0205116	-	2120	-	-	UniRef90_B8BPW3	Uncharacterized protein	-	-	-	-	-	-
MTRINITY_DN12399_c0_g1_i1	-1.118	0.0142322	Fucoxanthin-chlorophyll a-c binding protein chloroplastic	2017	-	-	UniRef90_B8C7L8	Fucoxanthin chl a/c light-harvesting protein	GO:0009768]---[GO:0018298]---[GO:0009416	photosynthesis, light harvesting in photosystem I]---[protein-chromophore linkage]---[response to light stimulus	GO:0016168]---[GO:0031409	chlorophyll binding]---[pigment binding	GO:0009535]---[GO:0016021	chloroplast thylakoid membrane]---[integral to membrane
Pc32282_g1_i2	-1.1194	0.0282812	Ubiquitin-like-specific protease 1A	2957	3.4.22.68	Ulp1 peptidase.	UniRef90_K0T2K8	Uncharacterized protein (Fragment)	-	-	-	-	-	-
STRINITY_DN4066_c0_g1_i1	-1.11993	0.0215403	Protein BCCIP homolog	2134	-	-	UniRef90_K0TBS3	Uncharacterized protein	-	-	-	-	-	-
Pc26288_g1_i4	-1.12498	0.0156206	-	3499	-	-	UniRef90_K0SPX5	Uncharacterized protein	-	-	GO:0004683	calmodulin-dependent protein kinase activity	-	-
STRINITY_DN9526_c0_g1_i1	-1.1257	0.0225877	Phosphorylated CTD-interacting factor 1	2392	-	-	UniRef90_B8BR78	Uncharacterized protein	-	-	-	-	-	-
MTRINITY_DN15817_c1_g1_i3	-1.12735	0.0420078	-	2330	-	-	UniRef90_B8BUD6	Uncharacterized protein	-	-	-	-	-	-
MTRINITY_DN14776_c0_g1_i2	-1.12789	0.0259919	Ribosomal large subunit pseudouridine synthase A	3704	5.4.99.28]---[5.4.99.29	tRNA pseudouridine(32) synthase.]---[23S rRNA pseudouridine(746) synthase.	UniRef90_K0RKS8	Uncharacterized protein	GO:0001522	pseudouridine synthesis	GO:0009982]---[GO:0003723	pseudouridine synthase activity]---[RNA binding	-	-
MTRINITY_DN12877_c1_g1_i1	-1.12818	0.0152	Elongation factor 1-alpha	2594	-	-	UniRef90_A0A060N0D0	Elongation factor 1-alpha (Fragment)	-	-	GO:0005525]---[GO:0003924]---[GO:0003746	GTP binding]---[GTPase activity]---[translation elongation factor activity	GO:0005737	cytoplasm
STRINITY_DN18524_c0_g1_i1	-1.1293	0.0452314	Probable peptide chain release factor C12orf65 homolog mitochondrial	1506	-	-	UniRef90_B5YN67	Predicted protein	-	-	GO:0008113	peptide-methionine-(S)-S-oxide reductase activity	-	-
MTRINITY_DN15398_c0_g2_i3	-1.13302	0.0364012	Nucleolar MIF4G domain-containing protein 1	4834	-	-	UniRef90_K0S355	Uncharacterized protein	-	-	GO:0003723	RNA binding	-	-
STRINITY_DN10254_c0_g1_i2	-1.13506	0.041267	Calcium/calmodulin-dependent protein kinase type 1	3575	2.7.11.17	Calcium/calmodulin-dependent protein kinase.	UniRef90_B5YNK1	Predicted protein	GO:0016575]---[GO:0000122	histone deacetylation]---[negative regulation of transcription from RNA polymerase II promoter	GO:0001106	RNA polymerase II transcription corepressor activity	GO:0000785]---[GO:0000118	chromatin]---[histone deacetylase complex
MTRINITY_DN12126_c0_g1_i2	-1.13732	0.0260189	-	1786	-	-	UniRef90_B8CAG5	Uncharacterized protein	-	-	-	-	-	-
MTRINITY_DN16956_c0_g1_i1	-1.13892	0.0349759	Cap-specific mRNA (nucleoside-2'-O-)-methyltransferase 1	3634	2.1.1.57	Methyltransferase cap1.	UniRef90_B8C4Q1	Uncharacterized protein	-	-	GO:0008168	methyltransferase activity	-	-
Pc26288_g1_i5	-1.13898	0.0144127	-	3547	-	-	UniRef90_K0SPX5	Uncharacterized protein	-	-	GO:0004683	calmodulin-dependent protein kinase activity	-	-
STRINITY_DN5748_c0_g1_i1	-1.13959	0.0302947	-	1106	-	-	UniRef90_B8BT44	Uncharacterized protein	-	-	-	-	-	-
MTRINITY_DN12588_c0_g1_i1	-1.14249	0.0372313	Heterogeneous nuclear ribonucleoprotein M	1742	-	-	UniRef90_K0TFA7	Uncharacterized protein	-	-	GO:0003676]---[GO:0000166	nucleic acid binding]---[nucleotide binding	-	-
Pc25798_g1_i3	-1.14258	0.0396121	-	1488	-	-	UniRef90_B5YNA4	Predicted protein	GO:0001522	pseudouridine synthesis	GO:0009982]---[GO:0003723	pseudouridine synthase activity]---[RNA binding	-	-
MTRINITY_DN11888_c1_g2_i1	-1.14339	0.0324266	-	1249	-	-	UniRef90_K0RXF1	Uncharacterized protein (Fragment)	-	-	-	-	-	-
MTRINITY_DN15668_c1_g1_i2	-1.14433	0.0470054	Shk1 kinase-binding protein 15	5901	-	-	UniRef90_B8C2L6	WD40-repeat protein	-	-	-	-	-	-
MTRINITY_DN11854_c0_g1_i2	-1.14439	0.018418	-	3391	-	-	UniRef90_B8BQM1	Uncharacterized protein	GO:0006355	regulation of transcription, DNA-dependent	GO:0004402]---[GO:0003712]---[GO:0008270	histone acetyltransferase activity]---[transcription cofactor activity]---[zinc ion binding	GO:0005634	nucleus
MTRINITY_DN9231_c0_g1_i1	-1.147	0.0239398	Uncharacterized protein R406	1963	-	-	UniRef90_B5Y543	Predicted protein	GO:0006281	DNA repair	GO:0016491	oxidoreductase activity	-	-
STRINITY_DN9900_c0_g1_i1	-1.15104	0.0156708	-	3526	-	-	UniRef90_B8C7P5	Uncharacterized protein	-	-	-	-	-	-
Pc31226_g3_i6	-1.15359	0.0259919	DnaJ homolog subfamily C member 2	2370	-	-	UniRef90_K0SEK9	Uncharacterized protein	-	-	GO:0003677	DNA binding	-	-
MTRINITY_DN16517_c0_g1_i2	-1.15397	0.0394349	-	1293	-	-	UniRef90_B8BWK6	Uncharacterized protein	GO:0008152	metabolic process	GO:0016788	hydrolase activity, acting on ester bonds	-	-
Pc31042_g1_i4	-1.1549	0.0118388	-	925	-	-	UniRef90_B8C0D8	Uncharacterized protein	-	-	-	-	GO:0016021	integral to membrane
Pc20609_g1_i2	-1.15545	0.0121423	DNA-directed RNA polymerase subunit 10-like protein	1560	-	-	UniRef90_B7FTZ0	Predicted protein	GO:0006351	transcription, DNA-dependent	GO:0003677]---[GO:0003899]---[GO:0008270	DNA binding]---[DNA-directed RNA polymerase activity]---[zinc ion binding	-	-
MTRINITY_DN2319_c0_g1_i1	-1.15613	0.0444955	-	1476	-	-	UniRef90_B8BVC9	Uncharacterized protein	-	-	-	-	-	-
MTRINITY_DN15250_c1_g1_i8	-1.15876	0.0431132	Calcium/calmodulin-dependent protein kinase type 1	4797	2.7.11.17	Calcium/calmodulin-dependent protein kinase.	UniRef90_K0T3W4	Uncharacterized protein	GO:0016568]---[GO:0006355	chromatin modification]---[regulation of transcription, DNA-dependent	-	-	GO:0005634	nucleus
MTRINITY_DN16289_c1_g1_i2	-1.15933	0.0145955	-	3057	-	-	UniRef90_K0TBP7	Uncharacterized protein	-	-	GO:0016491	oxidoreductase activity	GO:0016021	integral to membrane
MTRINITY_DN6857_c0_g1_i1	-1.15934	0.0485268	Importin subunit alpha-6	1970	-	-	UniRef90_B8BRP7	Importin subunit alpha	GO:0006607	NLS-bearing substrate import into nucleus	GO:0008139]---[GO:0008565	nuclear localization sequence binding]---[protein transporter activity	GO:0005829]---[GO:0005643]---[GO:0005654	cytosol]---[nuclear pore]---[nucleoplasm
MTRINITY_DN16153_c1_g1_i1	-1.16034	0.0232671	-	1571	-	-	UniRef90_K0SJH4	Uncharacterized protein	GO:0051726	regulation of cell cycle	-	-	-	-
STRINITY_DN5848_c0_g1_i1	-1.16171	0.0464905	-	567	-	-	-	-	-	-	-	-	-	-
Pc32265_g1_i1	-1.1633	0.0452314	Heat shock cognate protein 80	2381	-	-	UniRef90_B8C637	HSP90 family member	GO:0006457]---[GO:0006950	protein folding]---[response to stress	GO:0005524	ATP binding	GO:0005737	cytoplasm
MTRINITY_DN13424_c0_g1_i1	-1.16612	0.0339855	-	4638	-	-	UniRef90_K0SSR0	Uncharacterized protein	-	-	-	-	GO:0016021	integral to membrane
STRINITY_DN7007_c0_g1_i1	-1.16653	0.0348454	Uncharacterized glycosyltransferase L373	1944	-	-	UniRef90_B8BSI4	Uncharacterized protein	GO:0051999	mannosyl-inositol phosphorylceramide biosynthetic process	GO:0000030	mannosyltransferase activity	GO:0000139]---[GO:0016021	Golgi membrane]---[integral to membrane
MTRINITY_DN6771_c0_g2_i2	-1.16703	0.0239305	-	259	-	-	-	-	-	-	-	-	-	-
Pc27875_g1_i1	-1.17049	0.018418	-	1953	-	-	UniRef90_K0SLB6	Uncharacterized protein (Fragment)	-	-	-	-	-	-
MTRINITY_DN14549_c1_g1_i2	-1.1705	0.0193003	-	3864	-	-	UniRef90_B8C7P5	Uncharacterized protein	-	-	-	-	-	-
Pc29475_g5_i4	-1.17163	0.0260664	FK506-binding protein 4	2822	5.2.1.8	Peptidylprolyl isomerase.	UniRef90_B8BQP8	Peptidyl-prolyl cis-trans isomerase	GO:0006457	protein folding	GO:0003755	peptidyl-prolyl cis-trans isomerase activity	-	-
Pc28309_g1_i4	-1.17188	0.014178	Amidophosphoribosyltransferase	1903	2.4.2.14	Amidophosphoribosyltransferase.	UniRef90_B8BQH3	Amidophosphoribosyltransferase	GO:0006189]---[GO:0009116]---[GO:0009113	'de novo' IMP biosynthetic process]---[nucleoside metabolic process]---[purine base biosynthetic process	GO:0004044	amidophosphoribosyltransferase activity	-	-
MTRINITY_DN16003_c0_g1_i2	-1.17193	0.0111559	Lysine--tRNA ligase	3568	6.1.1.6	Lysine--tRNA ligase.	UniRef90_B8C7D6	Lysine--tRNA ligase	GO:0006430	lysyl-tRNA aminoacylation	GO:0005524]---[GO:0004824]---[GO:0046872]---[GO:0003676	ATP binding]---[lysine-tRNA ligase activity]---[metal ion binding]---[nucleic acid binding	GO:0005737]---[GO:0015630]---[GO:0005739	cytoplasm]---[microtubule cytoskeleton]---[mitochondrion
MTRINITY_DN16149_c0_g1_i1	-1.17207	0.0169229	Adenylate cyclase type 10	6929	4.6.1.1	Adenylate cyclase.	UniRef90_B8C0E5	Uncharacterized protein	GO:0009190]---[GO:0035556	cyclic nucleotide biosynthetic process]---[intracellular signal transduction	GO:0016849	phosphorus-oxygen lyase activity	GO:0005622	intracellular
STRINITY_DN9553_c0_g1_i1	-1.1722	0.0110577	Fumarate hydratase mitochondrial	2452	4.2.1.2	Fumarate hydratase.	UniRef90_B8C935	Uncharacterized protein	GO:0006106]---[GO:0006099	fumarate metabolic process]---[tricarboxylic acid cycle	GO:0004333	fumarate hydratase activity	GO:0005739]---[GO:0045239	mitochondrion]---[tricarboxylic acid cycle enzyme complex
MTRINITY_DN14640_c1_g1_i1	-1.17576	0.0299834	U2 snRNP component ist3	1711	-	-	UniRef90_K0S463	Uncharacterized protein	-	-	GO:0003676]---[GO:0000166	nucleic acid binding]---[nucleotide binding	-	-
STRINITY_DN5386_c0_g1_i1	-1.17586	0.0249429	Putative thiosulfate sulfurtransferase mitochondrial	1035	2.8.1.1	Thiosulfate sulfurtransferase.	UniRef90_K0RL65	Uncharacterized protein	-	-	-	-	-	-
STRINITY_DN8915_c0_g1_i1	-1.18244	0.0110577	GTPase Obg	2070	-	-	UniRef90_B7S426	Predicted protein	-	-	GO:0005525]---[GO:0003924]---[GO:0000287	GTP binding]---[GTPase activity]---[magnesium ion binding	-	-
Pc30034_g1_i1	-1.18342	0.0323832	Probable assembly chaperone of rpl4	1521	-	-	UniRef90_B8BS28	Uncharacterized protein	-	-	-	-	-	-
MTRINITY_DN9506_c0_g1_i1	-1.18779	0.0137701	Synaptotagmin-C	1715	-	-	UniRef90_K0RBG8	Uncharacterized protein	-	-	-	-	-	-
MTRINITY_DN13052_c0_g1_i1	-1.18852	0.0259686	-	2246	-	-	UniRef90_B5YNE2	Predicted protein	-	-	-	-	-	-
MTRINITY_DN12970_c0_g2_i1	-1.18909	0.0413404	-	1675	-	-	UniRef90_B5YLT9	Predicted protein	-	-	-	-	-	-
STRINITY_DN6519_c0_g1_i1	-1.18983	0.0128676	Nucleolar protein 58	2883	-	-	UniRef90_B8C288	SAR DNA-binding protein	GO:0000154	rRNA modification	GO:0003677]---[GO:0030515	DNA binding]---[snoRNA binding	GO:0031428]---[GO:0032040	box C/D snoRNP complex]---[small-subunit processome
STRINITY_DN12605_c0_g3_i2	-1.1908	0.0144376	Sugar transporter SWEET1	1315	-	-	UniRef90_B5YLX8	Predicted protein	GO:0008643	carbohydrate transport	GO:0051119	sugar transmembrane transporter activity	GO:0016021	integral to membrane
STRINITY_DN11728_c1_g1_i1	-1.1919	0.017689	Mitochondrial import inner membrane translocase subunit Tim21	1150	-	-	UniRef90_B8C1J4	Uncharacterized protein	GO:0032981]---[GO:0033617]---[GO:0030150	mitochondrial respiratory chain complex I assembly]---[mitochondrial respiratory chain complex IV assembly]---[protein import into mitochondrial matrix	-	-	GO:0005744	mitochondrial inner membrane presequence translocase complex
MTRINITY_DN13290_c0_g1_i1	-1.19257	0.0418948	Isoprenyl transferase	1620	-	-	UniRef90_B8BWA0	Ditrans polycis-polyprenyl diphosphate synthase ((2E 6E)-farnesyl diphosphate specific) (Fragment)	GO:0006486	protein glycosylation	GO:0016765	transferase activity, transferring alkyl or aryl (other than methyl) groups	-	-
MTRINITY_DN10539_c0_g1_i5	-1.19286	0.0320999	-	1563	-	-	-	-	-	-	-	-	-	-
MTRINITY_DN11854_c0_g1_i3	-1.19512	0.0149448	-	3225	-	-	UniRef90_K0SFN8	Uncharacterized protein	-	-	-	-	-	-
STRINITY_DN12994_c0_g1_i1	-1.19795	0.0149448	Dihydropteridine reductase	3467	1.5.1.34	6 7-dihydropteridine reductase.	UniRef90_B8CBV4	Uncharacterized protein	-	-	-	-	-	-
MTRINITY_DN16278_c0_g2_i1	-1.19863	0.0382533	Eukaryotic initiation factor 4A-III	5419	3.6.4.13	RNA helicase.	UniRef90_B8BW92	Uncharacterized protein	GO:0006974]---[GO:0000398]---[GO:0051028]---[GO:0045451]---[GO:0070374]---[GO:0046579]---[GO:0010468]---[GO:0010501]---[GO:0008380]---[GO:0006413	response to DNA damage stimulus]---[nuclear mRNA splicing, via spliceosome]---[mRNA transport]---[pole plasm oskar mRNA localization]---[positive regulation of ERK1 and ERK2 cascade]---[positive regulation of Ras protein signal transduction]---[regulation of gene expression]---[RNA secondary structure unwinding]---[RNA splicing]---[translational initiation	GO:0005524]---[GO:0004004]---[GO:0003743	ATP binding]---[ATP-dependent RNA helicase activity]---[translation initiation factor activity	GO:0071013]---[GO:0016281]---[GO:0005634]---[GO:0045495]---[GO:0071011	catalytic step 2 spliceosome]---[eukaryotic translation initiation factor 4F complex]---[nucleus]---[pole plasm]---[precatalytic spliceosome
STRINITY_DN9043_c0_g1_i2	-1.2063	0.00844282	Putative amino-acid ABC transporter-binding protein YhdW	2865	-	-	UniRef90_B8CAK0	Uncharacterized protein (Fragment)	-	-	-	-	-	-
Pc16397_g1_i1	-1.20698	0.0139525	RING finger protein 151	1376	-	-	UniRef90_K0S1K6	Uncharacterized protein	-	-	GO:0019789]---[GO:0004842]---[GO:0008270	SUMO ligase activity]---[ubiquitin-protein ligase activity]---[zinc ion binding	-	-
MTRINITY_DN11772_c0_g1_i1	-1.20829	0.0421476	Aurora kinase B	2691	2.7.11.1	Non-specific serine/threonine protein kinase.	UniRef90_B8LE83	Putative uncharacterized protein	GO:0007052]---[GO:0032465	mitotic spindle organization]---[regulation of cytokinesis	GO:0005524]---[GO:0035174	ATP binding]---[histone serine kinase activity	GO:0032133]---[GO:0000780]---[GO:0005876]---[GO:0051233]---[GO:0031616	chromosome passenger complex]---[condensed nuclear chromosome, centromeric region]---[spindle microtubule]---[spindle midzone]---[spindle pole centrosome
MTRINITY_DN15334_c1_g1_i1	-1.20877	0.0265089	GPN-loop GTPase 3	2411	-	-	UniRef90_K0R8J1	Uncharacterized protein	-	-	-	-	-	-
STRINITY_DN19682_c0_g2_i1	-1.2088	0.0240257	-	966	-	-	-	-	-	-	-	-	-	-
MTRINITY_DN7064_c0_g1_i1	-1.20971	0.00976528	-	1057	-	-	UniRef90_K0SNI6	Uncharacterized protein (Fragment)	-	-	-	-	-	-
MTRINITY_DN16394_c1_g1_i1	-1.21051	0.0118433	Uncharacterized protein SYNPCC7002_A1628	3322	-	-	UniRef90_K0R6J8	Uncharacterized protein	-	-	-	-	GO:0016021	integral to membrane
STRINITY_DN6205_c0_g1_i1	-1.21732	0.0106165	DNA-directed primase/polymerase protein	3125	-	-	UniRef90_K0R7Q0	Uncharacterized protein	-	-	GO:0003896	DNA primase activity	-	-
STRINITY_DN21015_c0_g1_i1	-1.21836	0.0145955	tRNA-specific adenosine deaminase 2	1792	-	-	UniRef90_K0TLI8	Uncharacterized protein	-	-	GO:0003824]---[GO:0008270	catalytic activity]---[zinc ion binding	-	-
STRINITY_DN3256_c0_g1_i1	-1.22003	0.0219253	-	517	-	-	-	-	-	-	-	-	-	-
MTRINITY_DN1515_c0_g2_i1	-1.22021	0.0225947	-	343	-	-	UniRef90_B8C203	Uncharacterized protein	-	-	-	-	-	-
MTRINITY_DN6599_c0_g1_i1	-1.2213	0.0409719	-	592	-	-	-	-	-	-	-	-	-	-
STRINITY_DN13213_c0_g2_i1	-1.22147	0.0292911	-	1584	-	-	-	-	-	-	-	-	-	-
MTRINITY_DN9370_c0_g1_i1	-1.22375	0.0125297	-	1991	-	-	UniRef90_B8C2Q2	Uncharacterized protein	-	-	-	-	-	-
MTRINITY_DN15805_c0_g1_i1	-1.22477	0.0281883	-	1446	-	-	UniRef90_B8BZ59	Uncharacterized protein	-	-	-	-	-	-
MTRINITY_DN16003_c0_g1_i1	-1.22513	0.00769781	Lysine--tRNA ligase	3538	6.1.1.6	Lysine--tRNA ligase.	UniRef90_B8C7D6	Lysine--tRNA ligase	GO:0006430	lysyl-tRNA aminoacylation	GO:0005524]---[GO:0004824]---[GO:0046872]---[GO:0003676	ATP binding]---[lysine-tRNA ligase activity]---[metal ion binding]---[nucleic acid binding	GO:0005737]---[GO:0015630]---[GO:0005739	cytoplasm]---[microtubule cytoskeleton]---[mitochondrion
STRINITY_DN8596_c1_g1_i1	-1.22631	0.0323635	-	1270	-	-	UniRef90_K0TE18	Uncharacterized protein	-	-	-	-	-	-
[truncated: 1,157 more rows]

## Sheet: S16c.SEX_T2
Table S6c. Expression level and annotation results of differentially expressed genes in small cells vs large cells under salinity treatment at T2.
[truncated: 8,529 more rows]

[truncated: 1 more sheets: S6d.SALT_T2]
